# Supplementary material for: Campylobacter jejuni resistance to human milk involves the acyl carrier protein AcpP
Source: mBio. 2025 Feb 25;16(4):e03997-24. doi: 10.1128/mbio.03997-24 (PMC11980577; doi:10.1128/mbio.03997-24)
Supplement: Supplemental tables — Tables S1 to S4. [file mbio.03997-24-s0009.xlsx]

## Sheet: Table S1-11168
Gene.Name	Locus.Tag	Expression.BaseMean	Log2.FC	Log2.FC.se	Deseq.stat	Pvalue.unadjusted	Pvalue.adjusted	Significant.Difference	Direction.of.Change
dnaA	Cj0001	1687.91	-0.355159	0.114022	-3.11483	0.00184054	0.00376006	FALSE	#N/A
dnaN	Cj0002	6396.87	0.173287	0.114419	1.5145	0.129899	0.177299	FALSE	#N/A
gyrB	Cj0003	9075.12	0.582586	0.111244	5.23699	1.6322e-07	5.96324e-07	FALSE	#N/A
Cj0004c	Cj0004c	162.349	-0.850059	0.188688	-4.5051	6.63428e-06	1.97935e-05	FALSE	#N/A
Cj0005c	Cj0005c	2690.49	-0.222979	0.13034	-1.71076	0.0871263	0.124319	FALSE	#N/A
Cj0006	Cj0006	826.629	-0.365712	0.117257	-3.11888	0.00181538	0.0037135	FALSE	#N/A
gltB	Cj0007	24733.7	-1.61792	0.194413	-8.3221	8.64217e-17	8.43282e-16	TRUE	Down-regulated in Milk
Cj0008	Cj0008	5880.13	-0.885966	0.157346	-5.63067	1.79508e-08	7.44083e-08	FALSE	#N/A
gltD	Cj0009	5065.85	0.00606268	0.136757	0.0443319	0.96464	0.972065	FALSE	#N/A
rnhB	Cj0010c	471.766	-0.250984	0.168543	-1.48914	0.136451	0.184957	FALSE	#N/A
Cj0011c	Cj0011c	4015.29	-1.24041	0.131813	-9.41037	4.9439e-21	6.81304e-20	TRUE	Down-regulated in Milk
rrc	Cj0012c	39582.7	-1.3972	0.195683	-7.14014	9.32345e-13	6.25946e-12	TRUE	Down-regulated in Milk
ilvD	Cj0013	6239.38	-0.228893	0.116661	-1.96204	0.0497584	0.0745189	FALSE	#N/A
Cj0014c	Cj0014c	2848.36	-0.355745	0.131769	-2.69976	0.00693886	0.0125442	FALSE	#N/A
Cj0015c	Cj0015c	2689.23	-0.530006	0.1019	-5.20121	1.97995e-07	7.06934e-07	FALSE	#N/A
Cj0016	Cj0016	1203.81	-0.30448	0.0791046	-3.84908	0.000118562	0.000291489	FALSE	#N/A
dsbI	Cj0017c	6387.29	1.73658	0.189818	9.14866	5.76445e-20	7.36256e-19	TRUE	Up-regulated in Milk
dba	Cj0018c	661.649	1.75526	0.183576	9.56148	1.16086e-21	1.62831e-20	TRUE	Up-regulated in Milk
Cj0019c	Cj0019c	5999.42	0.00710437	0.149248	0.0476009	0.962034	0.970685	FALSE	#N/A
Cj0020c	Cj0020c	4072.65	0.108568	0.0825298	1.3155	0.188341	0.245547	FALSE	#N/A
Cj0021c	Cj0021c	4049.84	0.941189	0.136615	6.88936	5.60424e-12	3.56448e-11	FALSE	#N/A
Cj0022c	Cj0022c	255.491	0.04053	0.125026	0.324171	0.745808	0.795968	FALSE	#N/A
purB	Cj0023	2160.34	0.251904	0.128833	1.95527	0.050551	0.0755619	FALSE	#N/A
nrdA	Cj0024	5040.1	0.713326	0.142884	4.99236	5.96467e-07	2.00224e-06	FALSE	#N/A
Cj0025c	Cj0025c	1079.43	1.8774	0.179059	10.4848	1.01441e-25	1.99206e-24	TRUE	Up-regulated in Milk
thyX	Cj0026c	2478.8	-0.378237	0.125374	-3.01686	0.00255405	0.00505341	FALSE	#N/A
pyrG	Cj0027	5951.49	-0.0565673	0.103243	-0.547906	0.583756	0.647199	FALSE	#N/A
recJ	Cj0028	1753.21	-0.506501	0.101875	-4.97177	6.63434e-07	2.21756e-06	FALSE	#N/A
ansA	Cj0029	634.452	-0.516073	0.0951402	-5.42434	5.81686e-08	2.27362e-07	FALSE	#N/A
Cj0030	Cj0030	59.6401	-0.176664	0.208758	-0.84626	0.397408	0.467035	FALSE	#N/A
Cj0031	Cj0031	2507.9	-1.14809	0.112825	-10.1758	2.54208e-24	4.38858e-23	TRUE	Down-regulated in Milk
Cj0033	Cj0033	477.471	-1.21442	0.119364	-10.1741	2.58726e-24	4.41802e-23	TRUE	Down-regulated in Milk
Cj0034c	Cj0034c	8923.15	-0.175142	0.105601	-1.65853	0.0972104	0.137707	FALSE	#N/A
Cj0035c	Cj0035c	540.253	0.599838	0.226649	2.64655	0.00813175	0.0145124	FALSE	#N/A
Cj0036	Cj0036	1581.37	-0.134274	0.119281	-1.12569	0.260295	0.326096	FALSE	#N/A
Cj0037c	Cj0037c	13537.4	0.504585	0.210395	2.39828	0.0164724	0.0275593	FALSE	#N/A
Cj0038c	Cj0038c	40.3502	0.948029	0.257047	3.68816	0.000225883	0.000532027	FALSE	#N/A
typA	Cj0039c	5413.64	1.94439	0.134873	14.4164	4.0781e-47	1.88432e-45	TRUE	Up-regulated in Milk
Cj0040	Cj0040	3442.03	-0.428358	0.21593	-1.98378	0.0472803	0.0710109	FALSE	#N/A
fliK	Cj0041	6999.58	-1.01617	0.258595	-3.92956	8.51024e-05	0.000216336	TRUE	Down-regulated in Milk
flgD	Cj0042	17866.9	0.240531	0.197227	1.21956	0.22263	0.283429	FALSE	#N/A
flgE	Cj0043	17803.6	-0.41172	0.198184	-2.07747	0.0377586	0.0579851	FALSE	#N/A
Cj0044c	Cj0044c	8002.96	-1.1509	0.227569	-5.05736	4.25101e-07	1.4393e-06	TRUE	Down-regulated in Milk
Cj0045c	Cj0045c	11557.8	-0.298394	0.2703	-1.10394	0.269621	0.335106	FALSE	#N/A
mnmA	Cj0053c	3470.6	0.454678	0.103381	4.39809	1.09207e-05	3.18302e-05	FALSE	#N/A
Cj0054c	Cj0054c	3134.27	-0.232435	0.0641526	-3.62316	0.000291028	0.000672361	FALSE	#N/A
Cj0055c	Cj0055c	1895.68	-0.282393	0.252696	-1.11752	0.263772	0.3294	FALSE	#N/A
Cj0057	Cj0057	346.228	0.831885	0.137871	6.03377	1.60178e-09	7.33644e-09	FALSE	#N/A
Cj0058	Cj0058	109.958	0.30502	0.16561	1.8418	0.0655048	0.0956395	FALSE	#N/A
fliY	Cj0059c	3915.55	-0.0158285	0.0932552	-0.169733	0.86522	0.894839	FALSE	#N/A
fliM	Cj0060c	1775.34	-0.550649	0.121426	-4.53486	5.76428e-06	1.72818e-05	FALSE	#N/A
fliA	Cj0061c	835.864	-0.595415	0.158743	-3.75081	0.000176264	0.00042406	FALSE	#N/A
Cj0062c	Cj0062c	166.75	-0.421353	0.190848	-2.20779	0.0272586	0.0432996	FALSE	#N/A
Cj0063c	Cj0063c	1026.97	-0.0192228	0.110923	-0.173298	0.862417	0.893116	FALSE	#N/A
flhF	Cj0064c	2823.61	-0.23169	0.140436	-1.64979	0.0989849	0.139717	FALSE	#N/A
folK	Cj0065c	342.932	-0.146842	0.144511	-1.01613	0.309568	0.377587	FALSE	#N/A
aroQ	Cj0066c	6047.72	0.046628	0.121485	0.383818	0.701114	0.754418	FALSE	#N/A
Cj0067	Cj0067	1026.36	-0.310191	0.119957	-2.58584	0.00971413	0.0169943	FALSE	#N/A
pspA	Cj0068	810.026	0.422583	0.113517	3.72264	0.00019715	0.00047142	FALSE	#N/A
Cj0069	Cj0069	24845.6	0.575716	0.179904	3.20014	0.00137362	0.00285067	FALSE	#N/A
Cj0073c	Cj0073c	4899.37	0.67195	0.168734	3.98229	6.82533e-05	0.000175492	FALSE	#N/A
Cj0074c	Cj0074c	24160.6	1.33826	0.167481	7.99053	1.34356e-15	1.20614e-14	TRUE	Up-regulated in Milk
Cj0075c	Cj0075c	11522.3	1.51217	0.153764	9.83436	8.00754e-23	1.22134e-21	TRUE	Up-regulated in Milk
lctP	Cj0076c	48523.9	1.17172	0.129792	9.02773	1.75277e-19	2.08606e-18	TRUE	Up-regulated in Milk
cdtC	Cj0077c	773.005	-0.208568	0.133486	-1.56246	0.118179	0.163145	FALSE	#N/A
cdtB	Cj0078c	1553.89	0.0632931	0.14152	0.447237	0.654704	0.712285	FALSE	#N/A
cdtA	Cj0079c	2516.53	0.00230156	0.104842	0.0219526	0.982486	0.986094	FALSE	#N/A
Cj0080	Cj0080	1.57568	-0.177289	0.938785	-0.18885	0.850211	0.883261	FALSE	#N/A
cydA	Cj0081	1008.35	1.1209	0.140788	7.96163	1.69791e-15	1.50702e-14	TRUE	Up-regulated in Milk
cydB	Cj0082	707.931	1.2435	0.158828	7.82922	4.90892e-15	4.12402e-14	TRUE	Up-regulated in Milk
Cj0085c	Cj0085c	1212.09	-0.72148	0.150731	-4.78653	1.69691e-06	5.38705e-06	FALSE	#N/A
ung	Cj0086c	917.273	-1.82853	0.152726	-11.9726	4.94586e-33	1.46603e-31	TRUE	Down-regulated in Milk
aspA	Cj0087	98272.3	0.443987	0.159284	2.7874	0.00531331	0.0098417	FALSE	#N/A
dcuA	Cj0088	70019.1	0.321021	0.189592	1.69322	0.0904128	0.128542	FALSE	#N/A
Cj0089	Cj0089	2016.84	0.316364	0.118778	2.66349	0.00773354	0.0138534	FALSE	#N/A
Cj0090	Cj0090	154.052	0.61462	0.19054	3.22567	0.00125679	0.00262207	FALSE	#N/A
Cj0091	Cj0091	3644.28	1.38993	0.0922689	15.0639	2.79898e-51	1.41845e-49	TRUE	Up-regulated in Milk
Cj0092	Cj0092	3395.83	1.75838	0.114507	15.356	3.22841e-53	1.81137e-51	TRUE	Up-regulated in Milk
Cj0093	Cj0093	2431.99	1.43752	0.131166	10.9596	5.97807e-28	1.40172e-26	TRUE	Up-regulated in Milk
rplU	Cj0094	5868.54	0.501318	0.121299	4.1329	3.58221e-05	9.58713e-05	FALSE	#N/A
rpmA	Cj0095	4835.83	0.913511	0.141198	6.46973	9.81772e-11	5.21069e-10	FALSE	#N/A
obgE	Cj0096	501.588	0.825254	0.168048	4.91081	9.07e-07	2.99348e-06	FALSE	#N/A
proB	Cj0097	1132.64	-0.468375	0.0900219	-5.2029	1.96202e-07	7.02125e-07	FALSE	#N/A
fmt	Cj0098	366.696	0.0964964	0.131704	0.732678	0.463755	0.531407	FALSE	#N/A
birA	Cj0099	54.0373	-0.0723195	0.190726	-0.379179	0.704555	0.757601	FALSE	#N/A
Cj0100	Cj0100	2851.91	-0.695214	0.144833	-4.80012	1.58569e-06	5.06326e-06	FALSE	#N/A
Cj0101	Cj0101	642.635	-0.906144	0.147066	-6.16149	7.20615e-10	3.4202e-09	FALSE	#N/A
atpF'	Cj0102	2250.35	-0.279622	0.132044	-2.11764	0.0342055	0.0530997	FALSE	#N/A
atpF	Cj0103	870.114	-0.152973	0.146575	-1.04365	0.296649	0.363239	FALSE	#N/A
atpH	Cj0104	51.0136	-0.752888	0.270904	-2.77917	0.00544977	0.0100606	FALSE	#N/A
atpA	Cj0105	9535.22	1.03978	0.11604	8.96055	3.2306e-19	3.65128e-18	TRUE	Up-regulated in Milk
atpG	Cj0106	2150.07	1.30472	0.130451	10.0016	1.49991e-23	2.45455e-22	TRUE	Up-regulated in Milk
atpD	Cj0107	12813	1.55161	0.126129	12.3018	8.86256e-35	2.84144e-33	TRUE	Up-regulated in Milk
atpC	Cj0108	296.382	1.27489	0.132185	9.6447	5.17641e-22	7.46067e-21	TRUE	Up-regulated in Milk
exbB3	Cj0109	557.241	0.815372	0.154504	5.27735	1.31067e-07	4.8793e-07	FALSE	#N/A
exbD3	Cj0110	200.211	0.553098	0.199987	2.76566	0.00568071	0.0104257	FALSE	#N/A
Cj0111	Cj0111	267.722	-0.206396	0.167737	-1.23047	0.21852	0.278806	FALSE	#N/A
tolB	Cj0112	4998.96	0.817933	0.0930279	8.79234	1.46479e-18	1.6437e-17	FALSE	#N/A
pal	Cj0113	31825.1	0.132083	0.0831234	1.589	0.112061	0.155657	FALSE	#N/A
Cj0114	Cj0114	4800.18	0.42948	0.124905	3.43845	0.000585047	0.00129088	FALSE	#N/A
slyD	Cj0115	3356.38	1.06422	0.110419	9.63803	5.52404e-22	7.88933e-21	TRUE	Up-regulated in Milk
fabD	Cj0116	2436.42	0.948657	0.172381	5.50325	3.72851e-08	1.50578e-07	FALSE	#N/A
pfs	Cj0117	1553.24	1.23258	0.136874	9.00524	2.15193e-19	2.50694e-18	TRUE	Up-regulated in Milk
Cj0118	Cj0118	1013.06	0.936168	0.14641	6.39417	1.61427e-10	8.26064e-10	FALSE	#N/A
Cj0119	Cj0119	106.248	0.110039	0.217922	0.504944	0.613598	0.6741	FALSE	#N/A
Cj0120	Cj0120	13.945	-0.740716	0.386876	-1.91461	0.0555421	0.0823953	FALSE	#N/A
Cj0121	Cj0121	70.3169	0.977475	0.181843	5.37538	7.64225e-08	2.94264e-07	FALSE	#N/A
Cj0122	Cj0122	1198.68	-0.800799	0.486212	-1.64702	0.0995549	0.140239	FALSE	#N/A
Cj0123c	Cj0123c	159.348	0.448025	0.167898	2.66844	0.00762044	0.0136819	FALSE	#N/A
Cj0124c	Cj0124c	838.805	0.519192	0.116896	4.44149	8.93376e-06	2.62335e-05	FALSE	#N/A
Cj0125c	Cj0125c	261.347	0.614453	0.154646	3.97328	7.08909e-05	0.000181089	FALSE	#N/A
Cj0126c	Cj0126c	327.92	0.127674	0.177382	0.719768	0.471668	0.539294	FALSE	#N/A
accD	Cj0127c	2653.77	-0.47888	0.189033	-2.53331	0.0112991	0.0196576	FALSE	#N/A
Cj0128c	Cj0128c	75.9938	-0.349259	0.191872	-1.82027	0.0687176	0.0997717	FALSE	#N/A
Cj0129c	Cj0129c	5156.07	0.35319	0.101785	3.46996	0.000520539	0.0011616	FALSE	#N/A
tyrA	Cj0130	1195.02	-0.518022	0.107872	-4.8022	1.5693e-06	5.04166e-06	FALSE	#N/A
Cj0131	Cj0131	3519.79	-0.42596	0.127378	-3.34408	0.000825573	0.00178647	FALSE	#N/A
lpxC	Cj0132	2744.55	-0.333647	0.133433	-2.50048	0.0124024	0.0213408	FALSE	#N/A
Cj0133	Cj0133	130.552	-0.658898	0.208069	-3.16673	0.00154163	0.00319191	FALSE	#N/A
thrB	Cj0134	423.565	-0.306494	0.118012	-2.59714	0.00940043	0.0165376	FALSE	#N/A
Cj0135	Cj0135	437.738	-1.22396	0.186237	-6.57202	4.96357e-11	2.7949e-10	TRUE	Down-regulated in Milk
infB	Cj0136	4952.23	0.286523	0.0952827	3.00709	0.00263764	0.00520569	FALSE	#N/A
rbfA	Cj0137	160.585	0.0408251	0.143985	0.283536	0.776766	0.824526	FALSE	#N/A
Cj0138	Cj0138	96.8111	0.177048	0.212463	0.83331	0.40467	0.474077	FALSE	#N/A
Cj0139	Cj0139	1047.39	0.712149	0.118118	6.02911	1.64868e-09	7.52804e-09	FALSE	#N/A
Cj0140	Cj0140	285.999	-0.00458393	0.155473	-0.0294839	0.976479	0.982734	FALSE	#N/A
Cj0141c	Cj0141c	475.054	-0.123209	0.132462	-0.930144	0.352296	0.421201	FALSE	#N/A
Cj0142c	Cj0142c	1442.17	0.620936	0.151711	4.0929	4.26015e-05	0.000112862	FALSE	#N/A
Cj0143c	Cj0143c	9851.51	0.529371	0.0985108	5.37374	7.71201e-08	2.96224e-07	FALSE	#N/A
Cj0144	Cj0144	22343.7	-0.446584	0.113887	-3.92129	8.80777e-05	0.000222818	FALSE	#N/A
Cj0145	Cj0145	1582.23	2.85492	0.175363	16.28	1.36788e-59	9.34322e-58	TRUE	Up-regulated in Milk
trxB	Cj0146c	19733.4	0.736727	0.134357	5.48336	4.17311e-08	1.66818e-07	FALSE	#N/A
trxA	Cj0147c	19508.2	-0.0313264	0.137772	-0.227378	0.82013	0.86067	FALSE	#N/A
Cj0148c	Cj0148c	25.1031	-0.551891	0.264308	-2.08806	0.036792	0.0567783	FALSE	#N/A
hom	Cj0149c	915.746	-0.202945	0.090776	-2.23567	0.0253737	0.0407171	FALSE	#N/A
Cj0150c	Cj0150c	3132.25	0.0158739	0.0869335	0.182598	0.855113	0.886721	FALSE	#N/A
Cj0151c	Cj0151c	565.863	-0.727034	0.141127	-5.15163	2.58238e-07	9.05561e-07	FALSE	#N/A
Cj0152c	Cj0152c	4755.27	-0.0721373	0.107934	-0.668347	0.503912	0.571173	FALSE	#N/A
Cj0153c	Cj0153c	1754.52	-0.435031	0.13816	-3.14874	0.00163976	0.00338067	FALSE	#N/A
Cj0154c	Cj0154c	138.823	0.42076	0.246782	1.70499	0.0881964	0.125732	FALSE	#N/A
rpmE	Cj0155c	716.375	0.551885	0.18498	2.98348	0.00284987	0.00559642	FALSE	#N/A
Cj0156c	Cj0156c	59.9393	-0.941886	0.215417	-4.37239	1.22896e-05	3.54256e-05	FALSE	#N/A
Cj0157c	Cj0157c	4.33166	0.258477	0.636308	0.406213	0.684586	0.740692	FALSE	#N/A
Cj0158c	Cj0158c	508.199	-0.390535	0.190711	-2.04778	0.0405812	0.0619564	FALSE	#N/A
Cj0159c	Cj0159c	858.868	-0.344887	0.119543	-2.88504	0.00391363	0.0074255	FALSE	#N/A
Cj0160c	Cj0160c	95.9012	-1.54383	0.171416	-9.00635	2.13028e-19	2.50694e-18	TRUE	Down-regulated in Milk
moaA	Cj0161c	740.058	-0.97313	0.111855	-8.69989	3.32212e-18	3.62434e-17	FALSE	#N/A
Cj0162c	Cj0162c	413.167	-1.12459	0.142063	-7.91608	2.45125e-15	2.15135e-14	TRUE	Down-regulated in Milk
Cj0163c	Cj0163c	174.502	-1.04559	0.165886	-6.30308	2.91782e-10	1.44148e-09	TRUE	Down-regulated in Milk
ubiA	Cj0164c	1717.75	-0.620679	0.122535	-5.06532	4.07706e-07	1.39544e-06	FALSE	#N/A
miaA	Cj0166	278.29	-1.06854	0.125893	-8.48768	2.10797e-17	2.20775e-16	TRUE	Down-regulated in Milk
Cj0167c	Cj0167c	60.3481	0.543916	0.219322	2.47998	0.0131389	0.0224361	FALSE	#N/A
Cj0168c	Cj0168c	10257.4	0.566402	0.255251	2.219	0.0264867	0.0422014	FALSE	#N/A
sodB	Cj0169	29836.1	1.46962	0.159872	9.19251	3.83792e-20	5.02448e-19	TRUE	Up-regulated in Milk
Cj0170	Cj0170	6943.84	0.440015	0.133855	3.28726	0.00101167	0.00215066	FALSE	#N/A
Cj0172c	Cj0172c	7128.27	-0.400593	0.086746	-4.618	3.87454e-06	1.19117e-05	FALSE	#N/A
cfbpC	Cj0173c	176.264	1.61858	0.2419	6.69109	2.21517e-11	1.30828e-10	TRUE	Up-regulated in Milk
cfbpB	Cj0174c	56.0048	0.688284	0.287932	2.39044	0.0168283	0.0280055	FALSE	#N/A
cfbpA	Cj0175c	15772	2.16179	0.141967	15.2274	2.32807e-52	1.21913e-50	TRUE	Up-regulated in Milk
Cj0176c	Cj0176c	2.97766	2.0442	0.73568	2.77865	0.00545849	0.0100649	FALSE	#N/A
Cj0177	Cj0177	94.3717	1.15354	0.509625	2.26351	0.0236044	0.0382294	FALSE	#N/A
Cj0178	Cj0178	538.652	1.66438	0.292074	5.6985	1.20867e-08	5.11813e-08	TRUE	Up-regulated in Milk
exbB1	Cj0179	67.7667	2.10725	0.366427	5.7508	8.8822e-09	3.823e-08	TRUE	Up-regulated in Milk
exbD1	Cj0180	8.88542	2.24295	0.631867	3.54972	0.000385637	0.000883142	TRUE	Up-regulated in Milk
tonB1	Cj0181	75.7681	0.573602	0.244428	2.34671	0.0189398	0.0312219	FALSE	#N/A
Cj0182	Cj0182	1234.23	0.163599	0.149233	1.09627	0.272961	0.338836	FALSE	#N/A
Cj0183	Cj0183	3108	0.102108	0.163915	0.622934	0.533328	0.59847	FALSE	#N/A
Cj0184c	Cj0184c	264.883	0.529618	0.119587	4.42873	9.479e-06	2.77309e-05	FALSE	#N/A
Cj0186c	Cj0186c	959.059	0.953026	0.147645	6.45486	1.08319e-10	5.69125e-10	FALSE	#N/A
purN	Cj0187c	209.133	0.334591	0.129223	2.58924	0.00961867	0.0168837	FALSE	#N/A
Cj0188c	Cj0188c	234.191	0.385761	0.132544	2.91043	0.00360927	0.00694023	FALSE	#N/A
Cj0189c	Cj0189c	218.057	0.529246	0.12723	4.15975	3.18593e-05	8.59982e-05	FALSE	#N/A
Cj0190c	Cj0190c	313.203	0.249803	0.148853	1.67819	0.0933106	0.132422	FALSE	#N/A
def	Cj0191c	593.99	0.288524	0.126105	2.28797	0.0221393	0.036005	FALSE	#N/A
clpP	Cj0192c	2336.98	0.100792	0.0945734	1.06575	0.286537	0.353891	FALSE	#N/A
tig	Cj0193c	14913.6	0.215714	0.0885654	2.43565	0.0148651	0.0251108	FALSE	#N/A
folE	Cj0194	852.926	-0.457775	0.116758	-3.9207	8.82908e-05	0.000222844	FALSE	#N/A
fliI	Cj0195	975.446	-0.0706217	0.100849	-0.700275	0.483756	0.55191	FALSE	#N/A
purF	Cj0196c	2527.6	0.364953	0.102507	3.56027	0.000370479	0.000850909	FALSE	#N/A
dapB	Cj0197c	2011.26	-0.110677	0.12113	-0.913703	0.360873	0.428698	FALSE	#N/A
Cj0198c	Cj0198c	180.765	-1.22642	0.133862	-9.16185	5.10141e-20	6.6234e-19	TRUE	Down-regulated in Milk
Cj0199c	Cj0199c	242.831	-1.84129	0.193598	-9.51089	1.8903e-21	2.62802e-20	TRUE	Down-regulated in Milk
Cj0200c	Cj0200c	8560.87	-0.629258	0.443729	-1.41811	0.156158	0.208431	FALSE	#N/A
Cj0201c	Cj0201c	14.8649	-0.887613	0.516464	-1.71863	0.0856813	0.122815	FALSE	#N/A
Cj0203	Cj0203	2630.33	2.08274	0.151842	13.7165	8.08605e-43	3.17579e-41	TRUE	Up-regulated in Milk
Cj0204	Cj0204	2180.24	0.547965	0.157496	3.47923	0.000502852	0.00113016	FALSE	#N/A
uppP	Cj0205	1001.84	0.280491	0.125044	2.24314	0.0248878	0.0401012	FALSE	#N/A
thrS	Cj0206	4160.43	0.648218	0.117619	5.51115	3.56495e-08	1.44344e-07	FALSE	#N/A
infC	Cj0207	1034.27	0.687947	0.118748	5.79335	6.89948e-09	2.99422e-08	FALSE	#N/A
Cj0208	Cj0208	178.401	0.53951	0.208472	2.58792	0.00965573	0.0169298	FALSE	#N/A
argC	Cj0224	1033.41	-0.230515	0.111342	-2.07033	0.0384216	0.0589456	FALSE	#N/A
Cj0225	Cj0225	129.86	1.2561	0.19388	6.47874	9.24932e-11	4.92566e-10	TRUE	Up-regulated in Milk
argB	Cj0226	352.513	1.03496	0.12796	8.08811	6.05966e-16	5.57284e-15	TRUE	Up-regulated in Milk
argD	Cj0227	524.132	0.735255	0.126199	5.82616	5.67179e-09	2.482e-08	FALSE	#N/A
pcm	Cj0228c	2611.13	-0.775884	0.113018	-6.86511	6.64383e-12	4.17498e-11	FALSE	#N/A
Cj0229	Cj0229	2508.48	0.378029	0.153614	2.4609	0.0138588	0.0236142	FALSE	#N/A
Cj0230c	Cj0230c	577.258	0.380764	0.12814	2.97146	0.00296383	0.00580414	FALSE	#N/A
nrdF	Cj0231c	3422.27	0.940282	0.0836425	11.2417	2.54477e-29	6.44812e-28	FALSE	#N/A
Cj0232c	Cj0232c	119.639	0.132977	0.133151	0.99869	0.317945	0.386004	FALSE	#N/A
pyrE	Cj0233c	1872.49	-0.0105797	0.126962	-0.0833299	0.933589	0.9493	FALSE	#N/A
frr	Cj0234c	3946.74	0.781115	0.109358	7.14271	9.15053e-13	6.16973e-12	FALSE	#N/A
secG	Cj0235c	2105.69	0.247581	0.131942	1.87644	0.0605946	0.0892165	FALSE	#N/A
Cj0236c	Cj0236c	10070.8	-0.113319	0.119697	-0.946711	0.343786	0.412596	FALSE	#N/A
cynT	Cj0237	1952.41	-1.14299	0.104108	-10.9789	4.82816e-28	1.14925e-26	TRUE	Down-regulated in Milk
Cj0238	Cj0238	2303.02	-1.00195	0.0924057	-10.843	2.15349e-27	4.83305e-26	TRUE	Down-regulated in Milk
Cj0239c	Cj0239c	10149.9	0.954182	0.106211	8.98386	2.61436e-19	2.9762e-18	FALSE	#N/A
iscS	Cj0240c	9614.52	1.05602	0.101473	10.4069	2.30636e-25	4.41865e-24	TRUE	Up-regulated in Milk
Cj0241c	Cj0241c	176.331	-1.30878	0.246769	-5.30367	1.13495e-07	4.26558e-07	TRUE	Down-regulated in Milk
Cj0243c	Cj0243c	944.962	-0.221891	0.205967	-1.07731	0.28134	0.34802	FALSE	#N/A
rpmI	Cj0244	5209	1.44081	0.158833	9.07125	1.17657e-19	1.45543e-18	TRUE	Up-regulated in Milk
rplT	Cj0245	3559.63	1.5441	0.140287	11.0068	3.54531e-28	8.70263e-27	TRUE	Up-regulated in Milk
Cj0248	Cj0248	2758.64	-0.439991	0.0800554	-5.49609	3.88312e-08	1.5602e-07	FALSE	#N/A
Cj0249	Cj0249	137.857	0.0115301	0.142743	0.0807756	0.93562	0.950554	FALSE	#N/A
Cj0250c	Cj0250c	1174.27	-0.876936	0.116708	-7.51395	5.73693e-14	4.29177e-13	FALSE	#N/A
Cj0251c	Cj0251c	145.851	-0.49869	0.170048	-2.93263	0.003361	0.00652674	FALSE	#N/A
moaC	Cj0252	932.881	-0.392885	0.124972	-3.14379	0.00166774	0.00342934	FALSE	#N/A
Cj0253	Cj0253	113.264	-0.519978	0.150477	-3.45553	0.000549217	0.0012204	FALSE	#N/A
Cj0254	Cj0254	2452.83	-0.63776	0.120563	-5.28983	1.22428e-07	4.5794e-07	FALSE	#N/A
exoA	Cj0255c	529.545	0.34634	0.14078	2.46015	0.013888	0.0236382	FALSE	#N/A
Cj0256	Cj0256	1274.83	0.450025	0.194312	2.31599	0.0205589	0.0336789	FALSE	#N/A
dgkA	Cj0257	55.5057	0.115983	0.273927	0.423409	0.671997	0.728576	FALSE	#N/A
Cj0258	Cj0258	4.79689	-1.26485	0.588197	-2.15039	0.0315247	0.0492789	FALSE	#N/A
pyrC	Cj0259	902.333	1.23437	0.137127	9.00171	2.22238e-19	2.55036e-18	TRUE	Up-regulated in Milk
Cj0260c	Cj0260c	22.23	-0.624968	0.309895	-2.01671	0.0437256	0.0661781	FALSE	#N/A
Cj0261c	Cj0261c	512.24	-0.3638	0.13458	-2.70322	0.00686718	0.0124433	FALSE	#N/A
Cj0262c	Cj0262c	7466.4	-0.159845	0.172089	-0.928849	0.352968	0.421362	FALSE	#N/A
Cj0263	Cj0263	429.627	-0.79506	0.158616	-5.01248	5.37324e-07	1.81535e-06	FALSE	#N/A
Cj0264c	Cj0264c	71186.1	-0.117578	0.156414	-0.751709	0.452226	0.519712	FALSE	#N/A
Cj0265c	Cj0265c	15534.5	-0.134526	0.126395	-1.06432	0.287182	0.354409	FALSE	#N/A
Cj0266c	Cj0266c	199.78	0.147456	0.139089	1.06016	0.289073	0.356184	FALSE	#N/A
Cj0267c	Cj0267c	179.089	-0.131727	0.136846	-0.962591	0.335753	0.405121	FALSE	#N/A
Cj0268c	Cj0268c	5102.83	1.074	0.136671	7.85827	3.89476e-15	3.30739e-14	TRUE	Up-regulated in Milk
ilvE	Cj0269c	4866.98	0.543226	0.124056	4.37886	1.193e-05	3.4504e-05	FALSE	#N/A
Cj0270	Cj0270	512.964	-0.252202	0.13825	-1.82424	0.0681151	0.0990883	FALSE	#N/A
Cj0271	Cj0271	691.641	-0.250433	0.113584	-2.20482	0.0274664	0.0435416	FALSE	#N/A
Cj0272	Cj0272	928.642	-0.211973	0.088103	-2.40597	0.0161297	0.0271014	FALSE	#N/A
fabZ	Cj0273	1598.83	-0.0782977	0.121668	-0.643536	0.519876	0.587995	FALSE	#N/A
lpxA	Cj0274	1175.79	0.350113	0.111855	3.13005	0.00174777	0.00357984	FALSE	#N/A
clpX	Cj0275	1778.14	0.554708	0.0998537	5.5552	2.77293e-08	1.13445e-07	FALSE	#N/A
mreB	Cj0276	4131.43	1.2308	0.122761	10.0261	1.17103e-23	1.97816e-22	TRUE	Up-regulated in Milk
mreC	Cj0277	335.343	0.683123	0.152271	4.48623	7.24945e-06	2.15291e-05	FALSE	#N/A
carB	Cj0279	12124.2	-0.261871	0.074268	-3.52603	0.000421841	0.000959063	FALSE	#N/A
Cj0280	Cj0280	172.516	-0.261026	0.157781	-1.65436	0.0980549	0.138654	FALSE	#N/A
tal	Cj0281c	1239.35	0.684619	0.144819	4.72741	2.27404e-06	7.11657e-06	FALSE	#N/A
serB	Cj0282c	599.186	-0.626215	0.120114	-5.2135	1.8531e-07	6.69247e-07	FALSE	#N/A
cheW	Cj0283c	10847.7	0.423899	0.112485	3.7685	0.000164229	0.00039632	FALSE	#N/A
cheA	Cj0284c	56792	0.0640673	0.101132	0.633501	0.526407	0.592821	FALSE	#N/A
cheV	Cj0285c	26987.4	0.153431	0.1076	1.42594	0.153885	0.20598	FALSE	#N/A
Cj0286c	Cj0286c	308.745	-0.228959	0.0970927	-2.35815	0.0183664	0.0303722	FALSE	#N/A
greA	Cj0287c	1684.68	-0.142889	0.114988	-1.24265	0.213997	0.273546	FALSE	#N/A
lpxB	Cj0288c	2340.8	-0.154448	0.116973	-1.32037	0.186711	0.243624	FALSE	#N/A
peb3	Cj0289c	6857.93	1.24877	0.21748	5.74199	9.35701e-09	4.01635e-08	TRUE	Up-regulated in Milk
surE	Cj0293	701.985	0.271154	0.110499	2.4539	0.0141316	0.0240008	FALSE	#N/A
Cj0294	Cj0294	342.434	0.881447	0.116367	7.5747	3.59945e-14	2.73176e-13	FALSE	#N/A
Cj0295	Cj0295	19.9479	0.346095	0.337135	1.02658	0.304619	0.372128	FALSE	#N/A
panD	Cj0296c	351.088	-0.0671695	0.15274	-0.439763	0.660109	0.717172	FALSE	#N/A
panC	Cj0297c	2154.3	0.107944	0.136062	0.793345	0.427577	0.496103	FALSE	#N/A
panB	Cj0298c	3475.77	0.135033	0.156685	0.861809	0.388793	0.457866	FALSE	#N/A
Cj0299	Cj0299	166.859	-0.912539	0.135188	-6.75017	1.47673e-11	8.85475e-11	FALSE	#N/A
modC	Cj0300c	162.199	-0.307271	0.178291	-1.72342	0.084813	0.121793	FALSE	#N/A
modB	Cj0301c	93.509	-0.236474	0.226433	-1.04434	0.296326	0.363227	FALSE	#N/A
Cj0302c	Cj0302c	72.044	-0.430607	0.263457	-1.63445	0.102164	0.143304	FALSE	#N/A
modA	Cj0303c	3951.55	0.237348	0.40774	0.582107	0.560495	0.624052	FALSE	#N/A
bioC	Cj0304c	45.5659	-0.790642	0.20723	-3.81528	0.000136028	0.000330805	FALSE	#N/A
Cj0305c	Cj0305c	35.9196	-0.981169	0.209386	-4.68593	2.78692e-06	8.70429e-06	FALSE	#N/A
bioF	Cj0306c	411.08	-1.19604	0.129251	-9.25363	2.16995e-20	2.88898e-19	TRUE	Down-regulated in Milk
bioA	Cj0307	956.707	-0.0297156	0.106656	-0.278611	0.780543	0.827137	FALSE	#N/A
bioD	Cj0308c	154.941	-0.629867	0.152212	-4.13809	3.50205e-05	9.38861e-05	FALSE	#N/A
Cj0309c	Cj0309c	96.1905	-0.254516	0.163939	-1.5525	0.120542	0.16597	FALSE	#N/A
Cj0310c	Cj0310c	272.217	-0.331695	0.127156	-2.60857	0.00909216	0.0160312	FALSE	#N/A
Cj0311	Cj0311	8791.18	1.38341	0.129393	10.6915	1.11519e-26	2.36752e-25	TRUE	Up-regulated in Milk
pth	Cj0312	170.999	0.369727	0.186479	1.98268	0.0474034	0.0711277	FALSE	#N/A
Cj0313	Cj0313	93.9161	0.101762	0.276035	0.368655	0.712385	0.764974	FALSE	#N/A
lysA	Cj0314	2024.57	-0.180598	0.0888938	-2.03161	0.0421928	0.0639199	FALSE	#N/A
Cj0315	Cj0315	653.085	-0.407569	0.118358	-3.44353	0.000574163	0.00126865	FALSE	#N/A
pheA	Cj0316	607.383	-0.412619	0.106741	-3.8656	0.000110818	0.000274165	FALSE	#N/A
hisC	Cj0317	1492.66	0.0983254	0.120067	0.818919	0.412832	0.481127	FALSE	#N/A
fliF	Cj0318	2517.32	-0.341514	0.0820074	-4.16443	3.12135e-05	8.44001e-05	FALSE	#N/A
fliG	Cj0319	2281.59	-0.0491806	0.12519	-0.392849	0.694431	0.74928	FALSE	#N/A
fliH	Cj0320	738.552	-0.204009	0.110689	-1.84307	0.0653182	0.0954557	FALSE	#N/A
dxs	Cj0321	962.333	-0.353874	0.112556	-3.14397	0.00166671	0.00342934	FALSE	#N/A
perR	Cj0322	4094.29	-1.04016	0.247035	-4.21058	2.54716e-05	7.03268e-05	TRUE	Down-regulated in Milk
Cj0323	Cj0323	14.1021	-1.63549	0.406664	-4.02172	5.77751e-05	0.000150273	TRUE	Down-regulated in Milk
ubiE	Cj0324	461.341	-0.165118	0.134227	-1.23014	0.218643	0.278806	FALSE	#N/A
xseA	Cj0325	214.732	-0.284314	0.143188	-1.9856	0.0470782	0.0708428	FALSE	#N/A
serC	Cj0326	3426.49	0.0111996	0.119259	0.0939096	0.925181	0.943192	FALSE	#N/A
Cj0327	Cj0327	572.788	-0.0907652	0.164995	-0.550109	0.582245	0.645979	FALSE	#N/A
fabH	Cj0328c	1063.87	0.519298	0.120544	4.30795	1.64772e-05	4.68096e-05	FALSE	#N/A
plsX	Cj0329c	2978.98	0.824733	0.10832	7.61386	2.66032e-14	2.07928e-13	FALSE	#N/A
rpmF	Cj0330c	2042.42	1.35196	0.166274	8.13096	4.25895e-16	4.00648e-15	TRUE	Up-regulated in Milk
Cj0331c	Cj0331c	1745.38	0.562307	0.108226	5.19566	2.03991e-07	7.26687e-07	FALSE	#N/A
ndk	Cj0332c	4076.88	0.517365	0.0793426	6.52064	7.00067e-11	3.80555e-10	FALSE	#N/A
fdxA	Cj0333c	15265.5	-1.64293	0.215882	-7.61033	2.73406e-14	2.12634e-13	TRUE	Down-regulated in Milk
ahpC	Cj0334	48153.6	0.456962	0.139081	3.28559	0.00101769	0.00216019	FALSE	#N/A
flhB	Cj0335	614.394	-0.548748	0.129778	-4.22837	2.35395e-05	6.55296e-05	FALSE	#N/A
motB	Cj0336c	4037.34	-0.319558	0.0743019	-4.3008	1.70183e-05	4.82594e-05	FALSE	#N/A
motA	Cj0337c	3100.5	-0.164136	0.0761091	-2.15659	0.0310372	0.0486137	FALSE	#N/A
polA	Cj0338c	2891.04	-0.460076	0.110362	-4.1688	3.06211e-05	8.30842e-05	FALSE	#N/A
Cj0339	Cj0339	2683.62	-0.531273	0.120504	-4.40875	1.0397e-05	3.03599e-05	FALSE	#N/A
Cj0340	Cj0340	1100.15	-0.900925	0.137071	-6.57269	4.94136e-11	2.7924e-10	FALSE	#N/A
Cj0341c	Cj0341c	10.7697	-0.469524	0.357961	-1.31166	0.189635	0.246823	FALSE	#N/A
uvrA	Cj0342c	3857.19	0.613001	0.0947659	6.46858	9.89258e-11	5.23274e-10	FALSE	#N/A
Cj0343c	Cj0343c	854.542	0.362545	0.137002	2.64627	0.00813841	0.0145124	FALSE	#N/A
Cj0344	Cj0344	9.03263	-0.886466	0.409769	-2.16333	0.0305159	0.0480366	FALSE	#N/A
trpE	Cj0345	1589.62	2.29155	0.250339	9.15379	5.49705e-20	7.07858e-19	TRUE	Up-regulated in Milk
trpD	Cj0346	2155.56	2.32386	0.200414	11.5953	4.35215e-31	1.24104e-29	TRUE	Up-regulated in Milk
trpF	Cj0347	319.111	2.28285	0.222034	10.2815	8.53566e-25	1.54132e-23	TRUE	Up-regulated in Milk
trpB	Cj0348	2008.52	1.94563	0.195721	9.94086	2.76439e-23	4.47717e-22	TRUE	Up-regulated in Milk
trpA	Cj0349	954.419	1.40805	0.187342	7.51591	5.65157e-14	4.24814e-13	TRUE	Up-regulated in Milk
Cj0350	Cj0350	2565.73	-0.351548	0.133323	-2.63682	0.00836875	0.0148725	FALSE	#N/A
fliN	Cj0351	371.033	-0.610511	0.119069	-5.12739	2.93786e-07	1.02336e-06	FALSE	#N/A
Cj0352	Cj0352	370.053	-1.22536	0.156975	-7.8061	5.89831e-15	4.92885e-14	TRUE	Down-regulated in Milk
Cj0353c	Cj0353c	711.464	-0.101281	0.146567	-0.691024	0.489551	0.556501	FALSE	#N/A
fdxB	Cj0354c	837.776	-0.32529	0.235133	-1.38343	0.166532	0.220591	FALSE	#N/A
Cj0355c	Cj0355c	17740.7	-0.241863	0.107579	-2.24823	0.0245614	0.039616	FALSE	#N/A
folB	Cj0356c	36.7213	-1.60004	0.237298	-6.74276	1.5541e-11	9.28324e-11	TRUE	Down-regulated in Milk
Cj0357c	Cj0357c	1483.79	-0.556025	0.10526	-5.28238	1.27519e-07	4.75849e-07	FALSE	#N/A
Cj0358	Cj0358	49728.5	-0.923821	0.119843	-7.70858	1.27226e-14	1.041e-13	FALSE	#N/A
glmM	Cj0360	5542.23	0.0729365	0.144677	0.504133	0.614168	0.674255	FALSE	#N/A
lspA	Cj0361	312.54	0.0184437	0.167471	0.110131	0.912305	0.93431	FALSE	#N/A
Cj0362	Cj0362	629.102	0.548269	0.148841	3.68359	0.000229972	0.000540038	FALSE	#N/A
Cj0363c	Cj0363c	1657.07	-0.228976	0.179531	-1.27541	0.202164	0.260541	FALSE	#N/A
Cj0364	Cj0364	394.85	-1.25815	0.192859	-6.52367	6.86055e-11	3.75538e-10	TRUE	Down-regulated in Milk
cmeC	Cj0365c	2059.31	0.561457	0.147209	3.81401	0.000136729	0.000331996	FALSE	#N/A
cmeB	Cj0366c	9391.26	0.969424	0.135141	7.17345	7.31284e-13	4.99499e-12	FALSE	#N/A
cmeA	Cj0367c	8158.66	1.29624	0.198521	6.52949	6.59933e-11	3.63773e-10	TRUE	Up-regulated in Milk
cmeR	Cj0368c	1225.51	-0.572001	0.119135	-4.80127	1.57661e-06	5.05304e-06	FALSE	#N/A
Cj0369c	Cj0369c	4076.79	-0.38475	0.113126	-3.40107	0.000671226	0.0014707	FALSE	#N/A
rpsU	Cj0370	25412.2	0.521946	0.190175	2.74455	0.00605932	0.0110304	FALSE	#N/A
Cj0371	Cj0371	1314.38	0.418235	0.11853	3.52851	0.000417912	0.000952887	FALSE	#N/A
Cj0372	Cj0372	1681.91	0.624888	0.134676	4.63992	3.48539e-06	1.07787e-05	FALSE	#N/A
Cj0373	Cj0373	2894.07	0.445802	0.111747	3.98938	6.62451e-05	0.000170888	FALSE	#N/A
Cj0374	Cj0374	508.227	0.0702264	0.107862	0.651074	0.514998	0.582898	FALSE	#N/A
Cj0375	Cj0375	38.9131	-0.359694	0.225685	-1.59379	0.110983	0.154428	FALSE	#N/A
Cj0376	Cj0376	206.096	-1.02546	0.112699	-9.09906	9.11212e-20	1.13612e-18	TRUE	Down-regulated in Milk
Cj0377	Cj0377	232.026	-0.922616	0.13343	-6.91463	4.69089e-12	3.03267e-11	FALSE	#N/A
Cj0378c	Cj0378c	9.25353	0.74638	0.398527	1.87284	0.0610899	0.0898617	FALSE	#N/A
Cj0379c	Cj0379c	2915.73	1.38032	0.112573	12.2616	1.4555e-34	4.57318e-33	TRUE	Up-regulated in Milk
Cj0380c	Cj0380c	63.0605	-1.11783	0.195274	-5.72444	1.03773e-08	4.44217e-08	TRUE	Down-regulated in Milk
pyrF	Cj0381c	916.104	-0.221036	0.0990941	-2.23057	0.0257097	0.0411722	FALSE	#N/A
nusB	Cj0382c	231.919	-0.158388	0.109569	-1.44556	0.148302	0.199813	FALSE	#N/A
ribH	Cj0383c	2531.15	0.0727915	0.0931963	0.781056	0.43477	0.502593	FALSE	#N/A
kdsA	Cj0384c	4570.18	0.0529961	0.0901794	0.587674	0.556751	0.620323	FALSE	#N/A
Cj0385c	Cj0385c	1375.43	-0.695465	0.136901	-5.08004	3.77348e-07	1.29719e-06	FALSE	#N/A
engA	Cj0386	1613.17	-0.431852	0.0828866	-5.21016	1.88682e-07	6.7986e-07	FALSE	#N/A
aroK	Cj0387	74.7617	-0.870335	0.187833	-4.63356	3.59433e-06	1.10719e-05	FALSE	#N/A
trpS	Cj0388	3368.56	0.025708	0.094648	0.271617	0.785917	0.831991	FALSE	#N/A
serS	Cj0389	5849.5	0.234586	0.122456	1.91567	0.0554069	0.0822725	FALSE	#N/A
Cj0390	Cj0390	2237.14	-0.585729	0.0988442	-5.92578	3.10814e-09	1.38718e-08	FALSE	#N/A
Cj0391c	Cj0391c	37427.3	-0.476059	0.189849	-2.50757	0.0121565	0.0209866	FALSE	#N/A
pyk	Cj0392c	19527.3	0.387406	0.155729	2.48769	0.0128576	0.0220515	FALSE	#N/A
mqo	Cj0393c	7176.01	0.519944	0.12796	4.06333	4.83784e-05	0.000127735	FALSE	#N/A
Cj0394c	Cj0394c	236.329	-0.378183	0.13653	-2.76996	0.00560634	0.0103012	FALSE	#N/A
Cj0395c	Cj0395c	0.446263	0.0294073	2.25406	0.0130464	0.989591	0.990852	FALSE	#N/A
Cj0396c	Cj0396c	2898.2	-0.322564	0.100641	-3.2051	0.00135016	0.00280568	FALSE	#N/A
Cj0397c	Cj0397c	1213.42	-1.0482	0.153559	-6.82606	8.72811e-12	5.39837e-11	TRUE	Down-regulated in Milk
gatC	Cj0398	1634.74	-0.409616	0.15924	-2.57233	0.0101018	0.0176332	FALSE	#N/A
Cj0399	Cj0399	1754.44	-0.158323	0.107171	-1.47729	0.139597	0.18857	FALSE	#N/A
fur	Cj0400	2426.62	0.0504334	0.0793296	0.635745	0.524943	0.592021	FALSE	#N/A
lysS	Cj0401	3995.31	0.158384	0.105089	1.50714	0.131776	0.179393	FALSE	#N/A
glyA	Cj0402	13330.4	0.700774	0.115531	6.06569	1.31386e-09	6.10672e-09	FALSE	#N/A
Cj0403	Cj0403	2864.68	0.583972	0.113885	5.12773	2.93259e-07	1.02336e-06	FALSE	#N/A
Cj0404	Cj0404	6795.96	0.64408	0.106845	6.0282	1.65799e-09	7.52804e-09	FALSE	#N/A
aroE	Cj0405	207.437	0.418963	0.185431	2.2594	0.0238582	0.0385214	FALSE	#N/A
Cj0406c	Cj0406c	7029.67	0.515128	0.130677	3.94199	8.08096e-05	0.000205757	FALSE	#N/A
lgt	Cj0407	605.707	-0.361184	0.0940699	-3.83953	0.000123271	0.000302591	FALSE	#N/A
frdC	Cj0408	29896.6	-0.318188	0.112217	-2.83547	0.00457581	0.0085988	FALSE	#N/A
frdA	Cj0409	75131.5	-0.187902	0.131633	-1.42747	0.153445	0.205684	FALSE	#N/A
frdB	Cj0410	13352.1	-0.300162	0.129262	-2.32211	0.0202268	0.0332041	FALSE	#N/A
Cj0411	Cj0411	439.42	-0.539799	0.165496	-3.2617	0.00110745	0.00233531	FALSE	#N/A
Cj0412	Cj0412	234.803	-0.59483	0.140814	-4.22421	2.39779e-05	6.64361e-05	FALSE	#N/A
Cj0413	Cj0413	285.388	0.163525	0.132236	1.23662	0.216228	0.276174	FALSE	#N/A
Cj0414	Cj0414	4446.23	1.37732	0.224316	6.14011	8.24629e-10	3.89037e-09	TRUE	Up-regulated in Milk
Cj0415	Cj0415	15298.7	1.26858	0.27365	4.6358	3.55568e-06	1.09744e-05	TRUE	Up-regulated in Milk
Cj0416	Cj0416	1062.92	-0.0269797	0.268901	-0.100333	0.92008	0.939211	FALSE	#N/A
Cj0417	Cj0417	1012.42	0.508587	0.250313	2.0318	0.0421739	0.0639199	FALSE	#N/A
Cj0418c	Cj0418c	2314.26	-0.860649	0.12299	-6.99773	2.60141e-12	1.70996e-11	FALSE	#N/A
Cj0419	Cj0419	382.601	-0.206594	0.130076	-1.58826	0.112228	0.155751	FALSE	#N/A
Cj0420	Cj0420	25196.4	1.08927	0.142353	7.65187	1.98079e-14	1.58767e-13	TRUE	Up-regulated in Milk
Cj0421c	Cj0421c	40.959	0.574122	0.278064	2.06471	0.0389503	0.0596985	FALSE	#N/A
Cj0422c	Cj0422c	130.587	0.0969171	0.125656	0.771291	0.440534	0.507762	FALSE	#N/A
Cj0423	Cj0423	35.8081	-0.0288029	0.251506	-0.114522	0.908824	0.932569	FALSE	#N/A
Cj0424	Cj0424	335.955	0.39284	0.140731	2.79143	0.00524761	0.00973317	FALSE	#N/A
Cj0425	Cj0425	292.006	-0.00952535	0.112504	-0.0846668	0.932526	0.948833	FALSE	#N/A
Cj0426	Cj0426	3474.55	0.142776	0.0993985	1.4364	0.150888	0.202949	FALSE	#N/A
Cj0427	Cj0427	1682.81	0.669627	0.149904	4.46705	7.9305e-06	2.33311e-05	FALSE	#N/A
Cj0428	Cj0428	19225.7	-0.0131725	0.164128	-0.0802575	0.936032	0.950554	FALSE	#N/A
Cj0429c	Cj0429c	238.812	-0.608794	0.201151	-3.02655	0.00247363	0.00490665	FALSE	#N/A
Cj0430	Cj0430	343.651	-0.866207	0.156364	-5.53967	3.03045e-08	1.23338e-07	FALSE	#N/A
Cj0431	Cj0431	50.9642	-1.178	0.190916	-6.17023	6.81909e-10	3.2463e-09	TRUE	Down-regulated in Milk
murD	Cj0432c	503.783	-0.0450271	0.13505	-0.333412	0.738824	0.790662	FALSE	#N/A
mraY	Cj0433c	1192.41	-0.449255	0.147797	-3.03968	0.00236833	0.00473365	FALSE	#N/A
pgm	Cj0434	4767.12	-0.203553	0.0976134	-2.0853	0.037042	0.0571079	FALSE	#N/A
fabG	Cj0435	2647.81	0.416099	0.124346	3.34629	0.000819005	0.00177663	FALSE	#N/A
Cj0436	Cj0436	347.703	-0.124312	0.11663	-1.06587	0.286483	0.353891	FALSE	#N/A
sdhA	Cj0437	12813.2	-0.834325	0.172875	-4.82617	1.39186e-06	4.48997e-06	FALSE	#N/A
sdhB	Cj0438	6234.6	-0.552823	0.146614	-3.77061	0.000162851	0.000393599	FALSE	#N/A
sdhC	Cj0439	3048.89	-0.610044	0.139326	-4.37854	1.19475e-05	3.4504e-05	FALSE	#N/A
Cj0440c	Cj0440c	1015.05	0.472528	0.116337	4.06171	4.87138e-05	0.000128405	FALSE	#N/A
acpP	Cj0441	2201.39	0.35684	0.159232	2.241	0.0250258	0.0402823	FALSE	#N/A
fabF	Cj0442	15454.9	0.463734	0.129243	3.58806	0.000333142	0.000767398	FALSE	#N/A
accA	Cj0443	4231.93	0.0067442	0.118156	0.0570787	0.954482	0.965055	FALSE	#N/A
Cj0447	Cj0447	912.256	-0.431516	0.138892	-3.10684	0.00189101	0.00385814	FALSE	#N/A
Cj0448c	Cj0448c	28358.2	0.113256	0.153992	0.735468	0.462054	0.529845	FALSE	#N/A
Cj0449c	Cj0449c	9850	0.586538	0.178536	3.28525	0.0010189	0.00216019	FALSE	#N/A
rpmB	Cj0450c	594.341	0.193268	0.189864	1.01793	0.30871	0.376833	FALSE	#N/A
rep	Cj0451	850.28	-0.0111791	0.1555	-0.0718913	0.942688	0.956077	FALSE	#N/A
dnaQ	Cj0452	238.269	-0.105604	0.145896	-0.723835	0.469167	0.536825	FALSE	#N/A
thiC	Cj0453	21661.3	0.373803	0.128525	2.9084	0.00363279	0.00697692	FALSE	#N/A
Cj0454c	Cj0454c	564.197	-0.634449	0.125382	-5.06013	4.18975e-07	1.4247e-06	FALSE	#N/A
Cj0456c	Cj0456c	467.301	-0.898756	0.132521	-6.78201	1.18516e-11	7.18874e-11	FALSE	#N/A
Cj0457c	Cj0457c	417.418	0.181889	0.0950668	1.91328	0.0557124	0.08257	FALSE	#N/A
miaB	Cj0458c	2809.74	0.0933299	0.0905643	1.03054	0.302757	0.370142	FALSE	#N/A
Cj0459c	Cj0459c	1899.3	0.324918	0.143681	2.26139	0.0237353	0.0384018	FALSE	#N/A
nusA	Cj0460	1416.86	0.483152	0.16487	2.9305	0.00338415	0.00655549	FALSE	#N/A
Cj0461c	Cj0461c	927.217	-0.540125	0.156605	-3.44896	0.000562745	0.00124517	FALSE	#N/A
Cj0462	Cj0462	4517.27	-0.146884	0.0904253	-1.62437	0.104298	0.145517	FALSE	#N/A
Cj0463	Cj0463	2035.87	-0.411651	0.101438	-4.05816	4.9461e-05	0.000129939	FALSE	#N/A
recG	Cj0464	376.157	-0.642168	0.147744	-4.34648	1.38337e-05	3.98037e-05	FALSE	#N/A
ctb	Cj0465c	1367.31	1.07635	0.211549	5.08796	3.61936e-07	1.24693e-06	TRUE	Up-regulated in Milk
nssR	Cj0466	176.107	-1.43027	0.205413	-6.96289	3.33362e-12	2.17308e-11	TRUE	Down-regulated in Milk
Cj0467	Cj0467	288.509	-1.09501	0.113806	-9.62172	6.47423e-22	9.16308e-21	TRUE	Down-regulated in Milk
Cj0468	Cj0468	384.333	-0.684767	0.117397	-5.83292	5.44665e-09	2.39013e-08	FALSE	#N/A
Cj0469	Cj0469	538.669	-0.316429	0.119652	-2.64457	0.00817942	0.014569	FALSE	#N/A
tuf	Cj0470	35606.6	1.61186	0.149952	10.7492	5.98071e-27	1.28708e-25	TRUE	Up-regulated in Milk
rpmG	Cj0471	119.027	0.502916	0.241662	2.08107	0.0374277	0.0575698	FALSE	#N/A
secE	Cj0472	846.044	1.10307	0.169936	6.49107	8.52284e-11	4.58541e-10	TRUE	Up-regulated in Milk
nusG	Cj0473	3397.05	1.2911	0.142495	9.06068	1.29636e-19	1.57875e-18	TRUE	Up-regulated in Milk
rplK	Cj0474	6887.53	1.82684	0.133569	13.6771	1.39134e-42	4.9677e-41	TRUE	Up-regulated in Milk
rplA	Cj0475	10063.4	1.74145	0.1284	13.5627	6.66653e-42	2.32736e-40	TRUE	Up-regulated in Milk
rplJ	Cj0476	16010.4	1.91202	0.1869	10.2302	1.45293e-24	2.53617e-23	TRUE	Up-regulated in Milk
rplL	Cj0477	4537.21	2.03263	0.161236	12.6066	1.9429e-36	6.35894e-35	TRUE	Up-regulated in Milk
rpoB	Cj0478	15903.2	1.87915	0.12802	14.6785	8.85035e-49	4.34497e-47	TRUE	Up-regulated in Milk
rpoC	Cj0479	29256.6	1.81069	0.130735	13.8501	1.27055e-43	5.25271e-42	TRUE	Up-regulated in Milk
Cj0480c	Cj0480c	433.883	-0.70106	0.143443	-4.88737	1.02191e-06	3.34463e-06	FALSE	#N/A
dapA	Cj0481	3429.03	0.148944	0.555183	0.268279	0.788485	0.833586	FALSE	#N/A
Cj0485	Cj0485	1008.46	-0.206637	0.21382	-0.966405	0.333842	0.403193	FALSE	#N/A
Cj0486	Cj0486	664.308	-0.1914	0.201878	-0.948096	0.343081	0.412064	FALSE	#N/A
Cj0487	Cj0487	168.115	-0.172156	0.209304	-0.822516	0.410783	0.479407	FALSE	#N/A
Cj0488	Cj0488	567.293	0.522557	0.156675	3.33529	0.000852097	0.00183628	FALSE	#N/A
rpsL	Cj0491	7167	1.10434	0.163266	6.76404	1.34198e-11	8.07758e-11	TRUE	Up-regulated in Milk
rpsG	Cj0492	2360.01	1.37421	0.183109	7.50486	6.14937e-14	4.57851e-13	TRUE	Up-regulated in Milk
fusA	Cj0493	23179.6	1.93372	0.170772	11.3234	1.00527e-29	2.61191e-28	TRUE	Up-regulated in Milk
Cj0494	Cj0494	16.0665	1.36556	0.311876	4.37854	1.19479e-05	3.4504e-05	TRUE	Up-regulated in Milk
Cj0495	Cj0495	40.8271	0.303111	0.236614	1.28104	0.200181	0.258622	FALSE	#N/A
Cj0496	Cj0496	542.225	-1.07628	0.117945	-9.12529	7.15436e-20	9.06411e-19	TRUE	Down-regulated in Milk
Cj0497	Cj0497	1052.07	-0.470882	0.142452	-3.30555	0.000947902	0.00202331	FALSE	#N/A
trpC	Cj0498	485.779	-0.13613	0.121483	-1.12057	0.262472	0.328038	FALSE	#N/A
Cj0499	Cj0499	415.778	0.216942	0.137929	1.57285	0.115753	0.160218	FALSE	#N/A
Cj0500	Cj0500	156.632	0.0223372	0.166829	0.133893	0.893487	0.922253	FALSE	#N/A
hemH	Cj0503c	307.502	0.89061	0.140644	6.33238	2.41406e-10	1.2078e-09	FALSE	#N/A
Cj0504c	Cj0504c	292.396	0.864032	0.120447	7.17354	7.30832e-13	4.99499e-12	FALSE	#N/A
Cj0505c	Cj0505c	1283.41	0.693861	0.126364	5.49095	3.99775e-08	1.60216e-07	FALSE	#N/A
alaS	Cj0506	9162.78	0.248499	0.0943431	2.63399	0.00843881	0.0149801	FALSE	#N/A
maf	Cj0507	61.0195	-0.837628	0.213807	-3.91767	8.94081e-05	0.000225096	FALSE	#N/A
pbpA	Cj0508	1940.6	0.220853	0.108233	2.04053	0.0412971	0.062927	FALSE	#N/A
clpB	Cj0509c	92881.4	-0.633783	0.408858	-1.55013	0.121111	0.166461	FALSE	#N/A
Cj0510c	Cj0510c	224.334	-0.319372	0.115216	-2.77194	0.00557227	0.0102506	FALSE	#N/A
Cj0511	Cj0511	4493.05	0.289536	0.125256	2.31156	0.0208021	0.0340063	FALSE	#N/A
purC	Cj0512	2102.43	0.558248	0.116949	4.77343	1.81114e-06	5.72495e-06	FALSE	#N/A
purS	Cj0513	299.102	0.805985	0.153052	5.2661	1.39355e-07	5.16337e-07	FALSE	#N/A
purQ	Cj0514	1711.37	0.667395	0.127	5.2551	1.47943e-07	5.44307e-07	FALSE	#N/A
Cj0515	Cj0515	567.101	0.222884	0.115375	1.93183	0.0533802	0.0794885	FALSE	#N/A
plsC	Cj0516	97.6339	0.0907146	0.151331	0.599446	0.548876	0.613289	FALSE	#N/A
crcB	Cj0517	0.67361	0.113257	1.49169	0.0759248	0.939479	0.953438	FALSE	#N/A
htpG	Cj0518	9195.76	0.969552	0.0937942	10.337	4.79227e-25	8.85724e-24	FALSE	#N/A
Cj0519	Cj0519	340.025	0.712252	0.128641	5.53674	3.0815e-08	1.25092e-07	FALSE	#N/A
Cj0520	Cj0520	184.84	0.354622	0.176003	2.01487	0.0439183	0.0664059	FALSE	#N/A
pbpB	Cj0525c	621.815	-0.257596	0.169146	-1.52292	0.127779	0.174861	FALSE	#N/A
fliE	Cj0526c	2942.05	-0.284944	0.167862	-1.69749	0.0896043	0.127508	FALSE	#N/A
flgC	Cj0527c	7060.18	-0.150153	0.142429	-1.05423	0.291776	0.35867	FALSE	#N/A
flgB	Cj0528c	8030.79	0.305259	0.187762	1.62578	0.103997	0.145355	FALSE	#N/A
Cj0529c	Cj0529c	1460.4	-0.408314	0.129079	-3.16329	0.00155995	0.00322458	FALSE	#N/A
Cj0530	Cj0530	1498.83	-0.65005	0.102598	-6.3359	2.35954e-10	1.18429e-09	FALSE	#N/A
icd	Cj0531	43521.9	0.411102	0.108072	3.80397	0.000142393	0.000345215	FALSE	#N/A
mdh	Cj0532	3891.18	0.217324	0.133632	1.62628	0.10389	0.145334	FALSE	#N/A
sucC	Cj0533	16613.3	1.12038	0.156297	7.1683	7.59338e-13	5.16416e-12	TRUE	Up-regulated in Milk
sucD	Cj0534	11606.8	1.06737	0.161532	6.60782	3.90033e-11	2.26104e-10	TRUE	Up-regulated in Milk
oorD	Cj0535	3390.74	0.785597	0.153616	5.11403	3.15363e-07	1.09368e-06	FALSE	#N/A
oorA	Cj0536	19865	0.655107	0.149215	4.39036	1.13165e-05	3.29226e-05	FALSE	#N/A
oorB	Cj0537	20516.5	0.626531	0.161949	3.8687	0.000109418	0.000271987	FALSE	#N/A
oorC	Cj0538	3755.68	0.565143	0.162515	3.47748	0.000506151	0.00113433	FALSE	#N/A
Cj0539	Cj0539	334.166	-0.778345	0.198533	-3.92048	8.83717e-05	0.000222844	FALSE	#N/A
Cj0540	Cj0540	728.369	-0.578508	0.107427	-5.38515	7.2386e-08	2.80095e-07	FALSE	#N/A
Cj0541	Cj0541	498.227	-0.340239	0.134855	-2.523	0.0116359	0.0201544	FALSE	#N/A
hemA	Cj0542	734.114	-0.0586555	0.107437	-0.545951	0.585099	0.648231	FALSE	#N/A
proS	Cj0543	2607.59	0.456082	0.0988295	4.61484	3.93408e-06	1.20712e-05	FALSE	#N/A
Cj0544	Cj0544	65.3465	0.223466	0.175615	1.27248	0.203204	0.261452	FALSE	#N/A
hemC	Cj0545	735.233	0.554876	0.1034	5.36629	8.03724e-08	3.07964e-07	FALSE	#N/A
ubiD	Cj0546	1206.94	0.549131	0.115254	4.76453	1.89298e-06	5.97164e-06	FALSE	#N/A
flaG	Cj0547	10920.4	0.0970318	0.185929	0.521876	0.601757	0.662945	FALSE	#N/A
fliD	Cj0548	46910.5	-0.177118	0.12527	-1.41389	0.157394	0.209725	FALSE	#N/A
fliS	Cj0549	2893.17	-0.189514	0.140869	-1.34533	0.178519	0.234886	FALSE	#N/A
Cj0550	Cj0550	496.907	-0.148707	0.15205	-0.978012	0.328068	0.396763	FALSE	#N/A
efp	Cj0551	2561.65	0.0271235	0.126143	0.215022	0.82975	0.866714	FALSE	#N/A
Cj0552	Cj0552	2973.36	-0.716838	0.110643	-6.47883	9.24353e-11	4.92566e-10	FALSE	#N/A
Cj0553	Cj0553	1893.97	-0.787114	0.126387	-6.22782	4.72956e-10	2.27918e-09	FALSE	#N/A
Cj0554	Cj0554	1815.8	-0.513789	0.156765	-3.27745	0.0010475	0.00221782	FALSE	#N/A
Cj0555	Cj0555	563.242	0.462275	0.139287	3.31886	0.000903854	0.00194248	FALSE	#N/A
Cj0556	Cj0556	360.906	0.365594	0.132428	2.7607	0.00576781	0.0105732	FALSE	#N/A
Cj0557c	Cj0557c	779.278	-0.640713	0.130313	-4.91672	8.80068e-07	2.91167e-06	FALSE	#N/A
proA	Cj0558c	2227.73	-0.55285	0.109273	-5.05936	4.20677e-07	1.42739e-06	FALSE	#N/A
Cj0559	Cj0559	9615.93	0.458499	0.0993925	4.61302	3.96868e-06	1.21536e-05	FALSE	#N/A
Cj0560	Cj0560	116.299	1.42633	0.252498	5.64888	1.61496e-08	6.74761e-08	TRUE	Up-regulated in Milk
Cj0561c	Cj0561c	17824.2	0.941564	0.379526	2.4809	0.0131052	0.0224274	FALSE	#N/A
dnaB	Cj0562	2734.37	-0.399431	0.082715	-4.82899	1.37224e-06	4.43578e-06	FALSE	#N/A
Cj0563	Cj0563	112.688	0.160262	0.123357	1.29917	0.193887	0.251941	FALSE	#N/A
Cj0564	Cj0564	26.8733	-0.572249	0.250702	-2.28258	0.0224548	0.0364804	FALSE	#N/A
Cj0566	Cj0566	13.0784	-0.153322	0.366724	-0.418086	0.675885	0.732286	FALSE	#N/A
Cj0567	Cj0567	0.349894	-0.585792	2.39003	-0.245098	0.80638	0.849647	FALSE	#N/A
Cj0570	Cj0570	33.5082	-0.302257	0.273076	-1.10686	0.268354	0.333795	FALSE	#N/A
Cj0571	Cj0571	17.8405	-0.299462	0.300006	-0.998186	0.318189	0.386004	FALSE	#N/A
ribA	Cj0572	2506.51	0.568176	0.128064	4.43666	9.13657e-06	2.6779e-05	FALSE	#N/A
Cj0573	Cj0573	1010.41	0.644655	0.129856	4.9644	6.8914e-07	2.29859e-06	FALSE	#N/A
ilvI	Cj0574	4213.08	0.627682	0.0919529	6.82612	8.72403e-12	5.39837e-11	FALSE	#N/A
ilvH	Cj0575	379.357	0.270175	0.110829	2.43776	0.0147786	0.0249915	FALSE	#N/A
lpxD	Cj0576	2644.97	0.0502574	0.128656	0.390633	0.696068	0.750016	FALSE	#N/A
queA	Cj0577c	325.858	-0.87263	0.106487	-8.19469	2.51242e-16	2.37772e-15	FALSE	#N/A
tatC	Cj0578c	770.618	-0.81681	0.112866	-7.23698	4.58791e-13	3.20338e-12	FALSE	#N/A
tatB	Cj0579c	1365.73	-0.716236	0.138211	-5.18217	2.19317e-07	7.79518e-07	FALSE	#N/A
Cj0580c	Cj0580c	149.653	-1.16865	0.164705	-7.09542	1.28962e-12	8.58473e-12	TRUE	Down-regulated in Milk
Cj0581	Cj0581	2254.11	-0.517359	0.123187	-4.19978	2.67177e-05	7.35087e-05	FALSE	#N/A
lysC	Cj0582	2788.81	0.139372	0.0853011	1.63388	0.102284	0.143344	FALSE	#N/A
Cj0583	Cj0583	404.296	0.0920799	0.148822	0.618726	0.536097	0.601148	FALSE	#N/A
Cj0584	Cj0584	46.1962	-0.521922	0.234428	-2.22637	0.0259897	0.0414937	FALSE	#N/A
folP	Cj0585	121.588	0.178596	0.216117	0.826387	0.408584	0.477949	FALSE	#N/A
ligA	Cj0586	509.229	0.955327	0.151226	6.31721	2.66327e-10	1.32825e-09	FALSE	#N/A
Cj0587	Cj0587	2.87419	-0.0373762	0.858965	-0.0435131	0.965293	0.972099	FALSE	#N/A
tlyA	Cj0588	41.8835	-0.0521227	0.260493	-0.200093	0.841408	0.87656	FALSE	#N/A
ribF	Cj0589	35.9262	0.240185	0.216457	1.10962	0.267163	0.332578	FALSE	#N/A
Cj0590	Cj0590	82.4224	0.470633	0.161267	2.91834	0.00351896	0.00677486	FALSE	#N/A
Cj0591c	Cj0591c	244.055	-0.0345042	0.179422	-0.192307	0.847502	0.881738	FALSE	#N/A
Cj0592c	Cj0592c	1467.48	0.310133	0.177588	1.74637	0.0807473	0.116167	FALSE	#N/A
Cj0593c	Cj0593c	370.872	-0.705757	0.129558	-5.4474	5.11102e-08	2.02252e-07	FALSE	#N/A
Cj0594c	Cj0594c	1075.61	-0.38661	0.138982	-2.78172	0.00540713	0.00999365	FALSE	#N/A
nth	Cj0595c	1257.42	-0.828465	0.157177	-5.27091	1.35751e-07	5.04172e-07	FALSE	#N/A
peb4cbf2	Cj0596	47262.7	0.823948	0.113755	7.24317	4.38321e-13	3.07412e-12	FALSE	#N/A
fba	Cj0597	14600	0.462551	0.119931	3.8568	0.00011488	0.000283768	FALSE	#N/A
Cj0598	Cj0598	1218.18	-0.0848576	0.169931	-0.499365	0.617522	0.676991	FALSE	#N/A
Cj0599	Cj0599	276.909	-0.187	0.172581	-1.08355	0.278565	0.345131	FALSE	#N/A
Cj0600	Cj0600	33.1544	-0.336275	0.262707	-1.28004	0.200532	0.258862	FALSE	#N/A
Cj0601c	Cj0601c	980.621	0.773182	0.117036	6.60634	3.9394e-11	2.27529e-10	FALSE	#N/A
Cj0602c	Cj0602c	118.411	-0.72158	0.172751	-4.17698	2.95402e-05	8.04291e-05	FALSE	#N/A
dsbD	Cj0603c	867.436	-0.697864	0.12594	-5.54123	3.00348e-08	1.22558e-07	FALSE	#N/A
Cj0604	Cj0604	4817.96	0.889498	0.202727	4.38766	1.14576e-05	3.32714e-05	FALSE	#N/A
Cj0605	Cj0605	3834.82	0.260677	0.195235	1.3352	0.181812	0.238221	FALSE	#N/A
Cj0606	Cj0606	1145.46	-0.430247	0.196604	-2.1884	0.0286406	0.0453115	FALSE	#N/A
Cj0607	Cj0607	1150.55	-0.316215	0.1613	-1.96041	0.0499474	0.0747308	FALSE	#N/A
Cj0608	Cj0608	403.401	-0.486695	0.098989	-4.91665	8.80358e-07	2.91167e-06	FALSE	#N/A
Cj0609c	Cj0609c	564.759	-1.01613	0.132614	-7.66229	1.82651e-14	1.47909e-13	TRUE	Down-regulated in Milk
Cj0610c	Cj0610c	920.71	-1.00059	0.147223	-6.79641	1.07259e-11	6.5566e-11	TRUE	Down-regulated in Milk
Cj0611c	Cj0611c	1034.17	-1.47781	0.12887	-11.4675	1.92235e-30	5.29825e-29	TRUE	Down-regulated in Milk
cft	Cj0612c	22391.4	-0.626478	0.12629	-4.96065	7.02589e-07	2.33849e-06	FALSE	#N/A
pstS	Cj0613	7673.1	3.72645	0.363318	10.2567	1.1041e-24	1.97107e-23	TRUE	Up-regulated in Milk
pstC	Cj0614	887.588	3.71331	0.407872	9.1041	8.69828e-20	1.0932e-18	TRUE	Up-regulated in Milk
pstA	Cj0615	786.098	2.88588	0.440547	6.55067	5.72776e-11	3.17962e-10	TRUE	Up-regulated in Milk
pstB	Cj0616	1057.67	0.339789	0.24129	1.40822	0.159067	0.211596	FALSE	#N/A
Cj0619	Cj0619	746.961	-0.976351	0.108005	-9.0399	1.56814e-19	1.89504e-18	FALSE	#N/A
Cj0620	Cj0620	86.9353	-1.52836	0.194247	-7.86814	3.5996e-15	3.10713e-14	TRUE	Down-regulated in Milk
Cj0621	Cj0621	852.192	0.300102	0.125463	2.39196	0.0167588	0.0279195	FALSE	#N/A
hypF	Cj0622	315.184	0.263988	0.123418	2.13898	0.0324374	0.0506552	FALSE	#N/A
hypB	Cj0623	4765.83	0.221667	0.145238	1.52624	0.126951	0.173879	FALSE	#N/A
hypC	Cj0624	385.3	0.11822	0.142286	0.830863	0.406051	0.47534	FALSE	#N/A
hypD	Cj0625	2874.96	0.0274984	0.120577	0.228056	0.819603	0.86067	FALSE	#N/A
hypE	Cj0626	1507.84	0.0972168	0.131675	0.738308	0.460328	0.52825	FALSE	#N/A
hypA	Cj0627	86.8223	-0.221781	0.165056	-1.34367	0.179055	0.235393	FALSE	#N/A
Cj0628	Cj0628	17800.4	0.00583743	0.125405	0.0465488	0.962873	0.970907	FALSE	#N/A
Cj0630c	Cj0630c	334.415	-0.952723	0.134983	-7.05811	1.68783e-12	1.11411e-11	FALSE	#N/A
Cj0631c	Cj0631c	962.356	-0.521124	0.125879	-4.13987	3.47502e-05	9.33207e-05	FALSE	#N/A
ilvC	Cj0632	11523.4	0.995115	0.133853	7.4344	1.05045e-13	7.71149e-13	FALSE	#N/A
Cj0633	Cj0633	689.177	0.580943	0.145981	3.97958	6.9036e-05	0.000177215	FALSE	#N/A
dprA	Cj0634	61.8298	0.187069	0.240821	0.7768	0.437277	0.504748	FALSE	#N/A
Cj0635	Cj0635	23.4859	0.0512162	0.262636	0.195008	0.845386	0.880121	FALSE	#N/A
Cj0636	Cj0636	38.0518	-0.0390857	0.229102	-0.170604	0.864535	0.89472	FALSE	#N/A
mrsA	Cj0637c	378.567	0.292492	0.116635	2.50775	0.0121504	0.0209866	FALSE	#N/A
ppa	Cj0638c	5449.9	0.422452	0.142184	2.97116	0.00296672	0.00580414	FALSE	#N/A
adk	Cj0639c	1805.04	0.451545	0.130101	3.47073	0.000519043	0.00115991	FALSE	#N/A
aspS	Cj0640c	9172.55	0.337547	0.131435	2.56816	0.0102239	0.0178266	FALSE	#N/A
pnk	Cj0641	631.107	-0.466894	0.128058	-3.64595	0.000266407	0.000620037	FALSE	#N/A
recN	Cj0642	882.739	-0.252774	0.170095	-1.48608	0.137258	0.18589	FALSE	#N/A
cbrR	Cj0643	2591.94	0.782669	0.133466	5.8642	4.51308e-09	1.9972e-08	FALSE	#N/A
Cj0644	Cj0644	152.311	0.670758	0.18194	3.6867	0.000227183	0.000534287	FALSE	#N/A
Cj0645	Cj0645	675.062	1.34401	0.14925	9.00512	2.15428e-19	2.50694e-18	TRUE	Up-regulated in Milk
Cj0646	Cj0646	1085.93	1.63345	0.129146	12.648	1.14726e-36	3.83477e-35	TRUE	Up-regulated in Milk
Cj0647	Cj0647	198.655	0.94955	0.120757	7.86331	3.74109e-15	3.19416e-14	FALSE	#N/A
Cj0648	Cj0648	107.695	0.776234	0.193968	4.00187	6.28444e-05	0.000162383	FALSE	#N/A
Cj0649	Cj0649	162.288	-0.0978165	0.181171	-0.539913	0.589257	0.651459	FALSE	#N/A
engB	Cj0650	67.0558	-0.138797	0.216929	-0.639825	0.522286	0.589872	FALSE	#N/A
Cj0651	Cj0651	3.70908	-0.926666	0.690398	-1.34222	0.179525	0.235814	FALSE	#N/A
pbpC	Cj0652	266.345	-0.0833869	0.153648	-0.542715	0.587326	0.650239	FALSE	#N/A
Cj0653c	Cj0653c	2307.99	0.431977	0.172432	2.5052	0.0122383	0.0211047	FALSE	#N/A
Cj0659c	Cj0659c	3.1386	-0.559569	0.661313	-0.846148	0.39747	0.467035	FALSE	#N/A
Cj0660c	Cj0660c	11.1557	-0.241315	0.382954	-0.63014	0.528603	0.594867	FALSE	#N/A
era	Cj0661c	796.795	0.111956	0.143451	0.780454	0.435124	0.502632	FALSE	#N/A
hslU	Cj0662c	7248.04	0.786226	0.113171	6.94725	3.72474e-12	2.41801e-11	FALSE	#N/A
hslV	Cj0663c	2805.19	0.91191	0.153768	5.93041	3.02175e-09	1.35247e-08	FALSE	#N/A
rplI	Cj0664c	3699.89	1.05226	0.134212	7.84028	4.49553e-15	3.79703e-14	TRUE	Up-regulated in Milk
argG	Cj0665c	15126	0.74182	0.091711	8.08867	6.03206e-16	5.57284e-15	FALSE	#N/A
Cj0667	Cj0667	775.75	-0.64154	0.132203	-4.85269	1.218e-06	3.96165e-06	FALSE	#N/A
Cj0668	Cj0668	120.214	-0.705763	0.168784	-4.18145	2.89656e-05	7.91389e-05	FALSE	#N/A
Cj0669	Cj0669	304.369	-0.814997	0.177237	-4.59834	4.25864e-06	1.29657e-05	FALSE	#N/A
rpoN	Cj0670	611.091	-1.00203	0.123326	-8.125	4.47376e-16	4.1835e-15	TRUE	Down-regulated in Milk
dcuB	Cj0671	22276.7	-0.525749	0.125274	-4.19681	2.70705e-05	7.43492e-05	FALSE	#N/A
Cj0672	Cj0672	65.2317	-0.982225	0.266901	-3.68011	0.000233134	0.000545833	FALSE	#N/A
kdpB	Cj0677	57.6436	-0.163976	0.244115	-0.671715	0.501765	0.569561	FALSE	#N/A
uvrB	Cj0680c	2006.49	-0.569012	0.0905944	-6.28088	3.3667e-10	1.64257e-09	FALSE	#N/A
Cj0681	Cj0681	2626.67	-0.34803	0.120155	-2.89652	0.00377331	0.00719402	FALSE	#N/A
Cj0682	Cj0682	187.974	-0.368462	0.137706	-2.67572	0.00745698	0.0134345	FALSE	#N/A
Cj0683	Cj0683	43.458	-0.390511	0.214189	-1.8232	0.0682724	0.0992192	FALSE	#N/A
priA	Cj0684	172.017	-0.027415	0.150059	-0.182694	0.855038	0.886721	FALSE	#N/A
cipA	Cj0685c	1710.26	-0.202539	0.108522	-1.86633	0.061995	0.090869	FALSE	#N/A
ispG	Cj0686	3778.28	0.0867561	0.0907227	0.956278	0.338932	0.407392	FALSE	#N/A
flgH	Cj0687c	19740.4	-0.255964	0.191152	-1.33906	0.180551	0.236963	FALSE	#N/A
pta	Cj0688	12107.8	0.8489	0.145751	5.82432	5.73465e-09	2.50254e-08	FALSE	#N/A
ackA	Cj0689	6741.54	0.60823	0.145292	4.18625	2.83595e-05	7.77535e-05	FALSE	#N/A
Cj0690c	Cj0690c	1839.2	-0.508874	0.132594	-3.83784	0.000124123	0.000303734	FALSE	#N/A
Cj0691	Cj0691	787.685	-0.897731	0.136003	-6.60083	4.08867e-11	2.34427e-10	FALSE	#N/A
Cj0692c	Cj0692c	180.683	-0.983517	0.141013	-6.97468	3.06571e-12	2.00677e-11	FALSE	#N/A
Cj0693c	Cj0693c	465.157	-0.52037	0.146538	-3.55109	0.000383646	0.000879866	FALSE	#N/A
Cj0694	Cj0694	4375.54	-0.398377	0.126139	-3.15823	0.00158728	0.00327677	FALSE	#N/A
ftsA	Cj0695	2738.03	-0.104287	0.0967603	-1.07778	0.28113	0.34802	FALSE	#N/A
ftsZ	Cj0696	10694.8	0.00984003	0.0770571	0.127698	0.898388	0.926596	FALSE	#N/A
flgG2	Cj0697	8836.21	0.281834	0.204761	1.3764	0.168697	0.223083	FALSE	#N/A
flgG	Cj0698	8584.49	0.149546	0.171532	0.871822	0.383305	0.451742	FALSE	#N/A
glnA	Cj0699c	29493.1	-1.0394	0.135964	-7.64468	2.09458e-14	1.66191e-13	TRUE	Down-regulated in Milk
Cj0700	Cj0700	4273.76	-0.77459	0.119768	-6.46742	9.96917e-11	5.25556e-10	FALSE	#N/A
Cj0701	Cj0701	2414.24	-0.374704	0.0965588	-3.88058	0.000104208	0.000260687	FALSE	#N/A
purE	Cj0702	419.624	-0.0362067	0.121723	-0.297453	0.766121	0.814328	FALSE	#N/A
Cj0703	Cj0703	737.84	-0.0490724	0.094682	-0.518287	0.604258	0.665234	FALSE	#N/A
glyQ	Cj0704	682.089	0.162013	0.106509	1.52112	0.128229	0.175189	FALSE	#N/A
Cj0705	Cj0705	224.272	0.0391745	0.15156	0.258476	0.79604	0.839878	FALSE	#N/A
Cj0706	Cj0706	1937.79	0.491962	0.152538	3.22518	0.00125892	0.00262304	FALSE	#N/A
kdtA	Cj0707	94.5893	0.318133	0.20915	1.52107	0.128242	0.175189	FALSE	#N/A
Cj0708	Cj0708	815.486	-0.435308	0.119128	-3.65413	0.000258057	0.000601494	FALSE	#N/A
ffh	Cj0709	2028.3	-0.733057	0.115037	-6.37236	1.86135e-10	9.46339e-10	FALSE	#N/A
rpsP	Cj0710	979.593	0.68612	0.118541	5.78804	7.12127e-09	3.08196e-08	FALSE	#N/A
Cj0711	Cj0711	228.566	0.50272	0.152844	3.28911	0.00100505	0.00213947	FALSE	#N/A
rimM	Cj0712	190.259	0.316013	0.145201	2.17639	0.029526	0.0465717	FALSE	#N/A
trmD	Cj0713	200.945	-0.138577	0.156013	-0.888239	0.374412	0.442257	FALSE	#N/A
rplS	Cj0714	1292.74	0.781809	0.163337	4.78647	1.69738e-06	5.38705e-06	FALSE	#N/A
Cj0715	Cj0715	20465	0.597892	0.118032	5.06549	4.07359e-07	1.39544e-06	FALSE	#N/A
Cj0716	Cj0716	25054.6	-0.00986433	0.139163	-0.0708835	0.94349	0.956273	FALSE	#N/A
Cj0717	Cj0717	737.989	-1.04326	0.152831	-6.82619	8.71977e-12	5.39837e-11	TRUE	Down-regulated in Milk
dnaE	Cj0718	8517.8	-0.43223	0.102609	-4.21239	2.52687e-05	6.98893e-05	FALSE	#N/A
Cj0719c	Cj0719c	882.793	-0.304598	0.153001	-1.99082	0.0465005	0.0701077	FALSE	#N/A
flaC	Cj0720c	56933	-0.0910165	0.120709	-0.754014	0.450841	0.51888	FALSE	#N/A
Cj0721c	Cj0721c	1613.87	0.442106	0.104363	4.23624	2.27292e-05	6.34239e-05	FALSE	#N/A
Cj0722c	Cj0722c	153.894	0.133051	0.125391	1.06109	0.288648	0.355938	FALSE	#N/A
Cj0723c	Cj0723c	1088.68	0.237926	0.153232	1.55272	0.120491	0.16597	FALSE	#N/A
Cj0724	Cj0724	999.424	0.0501321	0.165032	0.303772	0.761302	0.810851	FALSE	#N/A
mogA	Cj0725c	5441.24	-0.298247	0.0969831	-3.07525	0.00210324	0.00424703	FALSE	#N/A
corA	Cj0726c	7455.51	-0.235387	0.105079	-2.24009	0.0250851	0.0403364	FALSE	#N/A
Cj0727	Cj0727	332.406	4.04603	0.281773	14.3591	9.33686e-47	4.19091e-45	TRUE	Up-regulated in Milk
Cj0728	Cj0728	228.302	2.52758	0.271847	9.2978	1.43385e-20	1.94188e-19	TRUE	Up-regulated in Milk
Cj0729	Cj0729	72.815	2.48826	0.371799	6.69249	2.19405e-11	1.3007e-10	TRUE	Up-regulated in Milk
Cj0730	Cj0730	25.4329	1.05252	0.44041	2.38987	0.0168542	0.028019	FALSE	#N/A
Cj0731	Cj0731	17.0551	0.705472	0.436884	1.61478	0.106358	0.14826	FALSE	#N/A
Cj0732	Cj0732	80.4979	0.479693	0.282195	1.69987	0.0891563	0.126985	FALSE	#N/A
Cj0733	Cj0733	13.8829	-0.348484	0.363603	-0.958418	0.337852	0.406406	FALSE	#N/A
hisJ	Cj0734c	5134.19	-0.0679992	0.10732	-0.633611	0.526335	0.592821	FALSE	#N/A
Cj0735	Cj0735	312.212	0.313818	0.399801	0.784934	0.432492	0.500697	FALSE	#N/A
Cj0736	Cj0736	20.7264	-0.716363	0.347979	-2.05864	0.0395292	0.0604677	FALSE	#N/A
Cj0747	Cj0747	7.97167	-0.0766109	0.405508	-0.188926	0.850151	0.883261	FALSE	#N/A
Cj0748	Cj0748	47.8969	-0.512128	0.209489	-2.44465	0.0144994	0.0245458	FALSE	#N/A
tonB3	Cj0753c	2052.38	1.71977	0.17417	9.87404	5.39497e-23	8.4755e-22	TRUE	Up-regulated in Milk
cfrA	Cj0755	5426.87	3.06287	0.365207	8.38666	5.00129e-17	5.00447e-16	TRUE	Up-regulated in Milk
hrcA	Cj0757	21717.4	-0.247937	0.207049	-1.19748	0.23112	0.292579	FALSE	#N/A
grpE	Cj0758	16890.7	-0.663089	0.230379	-2.87825	0.00399885	0.00756891	FALSE	#N/A
dnaK	Cj0759	102543	-0.234035	0.206048	-1.13583	0.256029	0.321778	FALSE	#N/A
Cj0760	Cj0760	1942.44	0.504101	0.177617	2.83813	0.00453785	0.00853768	FALSE	#N/A
Cj0761	Cj0761	454.359	0.91658	0.200348	4.57495	4.76344e-06	1.44746e-05	FALSE	#N/A
aspB	Cj0762c	7959.84	0.248043	0.0814088	3.04689	0.00231225	0.00463927	FALSE	#N/A
cysE	Cj0763c	431.665	-0.162735	0.0994492	-1.63636	0.101764	0.14287	FALSE	#N/A
speA	Cj0764c	3763.06	-0.0227049	0.105194	-0.215839	0.829113	0.866714	FALSE	#N/A
hisS	Cj0765c	1466.9	-0.144419	0.0820835	-1.75942	0.0785069	0.113047	FALSE	#N/A
tmk	Cj0766c	512.957	-0.448724	0.0923068	-4.86123	1.16659e-06	3.8023e-06	FALSE	#N/A
coaD	Cj0767c	1161.96	-0.304577	0.130593	-2.33227	0.0196867	0.0324191	FALSE	#N/A
Cj0768c	Cj0768c	198.068	-0.795884	0.122011	-6.52308	6.88783e-11	3.75722e-10	FALSE	#N/A
flgA	Cj0769c	465.183	-1.08013	0.136062	-7.93852	2.04602e-15	1.80579e-14	TRUE	Down-regulated in Milk
Cj0770c	Cj0770c	5489.49	0.29443	0.136588	2.15561	0.0311144	0.048686	FALSE	#N/A
Cj0771c	Cj0771c	6522.09	0.9228	0.15556	5.93211	2.99073e-09	1.34241e-08	FALSE	#N/A
Cj0772c	Cj0772c	46754.2	0.283691	0.178924	1.58554	0.112844	0.156467	FALSE	#N/A
Cj0773c	Cj0773c	990.609	0.139227	0.107402	1.29632	0.194864	0.252793	FALSE	#N/A
Cj0774c	Cj0774c	1831.89	0.408915	0.0955914	4.27774	1.88798e-05	5.31544e-05	FALSE	#N/A
valS	Cj0775c	6325.57	0.029821	0.100061	0.298027	0.765683	0.814328	FALSE	#N/A
Cj0776c	Cj0776c	7860.08	-0.28827	0.12927	-2.22998	0.0257485	0.0411923	FALSE	#N/A
Cj0777	Cj0777	580.219	-0.221622	0.104021	-2.13055	0.033126	0.0515257	FALSE	#N/A
peb2	Cj0778	10225.1	1.08427	0.137881	7.86381	3.72622e-15	3.19416e-14	TRUE	Up-regulated in Milk
tpx	Cj0779	25502.9	1.48053	0.130759	11.3226	1.01417e-29	2.61191e-28	TRUE	Up-regulated in Milk
napA	Cj0780	84762.4	-0.989633	0.125352	-7.89483	2.90714e-15	2.53729e-14	FALSE	#N/A
napG	Cj0781	8010.58	-1.13511	0.155939	-7.27921	3.35777e-13	2.38691e-12	TRUE	Down-regulated in Milk
napH	Cj0782	2073.33	-1.46502	0.185893	-7.88097	3.24858e-15	2.81963e-14	TRUE	Down-regulated in Milk
napB	Cj0783	4696.1	-0.710087	0.15564	-4.56237	5.05803e-06	1.52811e-05	FALSE	#N/A
napL	Cj0784	390.824	-1.22604	0.112008	-10.9459	6.94995e-28	1.60564e-26	TRUE	Down-regulated in Milk
napD	Cj0785	61.3314	-1.37535	0.199446	-6.89584	5.35488e-12	3.41972e-11	TRUE	Down-regulated in Milk
Cj0786	Cj0786	2.9501	-1.86601	0.874624	-2.1335	0.0328838	0.0512505	FALSE	#N/A
Cj0787	Cj0787	437.013	-0.555608	0.170374	-3.26111	0.00110976	0.00233704	FALSE	#N/A
Cj0788	Cj0788	392.857	-0.870494	0.137133	-6.34783	2.18375e-10	1.09958e-09	FALSE	#N/A
cca	Cj0789	205.434	-0.567489	0.140202	-4.04766	5.17329e-05	0.000135454	FALSE	#N/A
purU	Cj0790	478.768	-0.347098	0.0984369	-3.5261	0.000421731	0.000959063	FALSE	#N/A
Cj0791c	Cj0791c	1605.65	-0.305777	0.101021	-3.02687	0.00247099	0.00490665	FALSE	#N/A
Cj0792	Cj0792	156.992	-1.30056	0.154927	-8.39465	4.67268e-17	4.70562e-16	TRUE	Down-regulated in Milk
flgS	Cj0793	1163.02	-0.629442	0.187593	-3.35536	0.000792626	0.00172467	FALSE	#N/A
Cj0794	Cj0794	54.18	-0.754851	0.396802	-1.90234	0.057127	0.0845734	FALSE	#N/A
murF	Cj0795c	1157.38	-0.259884	0.105901	-2.45404	0.0141261	0.0240008	FALSE	#N/A
Cj0796c	Cj0796c	652.525	-0.207076	0.131459	-1.57521	0.115207	0.159603	FALSE	#N/A
Cj0797c	Cj0797c	247.73	-0.141661	0.172327	-0.822046	0.411051	0.479407	FALSE	#N/A
ddl	Cj0798c	1102.25	0.138538	0.137734	1.00584	0.314493	0.382702	FALSE	#N/A
ruvA	Cj0799c	260.158	0.224433	0.136148	1.64844	0.0992616	0.139982	FALSE	#N/A
Cj0800c	Cj0800c	1314.9	-0.335282	0.139768	-2.39885	0.0164468	0.0275458	FALSE	#N/A
Cj0801	Cj0801	195.85	-0.491076	0.159516	-3.07854	0.00208017	0.00421664	FALSE	#N/A
cysS	Cj0802	967.456	0.0103552	0.0928431	0.111534	0.911193	0.933779	FALSE	#N/A
msbA	Cj0803	1020.82	0.162488	0.0991258	1.63921	0.10117	0.142162	FALSE	#N/A
pyrD	Cj0804	3393.49	0.206924	0.101713	2.03439	0.0419121	0.0636788	FALSE	#N/A
Cj0805	Cj0805	2017.89	-0.223475	0.0912234	-2.44975	0.0142955	0.0242529	FALSE	#N/A
dapA	Cj0806	5992.01	0.621724	0.13892	4.47541	7.62635e-06	2.24784e-05	FALSE	#N/A
Cj0807	Cj0807	4509.91	0.137875	0.117006	1.17836	0.238653	0.301628	FALSE	#N/A
Cj0808c	Cj0808c	37.3508	-0.693739	0.221395	-3.1335	0.00172737	0.00354268	FALSE	#N/A
Cj0809c	Cj0809c	1518.2	-0.0300779	0.0923585	-0.325664	0.744678	0.795302	FALSE	#N/A
nadE	Cj0810	726.925	-0.315211	0.108919	-2.894	0.00380367	0.0072431	FALSE	#N/A
lpxK	Cj0811	312.027	-0.208718	0.110462	-1.88949	0.0588262	0.0869389	FALSE	#N/A
thrC	Cj0812	2871.64	0.308282	0.100633	3.06344	0.0021881	0.00440706	FALSE	#N/A
kdsB	Cj0813	1125.27	0.109651	0.11834	0.926573	0.354148	0.42213	FALSE	#N/A
glnH	Cj0817	4476.59	0.873036	0.128771	6.77978	1.20361e-11	7.27256e-11	FALSE	#N/A
Cj0818	Cj0818	122.73	1.10202	0.320852	3.43467	0.000593268	0.00130719	TRUE	Up-regulated in Milk
Cj0819	Cj0819	72.0839	1.43718	0.210858	6.81585	9.37099e-12	5.75071e-11	TRUE	Up-regulated in Milk
fliP	Cj0820c	961.886	-0.0290699	0.141782	-0.205032	0.837547	0.873696	FALSE	#N/A
glmU	Cj0821	5215.78	0.70254	0.132326	5.30917	1.10126e-07	4.14886e-07	FALSE	#N/A
dfp	Cj0822	932.519	0.173169	0.134294	1.28947	0.197235	0.255248	FALSE	#N/A
Cj0823	Cj0823	56.5161	-0.396867	0.182895	-2.16992	0.0300128	0.047292	FALSE	#N/A
uppS	Cj0824	223.952	0.310216	0.120025	2.58458	0.00974967	0.0170375	FALSE	#N/A
Cj0825	Cj0825	12.1278	-0.20584	0.36385	-0.56573	0.571578	0.635041	FALSE	#N/A
Cj0826	Cj0826	251.044	-0.136983	0.123226	-1.11163	0.266295	0.331761	FALSE	#N/A
truA	Cj0827	74.1615	-0.431527	0.185741	-2.32327	0.0201645	0.0331364	FALSE	#N/A
ilvA	Cj0828c	2324.77	-0.324371	0.114563	-2.83138	0.00463476	0.00869917	FALSE	#N/A
Cj0829c	Cj0829c	300.866	-1.09448	0.12965	-8.44184	3.12375e-17	3.22856e-16	TRUE	Down-regulated in Milk
Cj0830	Cj0830	4861.41	-0.564656	0.173312	-3.25803	0.00112187	0.00235939	FALSE	#N/A
trmA	Cj0831c	188.13	-0.0430295	0.150883	-0.285185	0.775502	0.823742	FALSE	#N/A
Cj0832c	Cj0832c	2462.45	0.309261	0.145074	2.13175	0.0330278	0.0514238	FALSE	#N/A
Cj0833c	Cj0833c	1561.66	0.528154	0.154217	3.42474	0.000615385	0.00135213	FALSE	#N/A
Cj0834c	Cj0834c	2610.65	0.574069	0.148211	3.87333	0.000107357	0.000267286	FALSE	#N/A
acnB	Cj0835c	46746.1	1.11698	0.107526	10.3879	2.8139e-25	5.32607e-24	TRUE	Up-regulated in Milk
ogt	Cj0836	140.838	-0.309933	0.139853	-2.21614	0.0266822	0.0424269	FALSE	#N/A
Cj0837c	Cj0837c	199.896	-0.0685754	0.116562	-0.588319	0.556319	0.620281	FALSE	#N/A
metG	Cj0838c	4681.72	0.22206	0.0827703	2.68285	0.0072998	0.0131665	FALSE	#N/A
Cj0839c	Cj0839c	22.8802	-0.344824	0.259136	-1.33067	0.183298	0.239617	FALSE	#N/A
fbp	Cj0840c	2110.71	0.0295935	0.106348	0.27827	0.780805	0.827137	FALSE	#N/A
mobB	Cj0841c	825.953	-0.748092	0.172235	-4.34344	1.40266e-05	4.02847e-05	FALSE	#N/A
Cj0842	Cj0842	564.398	-0.935204	0.145618	-6.42231	1.34224e-10	6.95929e-10	FALSE	#N/A
Cj0843c	Cj0843c	2084.52	-0.0840771	0.157602	-0.533476	0.593704	0.654992	FALSE	#N/A
Cj0844c	Cj0844c	73.8037	0.00470194	0.190847	0.0246372	0.980344	0.985362	FALSE	#N/A
gltX	Cj0845c	4469.1	0.337447	0.131793	2.56042	0.0104544	0.0182083	FALSE	#N/A
Cj0846	Cj0846	611.92	-0.356961	0.130106	-2.74363	0.00607648	0.0110488	FALSE	#N/A
psd	Cj0847	1050.27	-0.242141	0.140958	-1.71783	0.0858281	0.122913	FALSE	#N/A
Cj0848c	Cj0848c	41.3763	-0.5737	0.23859	-2.40454	0.0161929	0.0271495	FALSE	#N/A
Cj0849c	Cj0849c	341.406	-1.02658	0.155914	-6.58428	4.57096e-11	2.59241e-10	TRUE	Down-regulated in Milk
Cj0850c	Cj0850c	375.416	-0.882055	0.16952	-5.20326	1.95822e-07	7.02125e-07	FALSE	#N/A
Cj0851c	Cj0851c	2.97256	-1.91777	0.800535	-2.39561	0.0165927	0.0277015	FALSE	#N/A
Cj0852c	Cj0852c	28.1492	-0.147588	0.244773	-0.602959	0.546536	0.611544	FALSE	#N/A
hemL	Cj0853c	7370.24	0.095344	0.112366	0.848509	0.396155	0.466186	FALSE	#N/A
Cj0854c	Cj0854c	966.369	-0.410087	0.138588	-2.95905	0.00308591	0.00602981	FALSE	#N/A
folD	Cj0855	1120.02	0.322788	0.114894	2.80944	0.00496271	0.00924843	FALSE	#N/A
lepP	Cj0856	1286.58	0.648094	0.118948	5.44857	5.07763e-08	2.01438e-07	FALSE	#N/A
moeA	Cj0857c	998.838	-0.479668	0.0891056	-5.38314	7.31967e-08	2.82536e-07	FALSE	#N/A
murA	Cj0858c	3685.76	-0.10284	0.112531	-0.913874	0.360783	0.428698	FALSE	#N/A
Cj0859c	Cj0859c	19705.4	0.00447961	0.427753	0.0104724	0.991644	0.992276	FALSE	#N/A
Cj0860	Cj0860	523.387	-0.50537	0.0960135	-5.26353	1.41315e-07	5.22367e-07	FALSE	#N/A
pabA	Cj0861c	15.3192	-0.9971	0.323976	-3.0777	0.00208604	0.00421773	FALSE	#N/A
pabB	Cj0862c	138.87	-1.02253	0.132166	-7.73674	1.02001e-14	8.38969e-14	TRUE	Down-regulated in Milk
xerD	Cj0863c	437.795	-0.941844	0.142708	-6.59981	4.1168e-11	2.35181e-10	FALSE	#N/A
Cj0864	Cj0864	1545.82	0.397043	0.208751	1.90199	0.0571718	0.0845734	FALSE	#N/A
dsbB	Cj0865	838.688	-0.208414	0.177872	-1.17171	0.241314	0.304726	FALSE	#N/A
dsbA	Cj0872	2216.66	-0.373567	0.142029	-2.63021	0.00853317	0.0151134	FALSE	#N/A
Cj0877c	Cj0877c	0.822914	-0.12472	1.27015	-0.0981929	0.921779	0.940334	FALSE	#N/A
Cj0878	Cj0878	1082.11	-0.606262	0.180031	-3.36754	0.000758428	0.00165255	FALSE	#N/A
Cj0879c	Cj0879c	105.188	-0.726771	0.140802	-5.16165	2.44779e-07	8.64154e-07	FALSE	#N/A
Cj0880c	Cj0880c	34.9472	0.0439362	0.21348	0.205809	0.83694	0.873643	FALSE	#N/A
Cj0881c	Cj0881c	286.286	-0.655944	0.120496	-5.4437	5.21839e-08	2.05982e-07	FALSE	#N/A
flhA	Cj0882c	717.242	0.227214	0.132589	1.71367	0.0865898	0.123778	FALSE	#N/A
Cj0883c	Cj0883c	650.908	-0.539277	0.146098	-3.69121	0.000223191	0.000527112	FALSE	#N/A
rpsO	Cj0884	2820.5	0.808461	0.180632	4.47573	7.6151e-06	2.24784e-05	FALSE	#N/A
ftsK	Cj0886c	1798.96	0.045385	0.112159	0.40465	0.685735	0.741424	FALSE	#N/A
Cj0887c	Cj0887c	33544.9	-0.230529	0.165251	-1.39502	0.16301	0.216657	FALSE	#N/A
Cj0888c	Cj0888c	377.618	0.669294	0.123184	5.43331	5.53185e-08	2.17808e-07	FALSE	#N/A
Cj0889c	Cj0889c	40.1519	-0.163206	0.201518	-0.809885	0.418006	0.486796	FALSE	#N/A
Cj0890c	Cj0890c	253.111	0.65987	0.10461	6.30788	2.82889e-10	1.40195e-09	FALSE	#N/A
serA	Cj0891c	3408.58	1.04798	0.0858247	12.2107	2.72647e-34	8.23709e-33	TRUE	Up-regulated in Milk
Cj0892c	Cj0892c	499.652	0.208344	0.121677	1.71227	0.0868466	0.124033	FALSE	#N/A
rpsA	Cj0893c	31793.3	-0.129815	0.137905	-0.941334	0.346534	0.414942	FALSE	#N/A
ispH	Cj0894c	637.642	0.049635	0.105917	0.468619	0.639342	0.69702	FALSE	#N/A
aroA	Cj0895c	980.705	0.152955	0.122778	1.24578	0.212844	0.272294	FALSE	#N/A
pheT	Cj0896c	5399.23	0.115694	0.0865112	1.33734	0.181113	0.237503	FALSE	#N/A
pheS	Cj0897c	4277.34	-0.160395	0.103831	-1.54477	0.122401	0.167983	FALSE	#N/A
Cj0898	Cj0898	8089.82	0.198739	0.122204	1.62629	0.103888	0.145334	FALSE	#N/A
thiJ	Cj0899c	3286.08	0.126358	0.103993	1.21507	0.224339	0.285143	FALSE	#N/A
Cj0900c	Cj0900c	4.04346	-0.533604	0.577612	-0.923811	0.355585	0.423521	FALSE	#N/A
Cj0901	Cj0901	486.256	-1.04835	0.200831	-5.22006	1.78866e-07	6.48958e-07	TRUE	Down-regulated in Milk
glnQ	Cj0902	660.332	-0.453174	0.157676	-2.87408	0.00405209	0.00765124	FALSE	#N/A
Cj0903c	Cj0903c	19438.1	0.30233	0.152235	1.98594	0.0470402	0.0708428	FALSE	#N/A
Cj0904c	Cj0904c	93.2236	-0.442025	0.164061	-2.69428	0.00705414	0.012738	FALSE	#N/A
alr	Cj0905c	294.632	-0.220782	0.121678	-1.81448	0.0696035	0.100874	FALSE	#N/A
Cj0906c	Cj0906c	1968.31	-0.0550866	0.16736	-0.329151	0.742042	0.793025	FALSE	#N/A
Cj0908	Cj0908	29.9621	-1.29757	0.273017	-4.75269	2.00728e-06	6.30689e-06	TRUE	Down-regulated in Milk
Cj0909	Cj0909	2995.77	0.480058	0.138039	3.47769	0.000505753	0.00113433	FALSE	#N/A
Cj0910	Cj0910	323.217	-0.0660014	0.160781	-0.410504	0.681436	0.737792	FALSE	#N/A
Cj0911	Cj0911	307.707	-0.533822	0.161483	-3.30575	0.000947214	0.00202331	FALSE	#N/A
cysM	Cj0912c	3780.74	1.15164	0.124126	9.27803	1.72649e-20	2.31821e-19	TRUE	Up-regulated in Milk
hupB	Cj0913c	38748.2	0.0862341	0.114063	0.756023	0.449636	0.517872	FALSE	#N/A
ciaB	Cj0914c	2268.63	0.854187	0.111785	7.64132	2.15007e-14	1.69737e-13	FALSE	#N/A
Cj0915	Cj0915	690.745	1.09419	0.199581	5.48245	4.19464e-08	1.67253e-07	TRUE	Up-regulated in Milk
Cj0916c	Cj0916c	42.6742	1.42187	0.193121	7.36258	1.80394e-13	1.31203e-12	TRUE	Up-regulated in Milk
cstA	Cj0917c	3318.34	2.27507	0.166182	13.6902	1.16119e-42	4.24238e-41	TRUE	Up-regulated in Milk
prsA	Cj0918c	7875.36	-0.189262	0.0981549	-1.9282	0.0538308	0.0800835	FALSE	#N/A
Cj0919c	Cj0919c	788.338	0.991261	0.151228	6.55475	5.57362e-11	3.11607e-10	FALSE	#N/A
Cj0920c	Cj0920c	4196.14	1.06206	0.161654	6.56996	5.03276e-11	2.82374e-10	TRUE	Up-regulated in Milk
peb1A	Cj0921c	36241.6	1.32617	0.156687	8.46384	2.58717e-17	2.69169e-16	TRUE	Up-regulated in Milk
pebC	Cj0922c	3595.39	1.37653	0.120351	11.4376	2.71292e-30	7.34828e-29	TRUE	Up-regulated in Milk
cheR	Cj0923c	1361.28	-0.675772	0.13183	-5.12609	2.95827e-07	1.0282e-06	FALSE	#N/A
cheB'	Cj0924c	3228.25	-0.249372	0.127047	-1.96283	0.049666	0.0744515	FALSE	#N/A
rpiB	Cj0925	1041.27	-0.489614	0.114923	-4.26037	2.04087e-05	5.71515e-05	FALSE	#N/A
Cj0926	Cj0926	384.383	0.278964	0.149478	1.86625	0.0620061	0.090869	FALSE	#N/A
apt	Cj0927	824.546	0.237802	0.11702	2.03215	0.0421386	0.0639199	FALSE	#N/A
Cj0928	Cj0928	920.994	0.391515	0.131646	2.97401	0.00293935	0.00576494	FALSE	#N/A
pepA	Cj0929	3636.19	0.86603	0.126053	6.87034	6.40481e-12	4.04094e-11	FALSE	#N/A
Cj0930	Cj0930	2419.65	0.484009	0.127891	3.78453	0.000153999	0.000372777	FALSE	#N/A
argH	Cj0931c	4357.02	0.256017	0.131558	1.94604	0.0516494	0.0770572	FALSE	#N/A
pckA	Cj0932c	12946.8	0.510213	0.129187	3.9494	7.83471e-05	0.00019981	FALSE	#N/A
pycB	Cj0933c	10908.4	0.163511	0.144629	1.13055	0.258244	0.324042	FALSE	#N/A
Cj0934c	Cj0934c	315.795	-0.981787	0.170719	-5.75089	8.87744e-09	3.823e-08	FALSE	#N/A
Cj0935c	Cj0935c	1423.09	-1.46141	0.180836	-8.08137	6.40431e-16	5.81571e-15	TRUE	Down-regulated in Milk
atpE	Cj0936	11089.9	0.664592	0.135382	4.909	9.15417e-07	3.00862e-06	FALSE	#N/A
Cj0937	Cj0937	112.806	-0.0741723	0.200704	-0.36956	0.71171	0.764772	FALSE	#N/A
aas	Cj0938c	1886.55	-0.351702	0.100367	-3.50415	0.000458065	0.00103394	FALSE	#N/A
Cj0939c	Cj0939c	87.764	-1.22026	0.270189	-4.51633	6.29194e-06	1.88279e-05	TRUE	Down-regulated in Milk
glnP	Cj0940c	63.4163	-0.666302	0.166382	-4.00466	6.2107e-05	0.000160741	FALSE	#N/A
Cj0941c	Cj0941c	510.078	-0.00835296	0.132595	-0.0629959	0.94977	0.962017	FALSE	#N/A
secA	Cj0942c	8540.89	0.259092	0.108831	2.38069	0.0172803	0.0286666	FALSE	#N/A
lolA	Cj0943	862.692	-0.344211	0.138283	-2.48918	0.0128038	0.0219834	FALSE	#N/A
Cj0944c	Cj0944c	586.827	-0.79907	0.122717	-6.51151	7.43988e-11	4.03036e-10	FALSE	#N/A
Cj0945c	Cj0945c	655.178	-1.38528	0.138199	-10.0238	1.19804e-23	1.98117e-22	TRUE	Down-regulated in Milk
Cj0946	Cj0946	553.294	1.39481	0.154952	9.00162	2.22406e-19	2.55036e-18	TRUE	Up-regulated in Milk
Cj0947c	Cj0947c	455.279	0.0876388	0.157598	0.556091	0.578149	0.641888	FALSE	#N/A
Cj0948c	Cj0948c	227.32	-1.09813	0.195469	-5.61791	1.93282e-08	7.9697e-08	TRUE	Down-regulated in Milk
Cj0949c	Cj0949c	571.684	-0.721009	0.167678	-4.29996	1.70826e-05	4.83546e-05	FALSE	#N/A
Cj0950c	Cj0950c	13232.7	0.2585	0.149414	1.73009	0.0836141	0.120181	FALSE	#N/A
purH	Cj0953c	1195.95	1.98341	0.144834	13.6944	1.09734e-42	4.10456e-41	TRUE	Up-regulated in Milk
Cj0954c	Cj0954c	271.96	1.22903	0.170304	7.21671	5.32616e-13	3.70239e-12	TRUE	Up-regulated in Milk
purL	Cj0955c	1665.68	1.80338	0.172423	10.459	1.3324e-25	2.5842e-24	TRUE	Up-regulated in Milk
trmE	Cj0956c	142.592	0.629645	0.214752	2.93197	0.00336818	0.00653261	FALSE	#N/A
Cj0957c	Cj0957c	453.332	1.22526	0.123547	9.91733	3.50009e-23	5.61086e-22	TRUE	Up-regulated in Milk
Cj0958c	Cj0958c	1766.42	1.26236	0.144647	8.72721	2.6104e-18	2.88798e-17	TRUE	Up-regulated in Milk
Cj0959c	Cj0959c	71.962	0.103446	0.161383	0.640998	0.521524	0.589435	FALSE	#N/A
rnpA	Cj0960c	231.765	0.416144	0.174314	2.38733	0.0169714	0.0281839	FALSE	#N/A
rpmH	Cj0961c	685.604	0.456029	0.183105	2.49053	0.0127551	0.0219238	FALSE	#N/A
Cj0962	Cj0962	88.1632	-1.3676	0.265393	-5.15313	2.56171e-07	9.00324e-07	TRUE	Down-regulated in Milk
Cj0963	Cj0963	88.8669	-0.0959757	0.15081	-0.636403	0.524514	0.591962	FALSE	#N/A
Cj0964	Cj0964	1015.35	0.395971	0.140262	2.82309	0.00475637	0.00889555	FALSE	#N/A
Cj0965c	Cj0965c	2074.52	-0.736201	0.121814	-6.04365	1.5067e-09	6.94145e-09	FALSE	#N/A
Cj0967	Cj0967	69.035	0.00393918	0.191214	0.0206009	0.983564	0.986094	FALSE	#N/A
Cj0970	Cj0970	6.41945	0.525265	0.531157	0.988907	0.322708	0.390883	FALSE	#N/A
Cj0971	Cj0971	2.70238	0.929121	0.724021	1.28328	0.199395	0.257818	FALSE	#N/A
Cj0972	Cj0972	1.82627	-1.73671	1.01171	-1.71661	0.0860501	0.123119	FALSE	#N/A
Cj0974	Cj0974	0.200287	0.358593	3.07819	0.116495	0.90726	0.932182	FALSE	#N/A
Cj0975	Cj0975	29.9232	-0.643053	0.301256	-2.13457	0.0327959	0.0511642	FALSE	#N/A
Cj0976	Cj0976	828.118	-0.0937757	0.112267	-0.835293	0.403553	0.47312	FALSE	#N/A
Cj0977	Cj0977	11620.6	-0.733011	0.191427	-3.8292	0.000128559	0.000313125	FALSE	#N/A
Cj0978c	Cj0978c	388.599	-0.320412	0.109473	-2.92685	0.00342416	0.00662482	FALSE	#N/A
Cj0979c	Cj0979c	205.232	-1.07368	0.141729	-7.57557	3.57547e-14	2.72673e-13	TRUE	Down-regulated in Milk
Cj0980	Cj0980	9016.6	0.00183545	0.125952	0.0145726	0.988373	0.990264	FALSE	#N/A
cjaB	Cj0981c	612.603	0.207291	0.139569	1.48522	0.137484	0.186036	FALSE	#N/A
cjaA	Cj0982c	6537.19	1.22067	0.169293	7.21041	5.57846e-13	3.86068e-12	TRUE	Up-regulated in Milk
Cj0983	Cj0983	2171.94	0.469142	0.180044	2.6057	0.00916865	0.0161479	FALSE	#N/A
Cj0984	Cj0984	221.713	0.770447	0.152233	5.06097	4.1713e-07	1.4215e-06	FALSE	#N/A
hipO	Cj0985c	2630.32	0.487534	0.162261	3.00463	0.00265906	0.00524138	FALSE	#N/A
Cj0988c	Cj0988c	2.34839	0.0966786	0.905583	0.106758	0.914981	0.93562	FALSE	#N/A
Cj0989	Cj0989	466.763	-1.75503	0.154134	-11.3863	4.89065e-30	1.30224e-28	TRUE	Down-regulated in Milk
Cj0990c	Cj0990c	58.3365	-0.938551	0.2052	-4.57383	4.7889e-06	1.45239e-05	FALSE	#N/A
Cj0991c	Cj0991c	892.345	-0.173347	0.122004	-1.42083	0.155367	0.207729	FALSE	#N/A
hemN	Cj0992c	2788.57	0.0528093	0.12299	0.429379	0.667647	0.724861	FALSE	#N/A
Cj0993c	Cj0993c	1221.37	0.088132	0.0984559	0.895142	0.370711	0.438545	FALSE	#N/A
argF	Cj0994c	4374.25	0.037286	0.119896	0.310986	0.755811	0.805549	FALSE	#N/A
hemB	Cj0995c	7427.76	0.278852	0.0860879	3.23916	0.00119884	0.00250783	FALSE	#N/A
ribA	Cj0996	1182.39	-0.26955	0.128499	-2.09768	0.0359337	0.0555082	FALSE	#N/A
Cj0997	Cj0997	171.896	-0.561988	0.145085	-3.87352	0.000107277	0.000267286	FALSE	#N/A
Cj0998c	Cj0998c	22703.3	0.419974	0.129275	3.24868	0.00115943	0.00243187	FALSE	#N/A
Cj0999c	Cj0999c	190.092	0.117609	0.128768	0.913342	0.361063	0.428698	FALSE	#N/A
Cj1000	Cj1000	225.11	0.775194	0.121479	6.38132	1.75563e-10	8.95487e-10	FALSE	#N/A
rpoD	Cj1001	8322.47	-0.088912	0.1641	-0.541815	0.587946	0.650467	FALSE	#N/A
Cj1002c	Cj1002c	403.944	-0.880308	0.120326	-7.316	2.55474e-13	1.83265e-12	FALSE	#N/A
Cj1003c	Cj1003c	249.051	-0.579284	0.121763	-4.75746	1.96041e-06	6.17195e-06	FALSE	#N/A
Cj1004	Cj1004	162.527	-2.12303	0.45611	-4.65464	3.2454e-06	1.00961e-05	TRUE	Down-regulated in Milk
Cj1005c	Cj1005c	1347.68	0.340446	0.121806	2.79498	0.00519031	0.00964967	FALSE	#N/A
Cj1006c	Cj1006c	850.185	-0.163966	0.114344	-1.43397	0.151582	0.203535	FALSE	#N/A
Cj1007c	Cj1007c	1233.88	-0.225327	0.104233	-2.16177	0.0306357	0.0481287	FALSE	#N/A
aroB	Cj1008c	2305.02	-0.0509736	0.108991	-0.467684	0.640011	0.697265	FALSE	#N/A
Cj1009c	Cj1009c	1282.56	-0.100597	0.137634	-0.730903	0.464839	0.532261	FALSE	#N/A
tgt	Cj1010	1074.5	-0.611937	0.144816	-4.22562	2.3828e-05	6.61375e-05	FALSE	#N/A
Cj1011	Cj1011	134.103	-1.43198	0.186215	-7.68994	1.47207e-14	1.19825e-13	TRUE	Down-regulated in Milk
Cj1012c	Cj1012c	120.59	0.806787	0.168048	4.80093	1.57928e-06	5.05304e-06	FALSE	#N/A
Cj1013c	Cj1013c	3582.13	1.23755	0.147381	8.39689	4.58447e-17	4.64658e-16	TRUE	Up-regulated in Milk
livF	Cj1014c	376.848	1.00479	0.164819	6.09636	1.08514e-09	5.08881e-09	TRUE	Up-regulated in Milk
livG	Cj1015c	319.895	0.746781	0.146072	5.11241	3.18082e-07	1.09826e-06	FALSE	#N/A
livM	Cj1016c	620.378	0.707002	0.164061	4.30939	1.63702e-05	4.65898e-05	FALSE	#N/A
livH	Cj1017c	1085.03	0.97664	0.180049	5.42431	5.81793e-08	2.27362e-07	FALSE	#N/A
livK	Cj1018c	2456.29	1.17582	0.155337	7.56944	3.74827e-14	2.83102e-13	TRUE	Up-regulated in Milk
livJ	Cj1019c	2875.39	1.0268	0.142983	7.18131	6.90478e-13	4.75763e-12	TRUE	Up-regulated in Milk
Cj1020c	Cj1020c	227.686	0.0312861	0.141624	0.220909	0.825163	0.863645	FALSE	#N/A
Cj1021c	Cj1021c	136.817	-0.567873	0.139605	-4.0677	4.74793e-05	0.000125572	FALSE	#N/A
Cj1022c	Cj1022c	334.254	-0.630537	0.118379	-5.32641	1.00172e-07	3.78292e-07	FALSE	#N/A
asd	Cj1023c	3778.41	-0.466895	0.108262	-4.31263	1.61324e-05	4.60799e-05	FALSE	#N/A
flgR	Cj1024c	2448.39	-0.821584	0.127675	-6.43495	1.23514e-10	6.44652e-10	FALSE	#N/A
Cj1025c	Cj1025c	179.984	0.614243	0.128167	4.79252	1.64697e-06	5.24824e-06	FALSE	#N/A
Cj1026c	Cj1026c	25687.1	0.190284	0.166333	1.144	0.252625	0.317754	FALSE	#N/A
gyrA	Cj1027c	10912.5	0.384044	0.103091	3.72528	0.000195098	0.000467223	FALSE	#N/A
Cj1028c	Cj1028c	43.1705	-0.0761253	0.254162	-0.299515	0.764547	0.813756	FALSE	#N/A
mapA	Cj1029c	6409.88	-0.2145	0.130614	-1.64224	0.10054	0.141403	FALSE	#N/A
lepA	Cj1030c	2290.76	-4.31765e-05	0.11251	-0.000383758	0.999694	0.999694	FALSE	#N/A
cmeD	Cj1031	1943.41	-0.193799	0.125465	-1.54465	0.122432	0.167983	FALSE	#N/A
cmeE	Cj1032	1189.92	0.0805201	0.116024	0.693997	0.487684	0.55478	FALSE	#N/A
cmeF	Cj1033	1535.81	-0.304383	0.0999578	-3.04511	0.00232593	0.00466077	FALSE	#N/A
Cj1034c	Cj1034c	2885.06	-1.21427	0.200904	-6.04404	1.50302e-09	6.94145e-09	TRUE	Down-regulated in Milk
Cj1035c	Cj1035c	225.079	-0.169763	0.109046	-1.55679	0.11952	0.164851	FALSE	#N/A
Cj1036c	Cj1036c	223.477	-0.0175982	0.140061	-0.125647	0.900012	0.927159	FALSE	#N/A
pycA	Cj1037c	6783.53	0.262467	0.0905928	2.89722	0.00376487	0.00718664	FALSE	#N/A
Cj1038	Cj1038	155.417	-0.217978	0.138927	-1.56901	0.116646	0.161171	FALSE	#N/A
murG	Cj1039	405.88	0.196402	0.12999	1.5109	0.130813	0.178237	FALSE	#N/A
Cj1040c	Cj1040c	512.443	-1.11434	0.115274	-9.66681	4.17182e-22	6.12516e-21	TRUE	Down-regulated in Milk
Cj1041c	Cj1041c	1464.32	0.904652	0.0875665	10.331	5.10126e-25	9.3187e-24	FALSE	#N/A
Cj1042c	Cj1042c	144.633	-0.626389	0.13956	-4.48831	7.17906e-06	2.13604e-05	FALSE	#N/A
Cj1043c	Cj1043c	349.292	-0.227573	0.140094	-1.62443	0.104283	0.145517	FALSE	#N/A
thiH	Cj1044c	2035.09	-0.0531078	0.144949	-0.366389	0.714075	0.765741	FALSE	#N/A
thiG	Cj1045c	2339.18	0.182703	0.133203	1.37161	0.170183	0.22486	FALSE	#N/A
moeB	Cj1046c	2064.93	-0.134107	0.114497	-1.17127	0.241492	0.304726	FALSE	#N/A
thiS	Cj1047c	19.0993	-0.107777	0.271677	-0.39671	0.691581	0.746717	FALSE	#N/A
dapE	Cj1048c	2254.12	-0.104647	0.0860272	-1.21644	0.223816	0.284708	FALSE	#N/A
Cj1049c	Cj1049c	343.713	-0.79462	0.104194	-7.62636	2.41478e-14	1.89681e-13	FALSE	#N/A
npdA	Cj1050c	2027.16	-0.426989	0.115254	-3.70476	0.000211593	0.000501376	FALSE	#N/A
cjeI	Cj1051c	1186.88	0.353628	0.0971319	3.6407	0.000271902	0.000630958	FALSE	#N/A
mutS	Cj1052c	1407.13	0.191281	0.0908472	2.10553	0.0352455	0.0546601	FALSE	#N/A
Cj1053c	Cj1053c	4.17522	0.310206	0.624812	0.496479	0.619557	0.678274	FALSE	#N/A
murC	Cj1054c	1991.16	0.626417	0.137504	4.55562	5.22316e-06	1.57497e-05	FALSE	#N/A
Cj1055c	Cj1055c	580.829	-0.798781	0.162676	-4.91027	9.09521e-07	2.99551e-06	FALSE	#N/A
Cj1056c	Cj1056c	1320.26	0.262626	0.114297	2.29775	0.0215759	0.0351981	FALSE	#N/A
Cj1057c	Cj1057c	14.9448	0.42949	0.32518	1.32077	0.186577	0.243624	FALSE	#N/A
guaB	Cj1058c	7509.63	0.451742	0.110292	4.09588	4.20567e-05	0.000111607	FALSE	#N/A
gatA	Cj1059c	5286.41	0.241245	0.0991274	2.43369	0.0149458	0.025193	FALSE	#N/A
Cj1060c	Cj1060c	0	#N/A	#N/A	#N/A	#N/A	#N/A	#N/A	#N/A
ileS	Cj1061c	16687.3	0.516989	0.0857568	6.02854	1.65442e-09	7.52804e-09	FALSE	#N/A
Cj1062	Cj1062	1680.31	-0.171759	0.0865538	-1.98442	0.0472089	0.0709715	FALSE	#N/A
Cj1063	Cj1063	133.536	-0.368794	0.140467	-2.62549	0.00865252	0.0153076	FALSE	#N/A
rdxA	Cj1066	106.012	0.044666	0.167928	0.265984	0.790252	0.834446	FALSE	#N/A
pgsA	Cj1067	213.272	-0.0170603	0.13922	-0.122542	0.90247	0.929083	FALSE	#N/A
Cj1068	Cj1068	492.173	0.3218	0.110805	2.90421	0.00368184	0.00705386	FALSE	#N/A
Cj1069	Cj1069	104.524	-0.134914	0.14709	-0.917218	0.359028	0.427298	FALSE	#N/A
rpsF	Cj1070	5571.47	1.99277	0.127165	15.6707	2.39763e-55	1.44872e-53	TRUE	Up-regulated in Milk
ssb	Cj1071	4038.5	2.0777	0.15157	13.7078	9.11348e-43	3.49202e-41	TRUE	Up-regulated in Milk
rpsR	Cj1072	2618.55	2.45673	0.129768	18.9317	6.2541e-80	7.018e-78	TRUE	Up-regulated in Milk
lon	Cj1073c	3178	0.226078	0.110582	2.04444	0.0409097	0.0623972	FALSE	#N/A
Cj1074c	Cj1074c	1548.08	-0.400797	0.13229	-3.02968	0.00244811	0.00487449	FALSE	#N/A
Cj1075	Cj1075	8854.79	-0.0113638	0.0951069	-0.119484	0.904892	0.930356	FALSE	#N/A
proC	Cj1076	2049.38	-0.19671	0.132012	-1.49009	0.136201	0.184778	FALSE	#N/A
ctsT	Cj1077	1.95241	-0.82797	0.944917	-0.876235	0.380902	0.449247	FALSE	#N/A
Cj1078	Cj1078	2.34084	-0.189166	0.788255	-0.23998	0.810346	0.853253	FALSE	#N/A
Cj1079	Cj1079	3.88811	-0.311222	0.637949	-0.487848	0.625657	0.683524	FALSE	#N/A
hemD	Cj1080c	190.258	0.839106	0.162311	5.16975	2.34409e-07	8.31278e-07	FALSE	#N/A
thiE	Cj1081c	224.143	0.676403	0.140329	4.82011	1.43479e-06	4.61896e-06	FALSE	#N/A
thiD	Cj1082c	695.63	0.807656	0.110756	7.29219	3.04961e-13	2.1777e-12	FALSE	#N/A
Cj1083c	Cj1083c	118.627	0.33502	0.161005	2.08081	0.0374515	0.0575698	FALSE	#N/A
Cj1084c	Cj1084c	209.716	0.407695	0.131817	3.09288	0.00198224	0.00402859	FALSE	#N/A
mfd	Cj1085c	926.52	0.0725552	0.144749	0.501248	0.616196	0.676009	FALSE	#N/A
Cj1086c	Cj1086c	1230.71	0.135758	0.104061	1.30461	0.192027	0.24973	FALSE	#N/A
Cj1087c	Cj1087c	1374.44	-0.368925	0.123572	-2.98551	0.00283102	0.00556638	FALSE	#N/A
folC	Cj1088c	574.042	-0.283998	0.135242	-2.09993	0.0357352	0.0552559	FALSE	#N/A
Cj1089c	Cj1089c	172.136	-0.621413	0.134835	-4.60869	4.05218e-06	1.23852e-05	FALSE	#N/A
Cj1090c	Cj1090c	116.882	0.486308	0.165212	2.94354	0.00324481	0.00631672	FALSE	#N/A
leuS	Cj1091c	2925.9	0.822376	0.125513	6.55212	5.67259e-11	3.16016e-10	FALSE	#N/A
secF	Cj1092c	1536.99	0.892769	0.130442	6.84419	7.69112e-12	4.81385e-11	FALSE	#N/A
secD	Cj1093c	3455.75	0.375481	0.0967944	3.87916	0.000104818	0.000261794	FALSE	#N/A
yajC	Cj1094c	1131.72	0.0754311	0.112819	0.668604	0.503748	0.571173	FALSE	#N/A
Cj1095	Cj1095	221.437	0.223424	0.161082	1.38702	0.165436	0.219325	FALSE	#N/A
metK	Cj1096c	12700.8	0.784748	0.140598	5.5815	2.38454e-08	9.80659e-08	FALSE	#N/A
Cj1097	Cj1097	1434.17	-0.759619	0.11195	-6.78532	1.15827e-11	7.05285e-11	FALSE	#N/A
pyrB	Cj1098	1296.51	-0.482035	0.122864	-3.92331	8.73389e-05	0.000221663	FALSE	#N/A
Cj1099	Cj1099	1348.26	-0.453034	0.131316	-3.44997	0.000560659	0.00124406	FALSE	#N/A
Cj1100	Cj1100	120.234	-0.320141	0.15073	-2.12394	0.0336749	0.0523277	FALSE	#N/A
Cj1101	Cj1101	216.46	-0.291704	0.149438	-1.952	0.0509377	0.0760676	FALSE	#N/A
truB	Cj1102	44.1751	-0.548185	0.20963	-2.61501	0.00892255	0.0157498	FALSE	#N/A
csrA	Cj1103	201.877	-0.129726	0.154155	-0.84153	0.400051	0.469716	FALSE	#N/A
Cj1104	Cj1104	237.576	-0.474992	0.119372	-3.97908	6.91814e-05	0.000177298	FALSE	#N/A
smpB	Cj1105	326.33	0.121585	0.193889	0.627085	0.530603	0.596265	FALSE	#N/A
Cj1106	Cj1106	896.745	0.532104	0.138944	3.82962	0.000128342	0.000313084	FALSE	#N/A
clpS	Cj1107	212.523	0.32758	0.173669	1.88623	0.0592636	0.087503	FALSE	#N/A
clpA	Cj1108	1378.04	0.344828	0.129653	2.65963	0.00782266	0.013997	FALSE	#N/A
aat	Cj1109	47.8611	0.0103321	0.213578	0.0483765	0.961416	0.970684	FALSE	#N/A
Cj1110c	Cj1110c	22716.1	-0.352589	0.105959	-3.32759	0.000876017	0.00188524	FALSE	#N/A
Cj1111c	Cj1111c	429.52	-0.774118	0.0923565	-8.38185	5.2102e-17	5.18052e-16	FALSE	#N/A
Cj1112c	Cj1112c	1500.88	-0.48117	0.099492	-4.83627	1.32301e-06	4.28547e-06	FALSE	#N/A
Cj1113	Cj1113	130.929	-0.318579	0.139885	-2.27744	0.02276	0.0368999	FALSE	#N/A
pssA	Cj1114c	1687.84	0.23219	0.106146	2.18745	0.0287094	0.0453747	FALSE	#N/A
Cj1115c	Cj1115c	523.18	0.93293	0.136756	6.82184	8.98815e-12	5.53741e-11	FALSE	#N/A
ftsH	Cj1116c	9714.21	1.24181	0.115265	10.7735	4.59183e-27	1.00191e-25	TRUE	Up-regulated in Milk
prmA	Cj1117c	747.127	0.19459	0.140142	1.38852	0.164979	0.218904	FALSE	#N/A
cheY	Cj1118c	5061.23	0.222779	0.149404	1.49112	0.13593	0.184569	FALSE	#N/A
pglG	Cj1119c	524.376	-0.660306	0.120854	-5.46368	4.66365e-08	1.85483e-07	FALSE	#N/A
pglF	Cj1120c	2362.53	-0.789299	0.139907	-5.6416	1.68474e-08	7.0205e-08	FALSE	#N/A
pglE	Cj1121c	3782.68	-0.465181	0.119321	-3.89856	9.67681e-05	0.000242848	FALSE	#N/A
Cj1122c	Cj1122c	59.6601	-0.787224	0.20423	-3.85459	0.000115923	0.000285486	FALSE	#N/A
pglD	Cj1123c	71.051	0.0845764	0.159935	0.528816	0.596933	0.658093	FALSE	#N/A
pglC	Cj1124c	217.097	0.525209	0.157287	3.33917	0.000840278	0.00181329	FALSE	#N/A
pglA	Cj1125c	697.222	0.333224	0.107884	3.08874	0.00201006	0.00407985	FALSE	#N/A
pglB	Cj1126c	1908.38	-0.0265395	0.112397	-0.236122	0.813338	0.85583	FALSE	#N/A
pglJ	Cj1127c	734.664	-0.406935	0.124964	-3.25643	0.00112825	0.00236962	FALSE	#N/A
pglI	Cj1128c	355.568	-0.102527	0.163431	-0.627337	0.530439	0.596265	FALSE	#N/A
pglH	Cj1129c	698.289	0.14833	0.141579	1.04769	0.294783	0.362083	FALSE	#N/A
pglK	Cj1130c	869.272	-0.179588	0.190301	-0.943705	0.345321	0.414121	FALSE	#N/A
gne	Cj1131c	6809.97	0.138369	0.235056	0.588667	0.556085	0.620281	FALSE	#N/A
Cj1132c	Cj1132c	769.437	-0.56133	0.0930196	-6.03454	1.59417e-09	7.32291e-09	FALSE	#N/A
waaC	Cj1133	988.32	-1.52725	0.139618	-10.9388	7.52119e-28	1.71243e-26	TRUE	Down-regulated in Milk
htrB	Cj1134	336.833	-1.22842	0.124431	-9.8723	5.4891e-23	8.53799e-22	TRUE	Down-regulated in Milk
Cj1135	Cj1135	546.789	-0.625615	0.102951	-6.07685	1.22563e-09	5.71357e-09	FALSE	#N/A
Cj1136	Cj1136	492.794	-0.415557	0.111297	-3.73375	0.000188649	0.000452469	FALSE	#N/A
Cj1137c	Cj1137c	290.571	-0.162807	0.12236	-1.33056	0.183335	0.239617	FALSE	#N/A
Cj1138	Cj1138	358.865	-0.879085	0.141566	-6.20973	5.30749e-10	2.54987e-09	FALSE	#N/A
wlaN	Cj1139c	447.417	-0.788001	0.119669	-6.58485	4.5533e-11	2.59175e-10	FALSE	#N/A
cstIII	Cj1140	893.488	-0.58313	0.0928255	-6.28201	3.34234e-10	1.63577e-09	FALSE	#N/A
neuB1	Cj1141	2704.14	-0.151765	0.119188	-1.27333	0.202902	0.261278	FALSE	#N/A
neuC1	Cj1142	329.766	-0.7744	0.116734	-6.63386	3.27019e-11	1.90984e-10	FALSE	#N/A
neuA1	Cj1143	751.846	-0.585529	0.10068	-5.81572	6.03726e-09	2.62729e-08	FALSE	#N/A
Cj1145c	Cj1145c	1048.48	-0.680064	0.0888059	-7.65786	1.89052e-14	1.52308e-13	FALSE	#N/A
waaV	Cj1146c	59.2032	-0.734181	0.197278	-3.72155	0.000198001	0.000472734	FALSE	#N/A
waaF	Cj1148	995.478	-0.240106	0.142815	-1.68125	0.0927153	0.131696	FALSE	#N/A
gmhA	Cj1149c	2165.42	-0.143858	0.0916726	-1.56926	0.116587	0.161171	FALSE	#N/A
hldE	Cj1150c	2216.56	-0.413301	0.111153	-3.71829	0.000200574	0.000478152	FALSE	#N/A
hldD	Cj1151c	3173.89	-0.186025	0.0996677	-1.86645	0.0619778	0.090869	FALSE	#N/A
gmhB	Cj1152c	887.73	-0.509494	0.166198	-3.06559	0.00217243	0.00438112	FALSE	#N/A
Cj1153	Cj1153	26191.3	0.0596064	0.134594	0.442861	0.657866	0.71523	FALSE	#N/A
Cj1154c	Cj1154c	68.1894	-0.410023	0.199587	-2.05436	0.0399407	0.0610377	FALSE	#N/A
Cj1155c	Cj1155c	1010.58	-0.486246	0.0912068	-5.33125	9.75403e-08	3.69243e-07	FALSE	#N/A
rho	Cj1156	3709.46	0.262059	0.092682	2.8275	0.00469125	0.00878421	FALSE	#N/A
dnaX	Cj1157	998.871	0.139005	0.08724	1.59337	0.111078	0.154428	FALSE	#N/A
Cj1158c	Cj1158c	5.03922	0.229639	0.677969	0.338716	0.734824	0.786918	FALSE	#N/A
Cj1159c	Cj1159c	0.587259	2.2808	2.03326	1.12174	0.261971	0.327672	FALSE	#N/A
Cj1160c	Cj1160c	25.1907	1.07808	0.403621	2.67102	0.00756212	0.0135928	FALSE	#N/A
Cj1161c	Cj1161c	1882.5	-0.6441	0.158702	-4.05855	4.93786e-05	0.000129939	FALSE	#N/A
Cj1162c	Cj1162c	8.69979	-0.672331	0.40288	-1.66881	0.0951544	0.134917	FALSE	#N/A
Cj1163c	Cj1163c	2743.89	-0.528039	0.195428	-2.70196	0.00689324	0.0124761	FALSE	#N/A
Cj1164c	Cj1164c	2098.24	0.437802	0.176268	2.48373	0.0130016	0.0222742	FALSE	#N/A
Cj1165c	Cj1165c	202.982	-1.08114	0.13376	-8.08268	6.33575e-16	5.7869e-15	TRUE	Down-regulated in Milk
Cj1166c	Cj1166c	705.64	-1.15151	0.14422	-7.98436	1.41258e-15	1.26089e-14	TRUE	Down-regulated in Milk
ldh	Cj1167	2363.81	-0.389096	0.135839	-2.86438	0.0041782	0.0078799	FALSE	#N/A
Cj1168c	Cj1168c	767.588	-0.552065	0.129371	-4.26728	1.97868e-05	5.55089e-05	FALSE	#N/A
Cj1169c	Cj1169c	694.975	1.40927	0.165524	8.51402	1.68007e-17	1.78337e-16	TRUE	Up-regulated in Milk
omp50	Cj1170c	4478.73	0.717361	0.216989	3.30598	0.000946445	0.00202331	FALSE	#N/A
ppi	Cj1171c	1103.9	1.23604	0.136355	9.06492	1.24697e-19	1.53046e-18	TRUE	Up-regulated in Milk
Cj1172c	Cj1172c	1393.92	0.77716	0.13578	5.72369	1.04236e-08	4.44986e-08	FALSE	#N/A
Cj1173	Cj1173	188.273	-1.28775	0.225722	-5.70504	1.16318e-08	4.93881e-08	TRUE	Down-regulated in Milk
Cj1174	Cj1174	39.1994	-1.02252	0.290779	-3.51649	0.000437285	0.000989877	TRUE	Down-regulated in Milk
argS	Cj1175c	8209.41	-0.118097	0.0939196	-1.25743	0.208599	0.267736	FALSE	#N/A
tatA	Cj1176c	980.436	0.31906	0.123316	2.58734	0.00967201	0.0169395	FALSE	#N/A
gmk	Cj1177c	4547.7	0.104335	0.129107	0.808127	0.419018	0.487612	FALSE	#N/A
Cj1178c	Cj1178c	6565.48	-0.665885	0.127903	-5.20619	1.9276e-07	6.92966e-07	FALSE	#N/A
fliR	Cj1179c	65.9335	-0.0567218	0.200542	-0.282843	0.777298	0.824534	FALSE	#N/A
Cj1180c	Cj1180c	161.479	0.674999	0.169421	3.98415	6.77207e-05	0.000174409	FALSE	#N/A
tsf	Cj1181c	10165.6	1.87532	0.132122	14.1939	1.00001e-45	4.36395e-44	TRUE	Up-regulated in Milk
rpsB	Cj1182c	3431.57	1.78183	0.180252	9.88521	4.82556e-23	7.65752e-22	TRUE	Up-regulated in Milk
cfa	Cj1183c	1165.29	-0.727097	0.199654	-3.64178	0.000270757	0.000629229	FALSE	#N/A
petC	Cj1184c	11317.1	0.598185	0.164803	3.62969	0.000283761	0.000656536	FALSE	#N/A
petB	Cj1185c	13296	0.476641	0.157441	3.02744	0.00246637	0.00490465	FALSE	#N/A
petA	Cj1186c	5079.45	0.165617	0.121697	1.3609	0.173546	0.228918	FALSE	#N/A
arsB	Cj1187c	66.5183	-0.166901	0.210771	-0.79186	0.428442	0.49674	FALSE	#N/A
gidA	Cj1188c	2555.94	0.22056	0.122345	1.80277	0.0714247	0.103418	FALSE	#N/A
cetB	Cj1189c	5468.24	1.00171	0.145028	6.90699	4.9506e-12	3.17445e-11	TRUE	Up-regulated in Milk
cetA	Cj1190c	11209	0.967228	0.150653	6.42022	1.36077e-10	7.03211e-10	FALSE	#N/A
Cj1191c	Cj1191c	1461.46	-0.659353	0.152987	-4.30986	1.63355e-05	4.65753e-05	FALSE	#N/A
dctA	Cj1192	3329.98	0.339367	0.091947	3.6909	0.000223461	0.000527112	FALSE	#N/A
Cj1193c	Cj1193c	931.206	-0.629817	0.178851	-3.52146	0.000429181	0.000974339	FALSE	#N/A
Cj1194	Cj1194	8329.43	-0.116901	0.130206	-0.897819	0.369282	0.437183	FALSE	#N/A
pyrC2	Cj1195c	1259.98	-0.36087	0.109137	-3.30657	0.000944468	0.00202331	FALSE	#N/A
gpsA	Cj1196c	1127.33	-0.0521212	0.0873763	-0.596514	0.550832	0.615037	FALSE	#N/A
gatB	Cj1197c	8795.97	0.0062964	0.110627	0.0569155	0.954612	0.965055	FALSE	#N/A
Cj1198	Cj1198	6569.66	-0.0886147	0.0970697	-0.912898	0.361296	0.428698	FALSE	#N/A
Cj1199	Cj1199	2973.19	-0.0901871	0.54033	-0.166911	0.86744	0.896545	FALSE	#N/A
Cj1200	Cj1200	1247.59	0.403345	0.417415	0.966292	0.333898	0.403193	FALSE	#N/A
metE	Cj1201	2851.32	0.664101	0.219712	3.0226	0.0025061	0.0049648	FALSE	#N/A
metF	Cj1202	426.334	0.148769	0.188591	0.788845	0.430203	0.498413	FALSE	#N/A
Cj1203c	Cj1203c	20.0588	-0.662119	0.358113	-1.84891	0.0644702	0.0943042	FALSE	#N/A
atpB	Cj1204c	3151.52	0.147686	0.167054	0.884063	0.376662	0.44458	FALSE	#N/A
radA	Cj1205c	505.357	-0.0836412	0.13886	-0.602344	0.546945	0.611566	FALSE	#N/A
ftsY	Cj1206c	1757.74	-0.0135196	0.127392	-0.106126	0.915482	0.93562	FALSE	#N/A
Cj1207c	Cj1207c	2061.7	-0.24901	0.105813	-2.35329	0.0186079	0.0307392	FALSE	#N/A
Cj1208	Cj1208	648.799	-0.904066	0.136693	-6.61385	3.74442e-11	2.1787e-10	FALSE	#N/A
Cj1209	Cj1209	2508.2	0.672546	0.0900309	7.47016	8.0096e-14	5.90755e-13	FALSE	#N/A
Cj1210	Cj1210	322.606	0.228219	0.121533	1.87784	0.0604028	0.0890176	FALSE	#N/A
Cj1211	Cj1211	8.47952	-1.26382	0.432237	-2.92391	0.00345661	0.00667937	TRUE	Down-regulated in Milk
rbn	Cj1212c	67.2338	-0.588302	0.202368	-2.9071	0.00364802	0.0069976	FALSE	#N/A
glcD	Cj1213c	1683.39	-0.204997	0.0906783	-2.2607	0.0237776	0.0384307	FALSE	#N/A
Cj1214c	Cj1214c	2478.48	-0.240427	0.0969274	-2.48048	0.0131205	0.022429	FALSE	#N/A
Cj1215	Cj1215	1541.29	0.850929	0.150445	5.65609	1.54865e-08	6.50514e-08	FALSE	#N/A
Cj1216c	Cj1216c	94.4772	-0.177367	0.168139	-1.05489	0.291477	0.358583	FALSE	#N/A
Cj1217c	Cj1217c	175.47	0.0645518	0.125963	0.512466	0.608325	0.668774	FALSE	#N/A
ribA	Cj1218c	370.575	0.32699	0.129529	2.52446	0.0115877	0.0200931	FALSE	#N/A
Cj1219c	Cj1219c	4199.46	0.585779	0.15806	3.70607	0.000210504	0.000499549	FALSE	#N/A
groES	Cj1220	30445.5	0.470489	0.173485	2.71198	0.0066883	0.0121332	FALSE	#N/A
groEL	Cj1221	238524	0.228751	0.160438	1.42579	0.153928	0.20598	FALSE	#N/A
dccS	Cj1222c	637.668	-1.20362	0.113408	-10.6132	2.58792e-26	5.28003e-25	TRUE	Down-regulated in Milk
dccR	Cj1223c	1033.1	-0.360122	0.106649	-3.37669	0.000733633	0.00160297	FALSE	#N/A
Cj1224	Cj1224	5632.07	-0.980175	0.155898	-6.28729	3.23058e-10	1.58601e-09	FALSE	#N/A
Cj1225	Cj1225	1891.17	-1.00623	0.154063	-6.53129	6.52061e-11	3.607e-10	TRUE	Down-regulated in Milk
Cj1226c	Cj1226c	925.124	-0.138724	0.154505	-0.897857	0.369262	0.437183	FALSE	#N/A
Cj1227c	Cj1227c	4836.18	0.179369	0.169333	1.05927	0.289476	0.356401	FALSE	#N/A
htrA	Cj1228c	18518.1	0.387585	0.219523	1.76558	0.077467	0.111754	FALSE	#N/A
cbpA	Cj1229	6446.82	0.330645	0.207284	1.59513	0.110683	0.154152	FALSE	#N/A
hspR	Cj1230	2075.72	-0.0602306	0.156532	-0.384781	0.7004	0.754166	FALSE	#N/A
kefB	Cj1231	1547.14	-0.757547	0.181099	-4.18305	2.8763e-05	7.87224e-05	FALSE	#N/A
Cj1232	Cj1232	42.6389	-1.19992	0.222106	-5.40245	6.57357e-08	2.55621e-07	TRUE	Down-regulated in Milk
Cj1233	Cj1233	408.009	-0.0983778	0.161091	-0.610696	0.541401	0.60623	FALSE	#N/A
glyS	Cj1234	7072.15	-0.045919	0.0860676	-0.533523	0.593672	0.654992	FALSE	#N/A
Cj1235	Cj1235	771.532	-0.333643	0.0967308	-3.44919	0.00056227	0.00124517	FALSE	#N/A
Cj1236	Cj1236	110.751	-0.330426	0.169861	-1.94527	0.0517428	0.0771233	FALSE	#N/A
Cj1237c	Cj1237c	880.27	-0.183539	0.135022	-1.35933	0.174043	0.229381	FALSE	#N/A
pdxJ	Cj1238	1821.46	-0.18849	0.0850302	-2.21674	0.0266409	0.0424042	FALSE	#N/A
pdxA	Cj1239	442.554	-0.696472	0.113938	-6.11275	9.79299e-10	4.60622e-09	FALSE	#N/A
Cj1240c	Cj1240c	613.238	-0.63381	0.102468	-6.18542	6.1939e-10	2.95763e-09	FALSE	#N/A
Cj1241	Cj1241	271.085	1.25722	0.234468	5.36202	8.22956e-08	3.14565e-07	TRUE	Up-regulated in Milk
Cj1242	Cj1242	17380	-0.844675	0.161221	-5.23923	1.61252e-07	5.91884e-07	FALSE	#N/A
hemE	Cj1243	3739.83	0.111298	0.0927148	1.20044	0.22997	0.291592	FALSE	#N/A
Cj1244	Cj1244	718.913	-0.3056	0.127498	-2.3969	0.0165343	0.0276334	FALSE	#N/A
Cj1245c	Cj1245c	297.403	-0.386549	0.135438	-2.85407	0.00431626	0.0081305	FALSE	#N/A
uvrC	Cj1246c	725.425	-1.06903	0.125239	-8.53595	1.39007e-17	1.48557e-16	TRUE	Down-regulated in Milk
Cj1247c	Cj1247c	577.976	-1.41788	0.186329	-7.60956	2.75035e-14	2.12847e-13	TRUE	Down-regulated in Milk
guaA	Cj1248	3913.84	0.508365	0.103878	4.89388	9.8865e-07	3.24252e-06	FALSE	#N/A
Cj1249	Cj1249	1952.26	0.444899	0.115047	3.86712	0.000110128	0.000272889	FALSE	#N/A
purD	Cj1250	18715.1	0.083168	0.119412	0.696479	0.486129	0.553412	FALSE	#N/A
Cj1251	Cj1251	381.016	-0.318682	0.115629	-2.75606	0.00585017	0.0107117	FALSE	#N/A
Cj1252	Cj1252	1066.87	0.072202	0.150487	0.479789	0.631377	0.688992	FALSE	#N/A
pnp	Cj1253	3528.6	1.33872	0.123634	10.8281	2.53314e-27	5.60502e-26	TRUE	Up-regulated in Milk
Cj1254	Cj1254	48.3115	0.553075	0.232425	2.37958	0.0173323	0.0287226	FALSE	#N/A
Cj1255	Cj1255	583.118	-0.593577	0.129003	-4.60126	4.19939e-06	1.28102e-05	FALSE	#N/A
Cj1256c	Cj1256c	1022.04	-0.344918	0.141015	-2.44597	0.0144463	0.0244824	FALSE	#N/A
Cj1257c	Cj1257c	1215.28	-0.624519	0.155449	-4.01751	5.88156e-05	0.000152726	FALSE	#N/A
Cj1258	Cj1258	1350.29	0.00982186	0.0930847	0.105515	0.915967	0.93562	FALSE	#N/A
porA	Cj1259	464564	0.576491	0.0959734	6.00677	1.89252e-09	8.56816e-09	FALSE	#N/A
dnaJ	Cj1260c	991.762	0.792576	0.154133	5.14217	2.71579e-07	9.50224e-07	FALSE	#N/A
racR	Cj1261	11248.2	-0.365718	0.119874	-3.05085	0.00228198	0.00458439	FALSE	#N/A
racS	Cj1262	846.069	-0.413787	0.121447	-3.40715	0.000656446	0.00144033	FALSE	#N/A
recR	Cj1263	122.594	-0.0452384	0.17017	-0.265843	0.79036	0.834446	FALSE	#N/A
hydD	Cj1264c	1820.41	-0.467082	0.16088	-2.9033	0.00369252	0.00706572	FALSE	#N/A
hydC	Cj1265c	12360.1	-0.308037	0.146368	-2.10454	0.0353316	0.0547397	FALSE	#N/A
hydB	Cj1266c	50444.5	-0.42714	0.147217	-2.90143	0.0037146	0.00709932	FALSE	#N/A
hydA	Cj1267c	33194.1	-0.526247	0.130242	-4.04055	5.33269e-05	0.000139164	FALSE	#N/A
mnmC	Cj1268c	168.492	-0.778363	0.156086	-4.98675	6.14029e-07	2.0568e-06	FALSE	#N/A
amiA	Cj1269c	969.554	-0.311515	0.107896	-2.88718	0.00388707	0.00738402	FALSE	#N/A
Cj1270c	Cj1270c	3339.93	0.362122	0.0902256	4.01351	5.98218e-05	0.000155083	FALSE	#N/A
tyrS	Cj1271c	2728.29	0.302781	0.0882575	3.43066	0.000602118	0.00132483	FALSE	#N/A
spoT	Cj1272c	2068	-0.363432	0.092995	-3.90808	9.30319e-05	0.000233845	FALSE	#N/A
rpoZ	Cj1273c	638.495	0.114342	0.123326	0.927153	0.353847	0.422091	FALSE	#N/A
pyrH	Cj1274c	5012.3	-0.183792	0.0986943	-1.86224	0.0625698	0.0916097	FALSE	#N/A
Cj1275c	Cj1275c	495.195	-0.953374	0.111991	-8.51293	1.69587e-17	1.78806e-16	FALSE	#N/A
Cj1276c	Cj1276c	716.978	-1.04458	0.137548	-7.59427	3.09528e-14	2.37204e-13	TRUE	Down-regulated in Milk
Cj1277c	Cj1277c	1463.71	-0.824877	0.154013	-5.3559	8.51327e-08	3.2462e-07	FALSE	#N/A
trmB	Cj1278c	810.146	0.605147	0.146802	4.12221	3.75249e-05	9.99179e-05	FALSE	#N/A
Cj1279c	Cj1279c	4070.03	0.878386	0.154417	5.68839	1.28243e-08	5.41585e-08	FALSE	#N/A
Cj1280c	Cj1280c	833.831	-0.570947	0.148729	-3.83885	0.000123611	0.000302952	FALSE	#N/A
mrdB	Cj1282	233.34	-1.02378	0.123295	-8.30354	1.01054e-16	9.79973e-16	TRUE	Down-regulated in Milk
ktrB	Cj1283	218.13	-0.0743692	0.14957	-0.497221	0.619033	0.678173	FALSE	#N/A
ktrA	Cj1284	507.693	1.53082	0.165985	9.22266	2.89832e-20	3.82628e-19	TRUE	Up-regulated in Milk
Cj1285c	Cj1285c	276.693	-0.0740722	0.11865	-0.624293	0.532435	0.597896	FALSE	#N/A
upp	Cj1286c	1135.06	0.184513	0.100263	1.8403	0.0657245	0.0958712	FALSE	#N/A
Cj1287c	Cj1287c	6072.81	0.105959	0.0805938	1.31473	0.1886	0.245681	FALSE	#N/A
gltX	Cj1288c	7693.85	-0.048485	0.123854	-0.391469	0.69545	0.749864	FALSE	#N/A
Cj1289	Cj1289	4976.03	-0.27627	0.0987317	-2.79818	0.00513908	0.00956575	FALSE	#N/A
accC	Cj1290c	8471.34	-0.224507	0.104055	-2.15758	0.0309606	0.0485421	FALSE	#N/A
accB	Cj1291c	4047.65	-0.119287	0.126609	-0.942166	0.346107	0.414748	FALSE	#N/A
dcd	Cj1292	1880.36	0.250192	0.0946723	2.64271	0.00822449	0.0146327	FALSE	#N/A
pseB	Cj1293	17278.5	0.226468	0.197605	1.14606	0.25177	0.316932	FALSE	#N/A
pseC	Cj1294	5464.99	-0.429188	0.185563	-2.3129	0.0207284	0.0339211	FALSE	#N/A
Cj1295	Cj1295	3873.26	-0.616998	0.168794	-3.65533	0.00025685	0.000599571	FALSE	#N/A
Cj1298	Cj1298	374.178	-0.515484	0.187369	-2.75117	0.00593821	0.0108476	FALSE	#N/A
acpP2	Cj1299	1905.03	0.181817	0.0880892	2.06401	0.0390168	0.059742	FALSE	#N/A
Cj1300	Cj1300	3026.26	0.076611	0.0861734	0.889033	0.373985	0.442085	FALSE	#N/A
Cj1301	Cj1301	605.434	0.369481	0.104376	3.53991	0.000400259	0.000915294	FALSE	#N/A
Cj1302	Cj1302	927.294	0.0126805	0.117241	0.108158	0.913871	0.935304	FALSE	#N/A
fabH2	Cj1303	687.188	0.0940171	0.117189	0.802272	0.422396	0.49118	FALSE	#N/A
acpP3	Cj1304	414.386	0.0320748	0.145113	0.221034	0.825066	0.863645	FALSE	#N/A
Cj1305c	Cj1305c	798.605	-1.03778	0.0849772	-12.2124	2.6688e-34	8.22095e-33	TRUE	Down-regulated in Milk
Cj1306c	Cj1306c	1897.49	-0.555896	0.0888239	-6.2584	3.88939e-10	1.89171e-09	FALSE	#N/A
Cj1307	Cj1307	3944.31	0.1038	0.102824	1.00949	0.312739	0.380863	FALSE	#N/A
Cj1308	Cj1308	4046.79	0.109952	0.110252	0.997276	0.318631	0.386241	FALSE	#N/A
Cj1309c	Cj1309c	4547.73	-0.350172	0.121704	-2.87725	0.00401159	0.00758388	FALSE	#N/A
Cj1310c	Cj1310c	2384.62	-0.72692	0.102239	-7.11004	1.16014e-12	7.75563e-12	FALSE	#N/A
pseF	Cj1311	1736.43	-0.267795	0.110406	-2.42555	0.0152852	0.0257374	FALSE	#N/A
pseG	Cj1312	400.802	-0.660526	0.118826	-5.55879	2.71649e-08	1.11426e-07	FALSE	#N/A
pseH	Cj1313	93.4971	-1.12881	0.174041	-6.48587	8.8223e-11	4.73032e-10	TRUE	Down-regulated in Milk
hisF	Cj1314c	374.571	-0.369958	0.206799	-1.78897	0.0736192	0.106301	FALSE	#N/A
hisH	Cj1315c	2004.26	-0.233865	0.170567	-1.3711	0.170344	0.224883	FALSE	#N/A
pseA	Cj1316c	8297.52	-0.150379	0.202933	-0.741025	0.458678	0.526743	FALSE	#N/A
pseI	Cj1317	3182.36	-0.099562	0.0983362	-1.01247	0.311316	0.379423	FALSE	#N/A
Cj1318	Cj1318	472.151	0.203548	0.242103	0.84075	0.400488	0.469878	FALSE	#N/A
Cj1319	Cj1319	810.089	0.145594	0.125156	1.16331	0.244706	0.308286	FALSE	#N/A
Cj1320	Cj1320	931.719	-0.00843245	0.0982072	-0.0858639	0.931575	0.948479	FALSE	#N/A
Cj1324	Cj1324	26496.3	-0.274927	0.120076	-2.28961	0.022044	0.0358871	FALSE	#N/A
Cj1325	Cj1325	3922.42	-0.0807132	0.113764	-0.709477	0.478028	0.545772	FALSE	#N/A
neuB2	Cj1327	4384.98	0.494401	0.146752	3.36895	0.000754538	0.00164636	FALSE	#N/A
neuC2	Cj1328	773.148	0.101931	0.142619	0.714705	0.474791	0.54247	FALSE	#N/A
Cj1329	Cj1329	722.91	-0.052666	0.11505	-0.457768	0.647119	0.704522	FALSE	#N/A
Cj1330	Cj1330	343.022	-0.498094	0.125314	-3.97476	7.04512e-05	0.000180259	FALSE	#N/A
ptmB	Cj1331	1151.97	0.261867	0.143894	1.81986	0.0687796	0.0997717	FALSE	#N/A
ptmA	Cj1332	906.055	0.156243	0.12875	1.21354	0.224925	0.285657	FALSE	#N/A
pseD	Cj1333	802.125	-0.408343	0.138596	-2.94629	0.00321613	0.00626867	FALSE	#N/A
Cj1334	Cj1334	699.243	-0.0298147	0.118879	-0.250799	0.80197	0.845567	FALSE	#N/A
Cj1335	Cj1335	290.255	0.107781	0.266864	0.403879	0.686302	0.741527	FALSE	#N/A
pseE	Cj1337	2874.45	-0.297825	0.205346	-1.45036	0.146958	0.198172	FALSE	#N/A
flaB	Cj1338c	57324.3	0.282689	0.113042	2.50075	0.0123931	0.0213408	FALSE	#N/A
flaA	Cj1339c	419493	-0.077052	0.156319	-0.492914	0.622073	0.680082	FALSE	#N/A
Cj1340c	Cj1340c	481.035	0.450631	0.139292	3.23514	0.00121582	0.00253996	FALSE	#N/A
Cj1341c	Cj1341c	506.01	0.467833	0.111951	4.17892	2.92903e-05	7.98872e-05	FALSE	#N/A
Cj1342c	Cj1342c	947.764	0.39198	0.134157	2.92179	0.00348026	0.00671683	FALSE	#N/A
Cj1343c	Cj1343c	119.231	-0.179814	0.158429	-1.13498	0.256386	0.321968	FALSE	#N/A
Cj1344c	Cj1344c	352.797	-0.183946	0.118529	-1.55191	0.120684	0.16602	FALSE	#N/A
Cj1345c	Cj1345c	3934.25	0.259069	0.112541	2.30199	0.0213359	0.0348427	FALSE	#N/A
dxr	Cj1346c	1395.7	0.0444321	0.103708	0.428436	0.668333	0.725105	FALSE	#N/A
cdsA	Cj1347c	773.349	-0.455831	0.164072	-2.77824	0.00546535	0.0100657	FALSE	#N/A
Cj1348c	Cj1348c	966.865	-0.290398	0.175816	-1.65171	0.0985934	0.13929	FALSE	#N/A
Cj1349c	Cj1349c	188.572	-0.956756	0.130651	-7.32299	2.42507e-13	1.74761e-12	FALSE	#N/A
mobA	Cj1350	367.439	-1.38008	0.140996	-9.78806	1.26709e-22	1.91404e-21	TRUE	Down-regulated in Milk
pldA	Cj1351	88.7959	-1.14693	0.150816	-7.60481	2.85319e-14	2.19723e-13	TRUE	Down-regulated in Milk
ceuB	Cj1352	78.9058	0.393808	0.303426	1.29787	0.194332	0.25231	FALSE	#N/A
ceuC	Cj1353	32.9636	-0.048032	0.27454	-0.174954	0.861116	0.892357	FALSE	#N/A
ceuD	Cj1354	58.6795	0.785915	0.214352	3.66646	0.000245929	0.000574932	FALSE	#N/A
ceuE	Cj1355	1420.28	0.918986	0.183546	5.00684	5.53299e-07	1.86531e-06	FALSE	#N/A
Cj1356c	Cj1356c	4330.77	-1.31016	0.432146	-3.03176	0.00243131	0.00484719	TRUE	Down-regulated in Milk
nrfA	Cj1357c	17979.3	-2.23241	0.202188	-11.0413	2.41614e-28	6.02502e-27	TRUE	Down-regulated in Milk
nrfH	Cj1358c	7075.45	-3.31575	0.17214	-19.262	1.11997e-82	1.35345e-80	TRUE	Down-regulated in Milk
ppk	Cj1359	9321.89	-0.479222	0.107011	-4.47825	7.52573e-06	2.22654e-05	FALSE	#N/A
Cj1361c	Cj1361c	1259.28	-0.484545	0.114336	-4.2379	2.25624e-05	6.30703e-05	FALSE	#N/A
ruvB	Cj1362	829.115	-0.243407	0.116935	-2.08156	0.0373831	0.0575698	FALSE	#N/A
amaA	Cj1363	454.028	0.039392	0.107436	0.366656	0.713876	0.765741	FALSE	#N/A
fumC	Cj1364c	18806.8	0.690678	0.133688	5.16634	2.38729e-07	8.4469e-07	FALSE	#N/A
Cj1365c	Cj1365c	3463.71	0.264584	0.129976	2.03564	0.0417861	0.0635489	FALSE	#N/A
glmS	Cj1366c	6343.31	0.321451	0.127875	2.51379	0.0119443	0.0206657	FALSE	#N/A
Cj1367c	Cj1367c	1593.08	-0.631905	0.101367	-6.23382	4.55182e-10	2.20028e-09	FALSE	#N/A
Cj1368	Cj1368	5888.26	-0.508394	0.141796	-3.58539	0.000336579	0.00077418	FALSE	#N/A
Cj1369	Cj1369	5395.74	-0.668737	0.107158	-6.24067	4.35701e-10	2.11261e-09	FALSE	#N/A
Cj1370	Cj1370	842.217	-0.767924	0.1194	-6.43151	1.2634e-10	6.5722e-10	FALSE	#N/A
Cj1371	Cj1371	540.477	-0.187338	0.123826	-1.51291	0.130302	0.177695	FALSE	#N/A
Cj1372	Cj1372	428.815	0.245857	0.107812	2.28042	0.0225828	0.0366505	FALSE	#N/A
Cj1373	Cj1373	264.188	-0.223138	0.160118	-1.39359	0.163443	0.217049	FALSE	#N/A
Cj1374c	Cj1374c	398.326	-0.494779	0.128966	-3.83652	0.000124791	0.000304893	FALSE	#N/A
Cj1375	Cj1375	1233.1	0.657144	0.11045	5.94968	2.68674e-09	1.21289e-08	FALSE	#N/A
Cj1376	Cj1376	312.741	0.411087	0.140094	2.93437	0.00334225	0.00649836	FALSE	#N/A
Cj1377c	Cj1377c	4080.06	-0.517283	0.106311	-4.86575	1.14023e-06	3.72413e-06	FALSE	#N/A
selA	Cj1378	1788.55	-0.714214	0.216559	-3.29801	0.00097374	0.00207564	FALSE	#N/A
selB	Cj1379	810.892	-1.33894	0.21606	-6.19708	5.75195e-10	2.75497e-09	TRUE	Down-regulated in Milk
Cj1380	Cj1380	10925.2	0.469717	0.160883	2.91961	0.00350467	0.00675562	FALSE	#N/A
Cj1381	Cj1381	178.744	0.164433	0.207221	0.793516	0.427477	0.496103	FALSE	#N/A
fldA	Cj1382c	11590.2	0.623389	0.0979416	6.3649	1.95411e-10	9.90294e-10	FALSE	#N/A
Cj1383c	Cj1383c	103.186	1.35657	0.317387	4.27418	1.91843e-05	5.39152e-05	TRUE	Up-regulated in Milk
Cj1384c	Cj1384c	492.778	2.23487	0.537597	4.15715	3.22241e-05	8.68336e-05	TRUE	Up-regulated in Milk
katA	Cj1385	4000.6	1.46358	0.269759	5.4255	5.77929e-08	2.26982e-07	TRUE	Up-regulated in Milk
Cj1386	Cj1386	222.622	0.0372077	0.292784	0.127082	0.898875	0.926596	FALSE	#N/A
Cj1387c	Cj1387c	1048.76	-0.474034	0.145309	-3.26225	0.00110531	0.00233531	FALSE	#N/A
Cj1388	Cj1388	4942.15	-0.606823	0.141444	-4.29021	1.78508e-05	5.03476e-05	FALSE	#N/A
Cj1394	Cj1394	339.838	0.612442	0.146669	4.17569	2.97089e-05	8.07487e-05	FALSE	#N/A
Cj1397	Cj1397	254.583	-0.157587	0.197253	-0.798909	0.424343	0.493079	FALSE	#N/A
feoB	Cj1398	712.497	-0.0326356	0.162603	-0.200707	0.840927	0.87656	FALSE	#N/A
hydA2	Cj1399c	4498.17	-0.205473	0.107126	-1.91804	0.0551059	0.0819028	FALSE	#N/A
fabI	Cj1400c	4127.13	0.317135	0.0914638	3.46733	0.000525656	0.00117136	FALSE	#N/A
tpiA	Cj1401c	1977.82	0.103139	0.0773321	1.33372	0.182296	0.238656	FALSE	#N/A
pgk	Cj1402c	5429.79	-0.0203205	0.0941975	-0.215722	0.829205	0.866714	FALSE	#N/A
gapA	Cj1403c	14416.5	0.00733066	0.0822057	0.0891746	0.928943	0.946414	FALSE	#N/A
nadD	Cj1404	623.188	-0.642197	0.138218	-4.64625	3.38021e-06	1.04947e-05	FALSE	#N/A
Cj1405	Cj1405	1830.92	-0.963153	0.139899	-6.88461	5.79461e-12	3.6707e-11	FALSE	#N/A
Cj1406c	Cj1406c	223.996	-0.251338	0.181929	-1.38152	0.16712	0.221185	FALSE	#N/A
Cj1407c	Cj1407c	1441.2	-0.248493	0.0831153	-2.98974	0.00279217	0.00549687	FALSE	#N/A
fliL	Cj1408	8286.99	-0.433045	0.0867102	-4.99416	5.9093e-07	1.9879e-06	FALSE	#N/A
acpS	Cj1409	299.341	-0.60257	0.122524	-4.91797	8.74451e-07	2.90436e-06	FALSE	#N/A
Cj1410c	Cj1410c	430.052	-0.723113	0.0998292	-7.2435	4.37251e-13	3.07412e-12	FALSE	#N/A
Cj1411c	Cj1411c	2260.94	-0.753171	0.0909303	-8.28295	1.20165e-16	1.1511e-15	FALSE	#N/A
Cj1412c	Cj1412c	762.815	-1.63547	0.155443	-10.5214	6.88421e-26	1.369e-24	TRUE	Down-regulated in Milk
kpsS	Cj1413c	608.539	-0.614462	0.103311	-5.94771	2.71915e-09	1.22401e-08	FALSE	#N/A
kpsC	Cj1414c	427.801	0.174852	0.120421	1.452	0.146501	0.197727	FALSE	#N/A
cysC	Cj1415c	460.968	-0.322885	0.105554	-3.05894	0.00222118	0.00446796	FALSE	#N/A
Cj1416c	Cj1416c	756.321	-0.309785	0.0985606	-3.14309	0.00167173	0.00343305	FALSE	#N/A
Cj1417c	Cj1417c	271.619	0.0164564	0.106439	0.154609	0.87713	0.905964	FALSE	#N/A
Cj1418c	Cj1418c	2730.6	0.332682	0.109593	3.03562	0.00240043	0.00479171	FALSE	#N/A
Cj1419c	Cj1419c	6211.57	0.857323	0.131959	6.49689	8.19971e-11	4.42672e-10	FALSE	#N/A
Cj1420c	Cj1420c	14420.4	0.59156	0.0998826	5.92256	3.16973e-09	1.41066e-08	FALSE	#N/A
Cj1421c	Cj1421c	683.411	0.24847	0.100833	2.46417	0.0137331	0.0234254	FALSE	#N/A
Cj1422c	Cj1422c	527.119	0.17794	0.14995	1.18666	0.23536	0.297706	FALSE	#N/A
hddC	Cj1423c	606.41	0.159888	0.0848539	1.88427	0.0595281	0.087811	FALSE	#N/A
gmhA2	Cj1424c	785.531	1.23064	0.118638	10.373	3.28886e-25	6.15095e-24	TRUE	Up-regulated in Milk
hddA	Cj1425c	1578.43	1.11142	0.115123	9.65426	4.71562e-22	6.85948e-21	TRUE	Up-regulated in Milk
Cj1426c	Cj1426c	6867.67	1.53047	0.0889661	17.2028	2.5292e-66	1.98669e-64	TRUE	Up-regulated in Milk
Cj1427c	Cj1427c	7063.43	1.24418	0.10675	11.6551	2.16185e-31	6.28939e-30	TRUE	Up-regulated in Milk
fcl	Cj1428c	3980.16	0.939656	0.104057	9.03017	1.7141e-19	2.05561e-18	FALSE	#N/A
Cj1429c	Cj1429c	2349.58	0.948956	0.0946619	10.0247	1.18733e-23	1.98117e-22	FALSE	#N/A
rfbC	Cj1430c	2650.47	0.934004	0.11981	7.7957	6.40523e-15	5.29612e-14	FALSE	#N/A
hddC	Cj1431c	2599.74	0.350265	0.0935164	3.74549	0.000180042	0.000432485	FALSE	#N/A
Cj1432c	Cj1432c	4180.43	-0.280548	0.0794044	-3.53316	0.000410628	0.000937641	FALSE	#N/A
Cj1433c	Cj1433c	2604.48	-0.378128	0.0917149	-4.12286	3.74194e-05	9.98062e-05	FALSE	#N/A
Cj1434c	Cj1434c	439.182	0.39215	0.135974	2.88401	0.00392651	0.00744095	FALSE	#N/A
Cj1435c	Cj1435c	682.998	0.245377	0.105716	2.3211	0.0202813	0.0332587	FALSE	#N/A
Cj1436c	Cj1436c	753.912	-0.551121	0.0978713	-5.63107	1.79093e-08	7.44083e-08	FALSE	#N/A
Cj1437c	Cj1437c	1412.95	-0.113788	0.11831	-0.961777	0.336162	0.405303	FALSE	#N/A
Cj1438c	Cj1438c	2956.57	0.0856601	0.0857406	0.999061	0.317765	0.386004	FALSE	#N/A
glf	Cj1439c	2980.51	-0.764109	0.124172	-6.15364	7.5726e-10	3.5833e-09	FALSE	#N/A
Cj1440c	Cj1440c	240.379	0.0930132	0.12023	0.773628	0.439151	0.506539	FALSE	#N/A
kfiD	Cj1441c	996.833	0.879004	0.107159	8.20279	2.34864e-16	2.23619e-15	FALSE	#N/A
Cj1442c	Cj1442c	331.559	-0.52102	0.109904	-4.74068	2.13007e-06	6.67933e-06	FALSE	#N/A
kpsF	Cj1443c	1707.72	-0.255536	0.125373	-2.0382	0.0415299	0.0632204	FALSE	#N/A
kpsD	Cj1444c	5460.03	-0.236487	0.0675967	-3.4985	0.00046789	0.00105309	FALSE	#N/A
kpsE	Cj1445c	2754.54	-0.112749	0.0997746	-1.13004	0.25846	0.324055	FALSE	#N/A
kpsT	Cj1447c	417.178	-0.410558	0.111004	-3.69858	0.00021681	0.000512965	FALSE	#N/A
kpsM	Cj1448c	623.803	-0.578644	0.110715	-5.22641	1.72831e-07	6.28511e-07	FALSE	#N/A
Cj1449c	Cj1449c	446.086	-0.850286	0.163045	-5.21503	1.83785e-07	6.65266e-07	FALSE	#N/A
Cj1450	Cj1450	15525.1	0.0947805	0.19764	0.479561	0.631539	0.688992	FALSE	#N/A
dut	Cj1451	8464.65	-0.282988	0.155117	-1.82435	0.0680995	0.0990883	FALSE	#N/A
Cj1452	Cj1452	273.102	-1.07876	0.18247	-5.91202	3.37937e-09	1.49971e-08	TRUE	Down-regulated in Milk
tilS	Cj1453c	99.4038	-0.129437	0.157152	-0.823641	0.410144	0.479407	FALSE	#N/A
Cj1454c	Cj1454c	763.79	-0.103929	0.111877	-0.928959	0.35291	0.421362	FALSE	#N/A
prfB	Cj1455	1554.23	0.00877077	0.151316	0.0579632	0.953778	0.965055	FALSE	#N/A
Cj1456c	Cj1456c	540.644	-0.175934	0.150498	-1.16901	0.242401	0.305627	FALSE	#N/A
truD	Cj1457c	263.2	-0.581918	0.175568	-3.31449	0.000918097	0.0019704	FALSE	#N/A
thiL	Cj1458c	631.45	-1.33985	0.184145	-7.27609	3.43625e-13	2.43169e-12	TRUE	Down-regulated in Milk
Cj1459	Cj1459	3197.01	-0.367375	0.109796	-3.34599	0.000819895	0.00177663	FALSE	#N/A
Cj1460	Cj1460	192.246	-0.835385	0.137065	-6.09483	1.09552e-09	5.12222e-09	FALSE	#N/A
Cj1461	Cj1461	193.741	-0.8222	0.14374	-5.72004	1.06502e-08	4.53427e-08	FALSE	#N/A
flgI	Cj1462	21594	-0.111412	0.225764	-0.493489	0.621667	0.680082	FALSE	#N/A
flgJ	Cj1463	1657.36	-0.502893	0.209074	-2.40534	0.0161575	0.027119	FALSE	#N/A
flgM	Cj1464	10720.7	-0.28178	0.252288	-1.1169	0.264038	0.329471	FALSE	#N/A
Cj1465	Cj1465	2169.3	-0.328579	0.229267	-1.43317	0.151809	0.203665	FALSE	#N/A
flgK	Cj1466	16475.6	-0.414314	0.187797	-2.20618	0.0273711	0.0434343	FALSE	#N/A
Cj1467	Cj1467	228.797	-0.404936	0.171663	-2.3589	0.0183293	0.0303429	FALSE	#N/A
Cj1468	Cj1468	308.235	0.119582	0.12473	0.95873	0.337695	0.406406	FALSE	#N/A
ctsE	Cj1471c	90.0175	-0.158859	0.165719	-0.958603	0.337759	0.406406	FALSE	#N/A
Cj1472c	Cj1472c	20.1755	-0.97367	0.280212	-3.47476	0.000511307	0.00114425	FALSE	#N/A
ctsP	Cj1473c	5.22073	-0.776331	0.522991	-1.48441	0.137701	0.186169	FALSE	#N/A
ctsD	Cj1474c	185.038	-0.988232	0.179647	-5.50095	3.77742e-08	1.52162e-07	FALSE	#N/A
Cj1475c	Cj1475c	8.84815	-1.99883	0.465682	-4.29226	1.76866e-05	4.99742e-05	TRUE	Down-regulated in Milk
Cj1476c	Cj1476c	82360.2	-0.164894	0.11691	-1.41043	0.158413	0.210904	FALSE	#N/A
Cj1477c	Cj1477c	1022.9	-0.293578	0.106908	-2.74608	0.00603118	0.0109919	FALSE	#N/A
cadF	Cj1478c	19604.4	-0.12935	0.091402	-1.41518	0.157016	0.209399	FALSE	#N/A
rpsI	Cj1479c	1460.22	2.02268	0.183957	10.9954	4.02152e-28	9.71971e-27	TRUE	Up-regulated in Milk
rplM	Cj1480c	3056.03	1.71648	0.20578	8.34134	7.34544e-17	7.21231e-16	TRUE	Up-regulated in Milk
Cj1481c	Cj1481c	343.213	-0.020104	0.174801	-0.115011	0.908437	0.932569	FALSE	#N/A
Cj1482c	Cj1482c	265.159	-0.411495	0.190321	-2.16211	0.0306099	0.0481287	FALSE	#N/A
Cj1483c	Cj1483c	81.3119	-0.324705	0.154472	-2.10203	0.0355507	0.0550248	FALSE	#N/A
Cj1484c	Cj1484c	456.12	0.111217	0.12212	0.910717	0.362444	0.429736	FALSE	#N/A
Cj1485c	Cj1485c	0.338187	2.14329	3.06654	0.698929	0.484597	0.552361	FALSE	#N/A
Cj1486c	Cj1486c	657.019	0.501507	0.155693	3.22113	0.00127687	0.00265691	FALSE	#N/A
ccoP	Cj1487c	7307.07	0.225208	0.125855	1.78943	0.0735455	0.106293	FALSE	#N/A
ccoQ	Cj1488c	435.955	0.445159	0.143456	3.1031	0.00191504	0.00390211	FALSE	#N/A
ccoO	Cj1489c	5055.32	0.468062	0.125907	3.71753	0.000201183	0.000478877	FALSE	#N/A
ccoN	Cj1490c	18451.2	0.26084	0.129916	2.00777	0.044668	0.0674097	FALSE	#N/A
Cj1491c	Cj1491c	1791.24	0.406955	0.168606	2.41365	0.0157937	0.0265652	FALSE	#N/A
Cj1492c	Cj1492c	1602.43	-0.607231	0.143618	-4.2281	2.35673e-05	6.55296e-05	FALSE	#N/A
Cj1493c	Cj1493c	237.203	0.482472	0.185981	2.59421	0.00948097	0.0166606	FALSE	#N/A
carA	Cj1494c	3285.55	-0.372119	0.0917484	-4.05587	4.99489e-05	0.000131001	FALSE	#N/A
Cj1495c	Cj1495c	1357.8	-0.386191	0.168338	-2.29414	0.0217825	0.0354983	FALSE	#N/A
Cj1496c	Cj1496c	363.315	0.97695	0.127753	7.64721	2.0539e-14	1.63791e-13	FALSE	#N/A
Cj1497c	Cj1497c	446.131	0.558662	0.098797	5.65464	1.56173e-08	6.54262e-08	FALSE	#N/A
purA	Cj1498c	4975.71	0.298997	0.108851	2.74685	0.00601704	0.0109788	FALSE	#N/A
Cj1500	Cj1500	654.964	2.58529	0.389532	6.63691	3.20329e-11	1.87775e-10	TRUE	Up-regulated in Milk
Cj1501	Cj1501	112.341	1.56769	0.233302	6.71955	1.82283e-11	1.08472e-10	TRUE	Up-regulated in Milk
putP	Cj1502c	3986.01	1.37951	0.158581	8.69906	3.34643e-18	3.62569e-17	TRUE	Up-regulated in Milk
putA	Cj1503c	7100.12	2.13881	0.155064	13.7931	2.80527e-43	1.13002e-41	TRUE	Up-regulated in Milk
selD	Cj1504c	1354.79	-0.0501638	0.0930985	-0.538825	0.590008	0.65183	FALSE	#N/A
Cj1505c	Cj1505c	3056.34	-0.380716	0.16213	-2.34822	0.0188632	0.0311283	FALSE	#N/A
Cj1506c	Cj1506c	23439	-0.659459	0.108992	-6.05051	1.44384e-09	6.69107e-09	FALSE	#N/A
Cj1507c	Cj1507c	1709.28	0.20689	0.163435	1.26588	0.205555	0.264045	FALSE	#N/A
fdhD	Cj1508c	3734.32	0.623791	0.169386	3.68265	0.000230818	0.000541216	FALSE	#N/A
fdhC	Cj1509c	6158.99	-0.865026	0.254907	-3.3935	0.000690063	0.00150987	FALSE	#N/A
fdhB	Cj1510c	1308.65	-0.804297	0.253991	-3.16664	0.00154212	0.00319191	FALSE	#N/A
fdhA	Cj1511c	33597.9	-0.673531	0.221373	-3.04252	0.00234609	0.00469516	FALSE	#N/A
Cj1513c	Cj1513c	254.977	-0.70813	0.155509	-4.55364	5.27263e-06	1.58684e-05	FALSE	#N/A
Cj1514c	Cj1514c	7333.35	-1.43515	0.147774	-9.71175	2.68694e-22	3.98224e-21	TRUE	Down-regulated in Milk
Cj1515c	Cj1515c	2572.09	-0.1377	0.0959505	-1.43511	0.151255	0.203269	FALSE	#N/A
Cj1516	Cj1516	10155.5	0.742495	0.180552	4.11237	3.91616e-05	0.0001041	FALSE	#N/A
moaD	Cj1517	140.719	0.680297	0.151012	4.50492	6.63982e-06	1.97935e-05	FALSE	#N/A
moaE	Cj1518	644.333	0.773244	0.178954	4.3209	1.55395e-05	4.44673e-05	FALSE	#N/A
moeA2	Cj1519	2666.24	0.639236	0.181772	3.51668	0.000436975	0.000989877	FALSE	#N/A
Cj1521c	Cj1521c	46.1581	-1.4033	0.219328	-6.39818	1.57243e-10	8.07284e-10	TRUE	Down-regulated in Milk
Cj1522c	Cj1522c	295.306	-0.924936	0.125366	-7.37791	1.60794e-13	1.17492e-12	FALSE	#N/A
Cj1523c	Cj1523c	3442.87	-0.494258	0.117402	-4.20998	2.55397e-05	7.0391e-05	FALSE	#N/A
purM	Cj1529c	2782.55	0.00516455	0.105959	0.0487408	0.961126	0.970684	FALSE	#N/A
coaE	Cj1530	263.861	-1.75208	0.209718	-8.35448	6.57237e-17	6.49383e-16	TRUE	Down-regulated in Milk
dapF	Cj1531	1805.18	-0.92192	0.142911	-6.45101	1.11106e-10	5.81826e-10	FALSE	#N/A
Cj1532	Cj1532	460.635	-1.25083	0.128094	-9.76495	1.59198e-22	2.38191e-21	TRUE	Down-regulated in Milk
Cj1533c	Cj1533c	300.949	-0.463624	0.193568	-2.39515	0.0166137	0.0277071	FALSE	#N/A
Cj1534c	Cj1534c	69422.1	0.44607	0.0982551	4.53992	5.62754e-06	1.69042e-05	FALSE	#N/A
pgi	Cj1535c	2313.14	-0.247046	0.092615	-2.66745	0.00764298	0.0137068	FALSE	#N/A
galU	Cj1536c	5961.52	0.28781	0.0861829	3.33953	0.00083921	0.00181329	FALSE	#N/A
acs	Cj1537c	7957.38	2.9547	0.202388	14.5992	2.84143e-48	1.35269e-46	TRUE	Up-regulated in Milk
Cj1538c	Cj1538c	86.6792	-0.192097	0.311371	-0.616939	0.537275	0.602039	FALSE	#N/A
Cj1539c	Cj1539c	417.915	0.08938	0.382789	0.233497	0.815376	0.857316	FALSE	#N/A
Cj1540	Cj1540	10000.2	1.09388	0.173691	6.29782	3.01853e-10	1.48656e-09	TRUE	Up-regulated in Milk
Cj1541	Cj1541	1325.19	0.427934	0.106393	4.02221	5.76538e-05	0.000150206	FALSE	#N/A
Cj1542	Cj1542	483.837	0.484789	0.124526	3.89309	9.8977e-05	0.000247995	FALSE	#N/A
Cj1543	Cj1543	497.361	0.355073	0.152453	2.32907	0.0198554	0.0326627	FALSE	#N/A
Cj1544c	Cj1544c	542.066	-0.678472	0.175395	-3.86825	0.000109617	0.000272052	FALSE	#N/A
Cj1545c	Cj1545c	2386.79	0.0290422	0.130735	0.222146	0.8242	0.863645	FALSE	#N/A
Cj1546	Cj1546	230.812	-0.423009	0.151456	-2.79295	0.00522305	0.00969907	FALSE	#N/A
Cj1547	Cj1547	133.324	-0.48338	0.130135	-3.71444	0.000203657	0.000484032	FALSE	#N/A
Cj1548c	Cj1548c	5753.2	0.251134	0.116304	2.15929	0.0308279	0.0483823	FALSE	#N/A
hsdR	Cj1549c	1268.22	-0.0928759	0.0889474	-1.04417	0.296408	0.363227	FALSE	#N/A
rloH	Cj1550c	1450.24	-0.0262884	0.116834	-0.225006	0.821974	0.86203	FALSE	#N/A
hsdS	Cj1551c	287.905	-0.453229	0.124642	-3.63624	0.000276646	0.00064102	FALSE	#N/A
mloB	Cj1552c	1207.27	-0.557831	0.137916	-4.04472	5.23847e-05	0.000136932	FALSE	#N/A
hsdM	Cj1553c	3016.79	-0.0121754	0.108343	-0.112378	0.910524	0.933703	FALSE	#N/A
Cj1555c	Cj1555c	1178.37	0.53923	0.11804	4.56819	4.91948e-06	1.48911e-05	FALSE	#N/A
Cj1556	Cj1556	270.631	0.147077	0.157585	0.933318	0.350656	0.419558	FALSE	#N/A
Cj1563c	Cj1563c	743.488	-0.0854599	0.113557	-0.75257	0.451708	0.519498	FALSE	#N/A
Cj1564	Cj1564	20194.9	-0.0663512	0.0999048	-0.664144	0.506598	0.573804	FALSE	#N/A
pflA	Cj1565c	1588.68	-0.763245	0.0978768	-7.79802	6.28876e-15	5.22732e-14	FALSE	#N/A
nuoN	Cj1566c	1057.12	0.169011	0.169287	0.99837	0.3181	0.386004	FALSE	#N/A
nuoM	Cj1567c	2129.13	0.179095	0.172115	1.04056	0.298082	0.364709	FALSE	#N/A
nuoL	Cj1568c	2859.88	0.0592877	0.178783	0.331619	0.740177	0.791571	FALSE	#N/A
nuoK	Cj1569c	132.405	0.29555	0.192712	1.53364	0.125119	0.17152	FALSE	#N/A
nuoJ	Cj1570c	660.395	-0.00363504	0.157498	-0.0230799	0.981587	0.98598	FALSE	#N/A
nuoI	Cj1571c	978.619	0.317164	0.169692	1.86906	0.0616147	0.0905488	FALSE	#N/A
nuoH	Cj1572c	1647.77	-0.163018	0.165534	-0.984797	0.324724	0.393021	FALSE	#N/A
nuoG	Cj1573c	7308.48	-0.304016	0.169383	-1.79485	0.0726784	0.105136	FALSE	#N/A
Cj1574c	Cj1574c	969.215	-0.364312	0.163707	-2.2254	0.0260547	0.0415552	FALSE	#N/A
Cj1575c	Cj1575c	30.5916	-0.0929913	0.288614	-0.3222	0.747301	0.79702	FALSE	#N/A
nuoD	Cj1576c	3443.15	-0.166036	0.133074	-1.24769	0.212143	0.27162	FALSE	#N/A
nuoC	Cj1577c	2309.63	-0.0438771	0.120181	-0.36509	0.715044	0.766258	FALSE	#N/A
nuoB	Cj1578c	1783.57	0.152473	0.121368	1.25629	0.209012	0.268047	FALSE	#N/A
nuoA	Cj1579c	2169.33	-0.232747	0.172542	-1.34893	0.177361	0.233558	FALSE	#N/A
Cj1580c	Cj1580c	29.4135	-2.19906	0.310922	-7.07271	1.51931e-12	1.00711e-11	TRUE	Down-regulated in Milk
Cj1581c	Cj1581c	33.0314	-1.09581	0.244678	-4.47859	7.5136e-06	2.22654e-05	TRUE	Down-regulated in Milk
Cj1582c	Cj1582c	14.3447	-0.984703	0.340615	-2.89096	0.0038407	0.00730477	FALSE	#N/A
Cj1583c	Cj1583c	112.827	-0.87919	0.163237	-5.38599	7.20476e-08	2.79474e-07	FALSE	#N/A
Cj1584c	Cj1584c	1459.82	-0.791051	0.154718	-5.11286	3.17316e-07	1.09802e-06	FALSE	#N/A
Cj1585c	Cj1585c	4756.12	-0.409853	0.122345	-3.34998	0.000808179	0.00175608	FALSE	#N/A
cgb	Cj1586	1415.83	3.39606	0.388171	8.74888	2.15474e-18	2.40077e-17	TRUE	Up-regulated in Milk
Cj1587c	Cj1587c	858.275	0.381225	0.134761	2.82888	0.00467106	0.00875684	FALSE	#N/A
Cj1588c	Cj1588c	204.479	-0.844926	0.148591	-5.68626	1.29849e-08	5.46898e-08	FALSE	#N/A
Cj1589	Cj1589	1231.94	-0.082611	0.100449	-0.822414	0.410841	0.479407	FALSE	#N/A
infA	Cj1590	650.44	0.16857	0.1306	1.29074	0.196793	0.255084	FALSE	#N/A
rpmJ	Cj1591	1026.92	0.498691	0.197266	2.52801	0.011471	0.0199126	FALSE	#N/A
rpsM	Cj1592	1259.24	2.11711	0.182606	11.5939	4.42382e-31	1.24104e-29	TRUE	Up-regulated in Milk
rpsK	Cj1593	4260.95	2.97968	0.169073	17.6236	1.62351e-69	1.34238e-67	TRUE	Up-regulated in Milk
rpsD	Cj1594	7913.67	2.94713	0.160797	18.3283	4.91841e-75	4.54519e-73	TRUE	Up-regulated in Milk
rpoA	Cj1595	10691.1	2.55588	0.16071	15.9037	5.9716e-57	3.90891e-55	TRUE	Up-regulated in Milk
rplQ	Cj1596	4389.57	2.48518	0.138183	17.9847	2.56819e-72	2.24146e-70	TRUE	Up-regulated in Milk
hisG	Cj1597	5783.68	-0.00217144	0.0815374	-0.0266311	0.978754	0.984393	FALSE	#N/A
hisD	Cj1598	5577.43	0.0223494	0.0959629	0.232896	0.815842	0.857316	FALSE	#N/A
hisB	Cj1599	1650.93	-0.132695	0.108694	-1.22082	0.222156	0.283055	FALSE	#N/A
hisH	Cj1600	288.199	-0.154739	0.137894	-1.12216	0.261794	0.327672	FALSE	#N/A
hisA	Cj1601	710.427	-0.188234	0.109458	-1.7197	0.0854878	0.12265	FALSE	#N/A
Cj1602	Cj1602	452.372	-0.255371	0.114576	-2.22883	0.025825	0.0412728	FALSE	#N/A
hisF	Cj1603	781.675	0.108662	0.138607	0.78396	0.433064	0.500989	FALSE	#N/A
hisI	Cj1604	1028.86	0.33525	0.1192	2.8125	0.00491573	0.00917174	FALSE	#N/A
dapD	Cj1605c	2993.46	0.413206	0.115122	3.58929	0.000331576	0.000764913	FALSE	#N/A
mrp	Cj1606c	2715.59	0.657128	0.127378	5.15887	2.48446e-07	8.75133e-07	FALSE	#N/A
ispDF	Cj1607	4299.2	-0.150692	0.120166	-1.25403	0.20983	0.268877	FALSE	#N/A
Cj1608	Cj1608	1089.27	-0.828925	0.125535	-6.60313	4.02577e-11	2.31666e-10	FALSE	#N/A
Cj1609	Cj1609	3204.35	-0.392847	0.155244	-2.53052	0.0113895	0.0197931	FALSE	#N/A
pgpA	Cj1610	363.034	-0.487711	0.139389	-3.49892	0.000467139	0.0010529	FALSE	#N/A
rpsT	Cj1611	1119.87	0.884381	0.168818	5.23867	1.61738e-07	5.92286e-07	FALSE	#N/A
prfA	Cj1612	885.202	1.45293	0.226839	6.40513	1.50242e-10	7.7387e-10	TRUE	Up-regulated in Milk
Cj1613c	Cj1613c	5231.6	0.67679	0.253303	2.67186	0.00754331	0.0135745	FALSE	#N/A
chuA	Cj1614	3280.28	2.17109	0.464575	4.67328	2.96424e-06	9.23972e-06	TRUE	Up-regulated in Milk
chuB	Cj1615	319.179	2.28556	0.265567	8.60635	7.54263e-18	8.11608e-17	TRUE	Up-regulated in Milk
chuC	Cj1616	127.103	2.44717	0.302569	8.08799	6.06592e-16	5.57284e-15	TRUE	Up-regulated in Milk
chuD	Cj1617	746.423	2.18378	0.250476	8.71852	2.81874e-18	3.09667e-17	TRUE	Up-regulated in Milk
Cj1618c	Cj1618c	299.15	-0.639623	0.119809	-5.33869	9.36199e-08	3.56118e-07	FALSE	#N/A
kgtP	Cj1619	10700.3	1.22467	0.145734	8.40348	4.33442e-17	4.42167e-16	TRUE	Up-regulated in Milk
mutY	Cj1620c	352.296	-1.0479	0.157352	-6.65958	2.74606e-11	1.61575e-10	TRUE	Down-regulated in Milk
Cj1621	Cj1621	2581.3	-0.389334	0.129343	-3.01008	0.00261182	0.00516122	FALSE	#N/A
ribD	Cj1622	120.796	0.193481	0.17706	1.09275	0.274506	0.34037	FALSE	#N/A
Cj1623	Cj1623	203.753	-0.605529	0.14527	-4.16831	3.06865e-05	8.31181e-05	FALSE	#N/A
sdaA	Cj1624c	10693.8	0.0797618	0.116568	0.684253	0.493815	0.560943	FALSE	#N/A
sdaC	Cj1625c	15176.7	0.144972	0.132267	1.09606	0.273053	0.338836	FALSE	#N/A
Cj1626c	Cj1626c	22886.1	-0.628221	0.418135	-1.50244	0.132984	0.180881	FALSE	#N/A
Cj1627c	Cj1627c	832.306	0.230647	0.0881229	2.61733	0.00886206	0.0156606	FALSE	#N/A
exbB2	Cj1628	732.927	1.30162	0.472525	2.7546	0.00587643	0.0107472	FALSE	#N/A
exbD2	Cj1629	87.497	1.40373	0.302465	4.64096	3.46798e-06	1.0746e-05	TRUE	Up-regulated in Milk
tonB2	Cj1630	344.888	1.73397	0.185257	9.35983	7.98634e-21	1.091e-19	TRUE	Up-regulated in Milk
Cj1631c	Cj1631c	3470.31	-0.997419	0.187072	-5.33174	9.72759e-08	3.69131e-07	FALSE	#N/A
Cj1632c	Cj1632c	39.2536	-0.744787	0.33836	-2.20117	0.0277243	0.0439061	FALSE	#N/A
Cj1633	Cj1633	895.252	0.336536	0.138223	2.43473	0.014903	0.0251479	FALSE	#N/A
aroC	Cj1634c	598.8	-0.716154	0.136277	-5.25514	1.47912e-07	5.44307e-07	FALSE	#N/A
rnc	Cj1635c	483.09	-0.768096	0.146697	-5.23594	1.64148e-07	5.98323e-07	FALSE	#N/A
rnhA	Cj1636c	269.731	-1.15468	0.139169	-8.29692	1.06848e-16	1.02981e-15	TRUE	Down-regulated in Milk
Cj1637c	Cj1637c	609.35	-1.22924	0.153088	-8.02965	9.77519e-16	8.82576e-15	TRUE	Down-regulated in Milk
dnaG	Cj1638	1388.21	-0.903787	0.154806	-5.8382	5.27673e-09	2.32371e-08	FALSE	#N/A
Cj1639	Cj1639	856.627	-0.0835059	0.147241	-0.567138	0.57062	0.634426	FALSE	#N/A
Cj1640	Cj1640	266.058	-0.803132	0.158626	-5.06306	4.12569e-07	1.40901e-06	FALSE	#N/A
murE	Cj1641	1189.27	-0.479747	0.124462	-3.85456	0.000115939	0.000285486	FALSE	#N/A
Cj1642	Cj1642	165.485	-0.717167	0.219853	-3.26203	0.00110616	0.00233531	FALSE	#N/A
Cj1643	Cj1643	2673.43	-0.118768	0.113534	-1.04611	0.295512	0.362694	FALSE	#N/A
ispA	Cj1644	488.748	-0.0467003	0.0903057	-0.517136	0.605062	0.665652	FALSE	#N/A
tkt	Cj1645	3014.36	1.19177	0.111927	10.6478	1.78542e-26	3.69065e-25	TRUE	Up-regulated in Milk
iamB	Cj1646	241.878	0.435605	0.147626	2.95072	0.00317033	0.00618707	FALSE	#N/A
iamA	Cj1647	85.804	-0.486541	0.184787	-2.63298	0.00846388	0.0150076	FALSE	#N/A
Cj1648	Cj1648	399.525	-0.316052	0.191932	-1.64669	0.0996225	0.140239	FALSE	#N/A
Cj1649	Cj1649	185.987	-0.0911245	0.130454	-0.698517	0.484854	0.552361	FALSE	#N/A
Cj1650	Cj1650	4565.29	0.00302188	0.146857	0.020577	0.983583	0.986094	FALSE	#N/A
map	Cj1651c	489.406	0.021985	0.116763	0.188286	0.850652	0.883261	FALSE	#N/A
murI	Cj1652c	160.87	-0.33692	0.15101	-2.23111	0.025674	0.0411571	FALSE	#N/A
Cj1653c	Cj1653c	143.953	-0.757697	0.129785	-5.83808	5.28049e-09	2.32371e-08	FALSE	#N/A
nhaA	Cj1654c	1185.4	-0.606854	0.0878576	-6.90725	4.94153e-12	3.17445e-11	FALSE	#N/A
nhaA1	Cj1655c	1405.92	-0.725801	0.114259	-6.35226	2.12175e-10	1.07179e-09	FALSE	#N/A
Cj1656c	Cj1656c	34873	-0.387505	0.142048	-2.72799	0.00637221	0.0115731	FALSE	#N/A
Cj1658	Cj1658	12508.7	1.06554	0.257148	4.14369	3.41763e-05	9.19367e-05	TRUE	Up-regulated in Milk
p19	Cj1659	9630.54	1.28194	0.196392	6.52748	6.68844e-11	3.67396e-10	TRUE	Up-regulated in Milk
Cj1660	Cj1660	1041.69	0.653666	0.188776	3.46265	0.000534889	0.00119024	FALSE	#N/A
Cj1661	Cj1661	1463.42	0.413821	0.20609	2.00797	0.044647	0.0674097	FALSE	#N/A
Cj1662	Cj1662	717.605	0.343955	0.242298	1.41955	0.155737	0.208047	FALSE	#N/A
Cj1663	Cj1663	1205.72	0.860264	0.219378	3.92138	8.80433e-05	0.000222818	FALSE	#N/A
Cj1664	Cj1664	402.537	0.761141	0.23463	3.24401	0.00117862	0.00246881	FALSE	#N/A
Cj1665	Cj1665	164.937	0.41559	0.250846	1.65675	0.0975692	0.138091	FALSE	#N/A
Cj1666c	Cj1666c	1888.56	0.0212688	0.175826	0.120965	0.903719	0.929759	FALSE	#N/A
Cj1668c	Cj1668c	453.246	0.130269	0.117143	1.11205	0.266115	0.331761	FALSE	#N/A
Cj1669c	Cj1669c	99.7327	-0.50941	0.181063	-2.81344	0.00490141	0.0091559	FALSE	#N/A
cgpA	Cj1670c	1151.38	-0.171602	0.135315	-1.26817	0.204739	0.263211	FALSE	#N/A
Cj1671c	Cj1671c	86.0448	-0.464439	0.175461	-2.64696	0.00812198	0.0145124	FALSE	#N/A
eno	Cj1672c	12131.7	0.056831	0.097829	0.580922	0.561293	0.624498	FALSE	#N/A
recA	Cj1673c	5202.55	-0.111221	0.0928794	-1.19748	0.231121	0.292579	FALSE	#N/A
Cj1674	Cj1674	2395.66	-0.266891	0.0862016	-3.09612	0.00196069	0.00398995	FALSE	#N/A
fliQ	Cj1675	352.291	-0.47575	0.0995651	-4.77828	1.76803e-06	5.59995e-06	FALSE	#N/A
murB	Cj1676	247.295	-0.292892	0.130899	-2.23754	0.0252513	0.0405621	FALSE	#N/A
Cj1677	Cj1677	828.495	-0.205149	0.159099	-1.28944	0.197245	0.255248	FALSE	#N/A
Cj1679	Cj1679	1158.91	-0.821366	0.114842	-7.15214	8.54361e-13	5.78535e-12	FALSE	#N/A
Cj1680c	Cj1680c	1216.94	-0.224975	0.103335	-2.17715	0.0294695	0.0465292	FALSE	#N/A
cysQ	Cj1681c	1345.94	0.217588	0.179559	1.21179	0.225594	0.286275	FALSE	#N/A
gltA	Cj1682c	26514.9	1.07705	0.143758	7.49212	6.77697e-14	5.02199e-13	TRUE	Up-regulated in Milk
Cj1684c	Cj1684c	445.903	-0.0315381	0.117233	-0.269022	0.787913	0.833543	FALSE	#N/A
bioB	Cj1685c	1244.79	0.49923	0.115021	4.34035	1.42258e-05	4.07824e-05	FALSE	#N/A
topA	Cj1686c	5626.39	0.480362	0.0886551	5.41832	6.01623e-08	2.34528e-07	FALSE	#N/A
Cj1687	Cj1687	4453.73	0.771184	0.219404	3.5149	0.000439923	0.000994416	FALSE	#N/A
secY	Cj1688c	7659.14	1.55492	0.184566	8.42478	3.61419e-17	3.71104e-16	TRUE	Up-regulated in Milk
rplO	Cj1689c	5423	2.27517	0.146216	15.5603	1.35534e-54	7.88605e-53	TRUE	Up-regulated in Milk
rpsE	Cj1690c	4347.33	2.64704	0.133067	19.8926	4.71954e-88	6.74037e-86	TRUE	Up-regulated in Milk
rplR	Cj1691c	3717.7	2.81111	0.130111	21.6055	1.59481e-103	5.0109e-101	TRUE	Up-regulated in Milk
rplF	Cj1692c	7316.73	3.00785	0.151432	19.8627	8.56388e-88	1.12115e-85	TRUE	Up-regulated in Milk
rpsH	Cj1693c	4518.88	2.8163	0.13481	20.8909	6.47951e-97	1.45419e-94	TRUE	Up-regulated in Milk
rpsN	Cj1694c	624.996	3.14991	0.127334	24.7373	4.24458e-135	3.33412e-132	TRUE	Up-regulated in Milk
rplE	Cj1695c	7268.59	2.96947	0.137187	21.6453	6.72334e-104	2.64059e-101	TRUE	Up-regulated in Milk
rplX	Cj1696c	2490.34	3.22889	0.120372	26.8244	1.67879e-158	2.63738e-155	TRUE	Up-regulated in Milk
rplN	Cj1697c	5372.1	3.43604	0.156912	21.8979	2.71828e-106	1.42347e-103	TRUE	Up-regulated in Milk
rpsQ	Cj1698c	664.119	3.30867	0.179223	18.4612	4.23608e-76	4.15931e-74	TRUE	Up-regulated in Milk
rpmC	Cj1699c	350.783	3.55581	0.187975	18.9164	8.35041e-80	8.74566e-78	TRUE	Up-regulated in Milk
rplP	Cj1700c	4587.63	3.60721	0.170038	21.2141	7.07246e-100	1.8518e-97	TRUE	Up-regulated in Milk
rpsC	Cj1701c	9936.71	3.59485	0.176328	20.3873	2.16859e-92	3.78539e-90	TRUE	Up-regulated in Milk
rplV	Cj1702c	4371.83	3.61968	0.179372	20.1797	1.47626e-90	2.3192e-88	TRUE	Up-regulated in Milk
rpsS	Cj1703c	2485.04	3.60057	0.174136	20.6768	5.59816e-95	1.09934e-92	TRUE	Up-regulated in Milk
rplB	Cj1704c	9849.3	3.09184	0.201666	15.3315	4.70816e-53	2.55053e-51	TRUE	Up-regulated in Milk
rplW	Cj1705c	715.811	3.53514	0.211233	16.7357	7.19887e-63	5.14065e-61	TRUE	Up-regulated in Milk
rplD	Cj1706c	2532.4	3.03096	0.191896	15.7948	3.37974e-56	2.12383e-54	TRUE	Up-regulated in Milk
rplC	Cj1707c	6438.83	3.02222	0.213152	14.1787	1.24107e-45	5.2695e-44	TRUE	Up-regulated in Milk
rpsJ	Cj1708c	4486.89	2.33134	0.218819	10.6542	1.66637e-26	3.49048e-25	TRUE	Up-regulated in Milk
Cj1709c	Cj1709c	434.627	1.75939	0.171861	10.2373	1.3497e-24	2.38245e-23	TRUE	Up-regulated in Milk
Cj1710c	Cj1710c	4748.41	1.65884	0.168305	9.85615	6.44767e-23	9.93067e-22	TRUE	Up-regulated in Milk
ksgA	Cj1711c	734.657	0.211521	0.146793	1.44094	0.1496	0.20139	FALSE	#N/A
Cj1712	Cj1712	164.855	-0.226222	0.12401	-1.82422	0.0681193	0.0990883	FALSE	#N/A
Cj1713	Cj1713	280.519	0.98528	0.185814	5.30251	1.14223e-07	4.28268e-07	FALSE	#N/A
Cj1714	Cj1714	2.76147	1.12556	0.752719	1.49533	0.134828	0.183231	FALSE	#N/A
Cj1715	Cj1715	622.319	0.414545	0.148739	2.78707	0.00531865	0.0098417	FALSE	#N/A
leuD	Cj1716c	215.103	1.16059	0.183754	6.31601	2.68406e-10	1.33439e-09	TRUE	Up-regulated in Milk
leuC	Cj1717c	1028.11	1.86381	0.140082	13.3052	2.1597e-40	7.37584e-39	TRUE	Up-regulated in Milk
leuB	Cj1718c	607.948	2.3008	0.133986	17.1719	4.30886e-66	3.22344e-64	TRUE	Up-regulated in Milk
leuA	Cj1719c	1401.07	1.95964	0.186062	10.5322	6.13856e-26	1.23637e-24	TRUE	Up-regulated in Milk
Cj1720	Cj1720	4414.4	-0.511563	0.123968	-4.12659	3.68184e-05	9.83704e-05	FALSE	#N/A
Cj1721c	Cj1721c	1645.38	0.352971	0.093733	3.76571	0.000166076	0.000400162	FALSE	#N/A
Cj1724c	Cj1724c	688.393	-0.740196	0.152693	-4.84762	1.24954e-06	4.05584e-06	FALSE	#N/A
Cj1725	Cj1725	10297.1	0.279399	0.218814	1.27687	0.201647	0.260088	FALSE	#N/A
metA	Cj1726c	1227.91	1.57895	0.215245	7.33562	2.20694e-13	1.59774e-12	TRUE	Up-regulated in Milk
metB	Cj1727c	3526.97	1.53847	0.273326	5.6287	1.81572e-08	7.50655e-08	TRUE	Up-regulated in Milk
flgE	Cj1729c	98454.7	0.254986	0.144596	1.76344	0.0778264	0.11217	FALSE	#N/A
ruvC	Cj1731c	296.075	-0.436605	0.14184	-3.07816	0.00208282	0.00421664	FALSE	#N/A

## Sheet: Table S1-81-176
Gene.Name	Locus.Tag	Locus.Tag.old	Expression.BaseMean	Log2.FC	Log2.FC.se	Deseq.stat	Pvalue.unadjusted	Pvalue.adjusted	Significant.Difference	Direction.of.Change	MICFAM_ID	corresponding.nctc11168.Locus.Tag	corresponding.nctc11168.Gene.Name
dnaA	CJJ81176_RS00005	CJJ81176_0027	1759.52	0.0234679	0.185786	0.126316	0.899481	0.931072	FALSE	#N/A	1066759	Cj0001	dnaA
CJJ81176_RS00010	CJJ81176_RS00010	CJJ81176_0028	6625.21	-0.229243	0.133875	-1.71237	0.0868286	0.138125	FALSE	#N/A	1066758	Cj0002	dnaN
gyrB	CJJ81176_RS00015	CJJ81176_0029	8099.89	0.310846	0.101778	3.05416	0.00225692	0.00560255	FALSE	#N/A	1066757	Cj0003	gyrB
CJJ81176_RS00020	CJJ81176_RS00020	CJJ81176_0030	290.615	-0.633756	0.146108	-4.33758	1.4406e-05	5.97241e-05	FALSE	#N/A	1066756	Cj0004c	Cj0004c
CJJ81176_RS00025	CJJ81176_RS00025	CJJ81176_0031	3558.91	-0.326481	0.152646	-2.13881	0.0324508	0.0581889	FALSE	#N/A	1066755	Cj0005c	Cj0005c
CJJ81176_RS00030	CJJ81176_RS00030	CJJ81176_0032	730.388	-0.0493663	0.136357	-0.362038	0.717324	0.780915	FALSE	#N/A	1066753	Cj0006	Cj0006
CJJ81176_RS00035	CJJ81176_RS00035	CJJ81176_0033	28171.6	-0.658711	0.19051	-3.45761	0.000544993	0.00155926	FALSE	#N/A	1066752	Cj0007	gltB
CJJ81176_RS00040	CJJ81176_RS00040	CJJ81176_0034	4436.96	0.0836075	0.189829	0.440436	0.659621	0.731358	FALSE	#N/A	1069079	#N/A	#N/A
CJJ81176_RS00045	CJJ81176_RS00045	CJJ81176_0035	4314.09	0.611537	0.171035	3.57551	0.000349552	0.00103588	FALSE	#N/A	1066750	Cj0009	gltD
CJJ81176_RS00050	CJJ81176_RS00050	CJJ81176_0036	417.864	-0.0645496	0.215327	-0.299775	0.764349	0.821624	FALSE	#N/A	1068665	Cj0010c	rnhB
CJJ81176_RS00055	CJJ81176_RS00055	CJJ81176_0037	2912.09	-1.13302	0.215211	-5.26467	1.4044e-07	8.99817e-07	TRUE	Down-regulated in Milk	1066749	Cj0011c	Cj0011c
CJJ81176_RS00060	CJJ81176_RS00060	CJJ81176_0038	43535.2	-1.25796	0.28378	-4.43288	9.29814e-06	4.07359e-05	TRUE	Down-regulated in Milk	1066748	Cj0012c	rrc
ilvD	CJJ81176_RS00065	CJJ81176_0039	6817.36	-0.541701	0.121636	-4.45347	8.44926e-06	3.74215e-05	FALSE	#N/A	1066747	Cj0013	ilvD
CJJ81176_RS00075	CJJ81176_RS00075	CJJ81176_0042	2513.68	-0.99212	0.119388	-8.31003	9.56768e-17	2.31481e-15	FALSE	#N/A	1066745	Cj0015c	Cj0015c
CJJ81176_RS00080	CJJ81176_RS00080	CJJ81176_0043	1996.75	-0.303372	0.144686	-2.09676	0.0360148	0.0637335	FALSE	#N/A	1066744	Cj0016	Cj0016
CJJ81176_RS00085	CJJ81176_RS00085	CJJ81176_0044	4733.23	1.55732	0.156416	9.95631	2.36693e-23	1.199e-21	TRUE	Up-regulated in Milk	1066743	Cj0017c	dsbI
CJJ81176_RS00090	CJJ81176_RS00090	CJJ81176_0045	411.692	1.28153	0.146939	8.7215	2.74551e-18	8.09175e-17	TRUE	Up-regulated in Milk	1066742	Cj0018c	dba
CJJ81176_RS00095	CJJ81176_RS00095	CJJ81176_0046	5172.6	-0.200478	0.1337	-1.49946	0.133753	0.200192	FALSE	#N/A	1066741	Cj0019c	Cj0019c
CJJ81176_RS00100	CJJ81176_RS00100	CJJ81176_0047	3795.34	-0.274314	0.105693	-2.59538	0.00944872	0.0202063	FALSE	#N/A	1066740	Cj0020c	Cj0020c
CJJ81176_RS00105	CJJ81176_RS00105	CJJ81176_0048	6584.06	-0.212993	0.191738	-1.11086	0.26663	0.355141	FALSE	#N/A	1066739	Cj0021c	Cj0021c
CJJ81176_RS00110	CJJ81176_RS00110	CJJ81176_0049	311.845	-0.302455	0.119573	-2.52946	0.011424	0.0238637	FALSE	#N/A	1066738	Cj0022c	Cj0022c
CJJ81176_RS00115	CJJ81176_RS00115	CJJ81176_0050	1913.52	0.204942	0.185572	1.10438	0.26943	0.357695	FALSE	#N/A	1066737	Cj0023	purB
CJJ81176_RS00120	CJJ81176_RS00120	CJJ81176_0051	4843.16	0.932858	0.123348	7.5628	3.94494e-14	6.87607e-13	FALSE	#N/A	1066735	Cj0024	nrdA
CJJ81176_RS00125	CJJ81176_RS00125	CJJ81176_0052	5093.76	1.80678	0.1711	10.5598	4.57667e-26	2.64956e-24	TRUE	Up-regulated in Milk	1066734	Cj0025c	Cj0025c
CJJ81176_RS00130	CJJ81176_RS00130	CJJ81176_0053	3292.97	-1.02856	0.0911659	-11.2823	1.60577e-29	1.62684e-27	TRUE	Down-regulated in Milk	1066733	Cj0026c	thyX
CJJ81176_RS00135	CJJ81176_RS00135	CJJ81176_0054	5805.78	-0.326531	0.138681	-2.35454	0.0185454	0.0360458	FALSE	#N/A	1066732	Cj0027	pyrG
recJ	CJJ81176_RS00140	CJJ81176_0055	1806.34	-0.0936661	0.103522	-0.904796	0.365573	0.460446	FALSE	#N/A	1066731	Cj0028	recJ
CJJ81176_RS00145	CJJ81176_RS00145	CJJ81176_0056	33588	-0.189153	0.26902	-0.703119	0.481981	0.573636	FALSE	#N/A	1066730	Cj0029	ansA
CJJ81176_RS00175	CJJ81176_RS00175	CJJ81176_0063	13361.6	0.564083	0.450879	1.25108	0.210907	0.291956	FALSE	#N/A	1069081	#N/A	#N/A
CJJ81176_RS00180	CJJ81176_RS00180	CJJ81176_0064	3605.38	0.0915653	0.306376	0.298866	0.765042	0.821825	FALSE	#N/A	1069082	#N/A	#N/A
CJJ81176_RS00185	CJJ81176_RS00185	CJJ81176_0065	109.898	0.347351	0.258811	1.3421	0.179563	0.258042	FALSE	#N/A	1069083	#N/A	#N/A
CJJ81176_RS00190	CJJ81176_RS00190	CJJ81176_0066	356.8	0.207838	0.12061	1.72323	0.0848472	0.135238	FALSE	#N/A	1069085	#N/A	#N/A
ggt	CJJ81176_RS00195	CJJ81176_0067	47992.7	0.870766	0.288304	3.0203	0.00252524	0.00622099	FALSE	#N/A	1069196	#N/A	#N/A
CJJ81176_RS00200	CJJ81176_RS00200	CJJ81176_0068	4260.8	-0.783072	0.109701	-7.13823	9.45408e-13	1.33261e-11	FALSE	#N/A	1068135	Cj0031	Cj0031
CJJ81176_RS00205	CJJ81176_RS00205	CJJ81176_0069	134.767	-0.583087	0.161424	-3.61215	0.000303668	0.000911567	FALSE	#N/A	1069086	#N/A	#N/A
CJJ81176_RS00210	CJJ81176_RS00210	CJJ81176_0070	1022.83	-0.343227	0.123289	-2.78391	0.00537078	0.0122448	FALSE	#N/A	1069087	#N/A	#N/A
CJJ81176_RS00215	CJJ81176_RS00215	CJJ81176_0071	161.573	0.778024	0.212716	3.65757	0.000254621	0.000774372	FALSE	#N/A	1069088	Cj0033	Cj0033
CJJ81176_RS00220	CJJ81176_RS00220	CJJ81176_0072	4114.91	-0.0925449	0.0781461	-1.18426	0.236312	0.321617	FALSE	#N/A	1068138	Cj0034c	Cj0034c
CJJ81176_RS00225	CJJ81176_RS00225	CJJ81176_0073	2097.24	0.623862	0.168806	3.69574	0.00021925	0.000680851	FALSE	#N/A	1068139	Cj0035c	Cj0035c
CJJ81176_RS00230	CJJ81176_RS00230	CJJ81176_0074	1792.88	-0.320212	0.143593	-2.23001	0.025747	0.0477528	FALSE	#N/A	1068140	Cj0036	Cj0036
CJJ81176_RS00235	CJJ81176_RS00235	CJJ81176_0075	10729.6	0.397417	0.118388	3.35691	0.00078819	0.0021803	FALSE	#N/A	1068141	Cj0037c	Cj0037c
CJJ81176_RS00240	CJJ81176_RS00240	CJJ81176_0076	44.6373	1.33457	0.313829	4.25254	2.11362e-05	8.31596e-05	TRUE	Up-regulated in Milk	1068142	Cj0038c	Cj0038c
typA	CJJ81176_RS00245	CJJ81176_0077	4974.87	1.47843	0.153395	9.63809	5.5205e-22	2.38471e-20	TRUE	Up-regulated in Milk	1068143	Cj0039c	typA
CJJ81176_RS00250	CJJ81176_RS00250	CJJ81176_0078	1037.52	-0.838339	0.275322	-3.04494	0.00232724	0.00576829	FALSE	#N/A	1068144	Cj0040	Cj0040
CJJ81176_RS00255	CJJ81176_RS00255	CJJ81176_0079	3237.7	-0.685305	0.15831	-4.32889	1.49866e-05	6.13466e-05	FALSE	#N/A	1068145	Cj0041	fliK
CJJ81176_RS00260	CJJ81176_RS00260	CJJ81176_0080	19880.9	-0.384097	0.249888	-1.53708	0.124274	0.188622	FALSE	#N/A	1068146	Cj0042	flgD
CJJ81176_RS00265	CJJ81176_RS00265	CJJ81176_0081	15696	-0.671887	0.190561	-3.52583	0.000422163	0.00123525	FALSE	#N/A	1068147	Cj0043	flgE
CJJ81176_RS00270	CJJ81176_RS00270	CJJ81176_0082	180.067	-0.513131	0.212436	-2.41547	0.0157151	0.0311039	FALSE	#N/A	1068148	Cj0044c	Cj0044c
CJJ81176_RS00285	CJJ81176_RS00285	CJJ81176_0085	9.41518	0.0890339	0.484203	0.183877	0.85411	0.896705	FALSE	#N/A	1068151	#N/A	#N/A
CJJ81176_RS00290	CJJ81176_RS00290	CJJ81176_0087	0.536675	0.304553	1.86063	0.163683	0.869981	#N/A	FALSE	#N/A	1067368	Cj0046	Cj0046
CJJ81176_RS00295	CJJ81176_RS00295	CJJ81176_0088	1.64955	2.66267	1.23495	2.15609	0.0310763	#N/A	#N/A	#N/A	1067369	Cj0046	Cj0046
CJJ81176_RS00300	CJJ81176_RS00300	CJJ81176_0089	5.39668	-0.0539869	0.613766	-0.08796	0.929908	#N/A	FALSE	#N/A	1067370	Cj0046	Cj0046
mnmA	CJJ81176_RS00305	CJJ81176_0090	4907.13	0.327182	0.141294	2.31561	0.0205796	0.0394787	FALSE	#N/A	1067371	Cj0053c	mnmA
CJJ81176_RS00310	CJJ81176_RS00310	CJJ81176_0091	3272.32	-0.393119	0.092934	-4.23008	2.33604e-05	9.16883e-05	FALSE	#N/A	1067372	Cj0054c	Cj0054c
CJJ81176_RS00315	CJJ81176_RS00315	CJJ81176_0092	1947.06	-0.130909	0.176478	-0.741789	0.458215	0.55389	FALSE	#N/A	1067373	Cj0055c	Cj0055c
CJJ81176_RS00320	CJJ81176_RS00320	CJJ81176_0093	6578.56	-0.641482	0.154423	-4.15406	3.26626e-05	0.000122845	FALSE	#N/A	1067374	#N/A	#N/A
CJJ81176_RS00325	CJJ81176_RS00325	CJJ81176_0094	164.538	-0.800509	0.125381	-6.3846	1.71851e-10	1.79723e-09	FALSE	#N/A	1067375	Cj0057	Cj0057
fliY	CJJ81176_RS00335	CJJ81176_0097	3454.94	-0.0642526	0.109526	-0.586644	0.557443	0.640861	FALSE	#N/A	1067377	Cj0059c	fliY
fliM	CJJ81176_RS00340	CJJ81176_0098	1894.72	-0.282844	0.117655	-2.40402	0.0162161	0.0319784	FALSE	#N/A	1067378	Cj0060c	fliM
CJJ81176_RS00345	CJJ81176_RS00345	CJJ81176_0099	933.687	-0.31849	0.139457	-2.2838	0.0223835	0.0426365	FALSE	#N/A	1067379	Cj0061c	fliA
CJJ81176_RS00350	CJJ81176_RS00350	CJJ81176_0100	162.354	-0.109085	0.212887	-0.512409	0.608365	0.685473	FALSE	#N/A	1067380	Cj0062c	Cj0062c
CJJ81176_RS00355	CJJ81176_RS00355	CJJ81176_0101	840.935	-0.0885687	0.0873871	-1.01352	0.310812	0.403706	FALSE	#N/A	1067381	Cj0063c	Cj0063c
flhF	CJJ81176_RS00360	CJJ81176_0102	2585.68	-0.562738	0.138583	-4.06066	4.89334e-05	0.000178651	FALSE	#N/A	1067382	Cj0064c	flhF
folK	CJJ81176_RS00365	CJJ81176_0103	341.064	-0.340134	0.138866	-2.44938	0.0143104	0.0287093	FALSE	#N/A	1067383	Cj0065c	folK
aroQ	CJJ81176_RS00370	CJJ81176_0104	6810.2	-0.175578	0.135695	-1.29392	0.195694	0.275099	FALSE	#N/A	1067384	Cj0066c	aroQ
CJJ81176_RS00375	CJJ81176_RS00375	CJJ81176_0105	991.293	0.0351989	0.128601	0.273707	0.78431	0.838079	FALSE	#N/A	1067385	Cj0067	Cj0067
sppA	CJJ81176_RS00380	CJJ81176_0106	840.136	0.581285	0.169315	3.43316	0.000596595	0.00169366	FALSE	#N/A	1067386	Cj0068	pspA
CJJ81176_RS00385	CJJ81176_RS00385	CJJ81176_0107	24297.2	0.0866064	0.297103	0.291503	0.770667	0.826771	FALSE	#N/A	1067387	Cj0069	Cj0069
CJJ81176_RS00405	CJJ81176_RS00405	CJJ81176_0110	5088.21	0.457005	0.116871	3.91034	9.2166e-05	0.000315859	FALSE	#N/A	1067391	Cj0073c	Cj0073c
CJJ81176_RS00410	CJJ81176_RS00410	CJJ81176_0111	28156.7	0.626513	0.166126	3.77131	0.000162396	0.000525436	FALSE	#N/A	1067392	Cj0074c	Cj0074c
CJJ81176_RS00415	CJJ81176_RS00415	CJJ81176_0112	16059.6	0.367107	0.188352	1.94904	0.0512904	0.0869683	FALSE	#N/A	1067393	Cj0075c	Cj0075c
CJJ81176_RS00420	CJJ81176_RS00420	CJJ81176_0113	64451.4	0.128235	0.180649	0.709858	0.477792	0.571166	FALSE	#N/A	1067394	Cj0076c	lctP
CJJ81176_RS00425	CJJ81176_RS00425	CJJ81176_0114	848.598	-0.191611	0.136849	-1.40016	0.161464	0.235372	FALSE	#N/A	1067395	Cj0077c	cdtC
CJJ81176_RS00430	CJJ81176_RS00430	CJJ81176_0115	1796.29	-0.233171	0.1543	-1.51115	0.130751	0.196429	FALSE	#N/A	1067396	Cj0078c	cdtB
CJJ81176_RS00435	CJJ81176_RS00435	CJJ81176_0116	2760.75	-0.142949	0.117296	-1.2187	0.222956	0.305763	FALSE	#N/A	1067397	Cj0079c	cdtA
CJJ81176_RS00440	CJJ81176_RS00440	CJJ81176_0117	2.29321	1.03612	0.925139	1.11996	0.262731	#N/A	#N/A	#N/A	1067398	Cj0080	Cj0080
CJJ81176_RS00445	CJJ81176_RS00445	CJJ81176_0118	1088.72	0.800023	0.127876	6.25623	3.94392e-10	3.85126e-09	FALSE	#N/A	1067399	Cj0081	cydA
cydB	CJJ81176_RS00450	CJJ81176_0119	671.262	0.954083	0.162767	5.86164	4.58315e-09	3.51866e-08	FALSE	#N/A	1068516	Cj0082	cydB
CJJ81176_RS00460	CJJ81176_RS00460	CJJ81176_0120	685.609	-0.701338	0.118727	-5.90716	3.48051e-09	2.76564e-08	FALSE	#N/A	1067401	Cj0085c	Cj0085c
CJJ81176_RS00465	CJJ81176_RS00465	CJJ81176_0121	534.504	-1.09964	0.205888	-5.34097	9.24524e-08	6.06743e-07	TRUE	Down-regulated in Milk	1067402	Cj0086c	ung
aspA	CJJ81176_RS00470	CJJ81176_0122	93625.2	-0.447552	0.295797	-1.51304	0.13027	0.195888	FALSE	#N/A	1068132	Cj0087	aspA
CJJ81176_RS00475	CJJ81176_RS00475	CJJ81176_0123	46220.6	-0.426396	0.24497	-1.7406	0.0817529	0.13108	FALSE	#N/A	1068131	Cj0088	dcuA
CJJ81176_RS00480	CJJ81176_RS00480	CJJ81176_0124	1853.89	0.524177	0.158954	3.29767	0.000974915	0.00263829	FALSE	#N/A	1068130	Cj0089	Cj0089
CJJ81176_RS00485	CJJ81176_RS00485	CJJ81176_0125	277.928	0.847367	0.173926	4.87201	1.10469e-06	5.83293e-06	FALSE	#N/A	1068129	Cj0090	Cj0090
lpoB	CJJ81176_RS00490	CJJ81176_0126	2786.77	0.863102	0.142855	6.04179	1.52414e-09	1.3283e-08	FALSE	#N/A	1068128	Cj0091	Cj0091
CJJ81176_RS00495	CJJ81176_RS00495	CJJ81176_0127	2363.79	1.4734	0.17788	8.28312	1.19988e-16	2.86029e-15	TRUE	Up-regulated in Milk	1068127	Cj0092	Cj0092
CJJ81176_RS00500	CJJ81176_RS00500	CJJ81176_0128	1862.74	1.34209	0.160556	8.35897	6.32668e-17	1.57778e-15	TRUE	Up-regulated in Milk	1068126	Cj0093	Cj0093
rplU	CJJ81176_RS00505	CJJ81176_0129	5463.43	0.248031	0.141941	1.74742	0.080564	0.129558	FALSE	#N/A	1068125	Cj0094	rplU
CJJ81176_RS00510	CJJ81176_RS00510	CJJ81176_0130	4937.98	0.469843	0.116932	4.0181	5.86696e-05	0.000209479	FALSE	#N/A	521022	Cj0095	rpmA
obgE	CJJ81176_RS00515	CJJ81176_0131	746.867	0.822638	0.167	4.92596	8.39463e-07	4.55107e-06	FALSE	#N/A	1068124	Cj0096	obgE
proB	CJJ81176_RS00520	CJJ81176_0132	1558.69	-0.749957	0.118013	-6.35488	2.08591e-10	2.14004e-09	FALSE	#N/A	1068123	Cj0097	proB
CJJ81176_RS00525	CJJ81176_RS00525	CJJ81176_0133	375.685	-0.109155	0.168097	-0.649354	0.51611	0.605365	FALSE	#N/A	1068122	Cj0098	fmt
CJJ81176_RS00530	CJJ81176_RS00530	CJJ81176_0134	34.5573	-0.208818	0.312854	-0.667462	0.504477	0.594732	FALSE	#N/A	1068121	Cj0099	birA
CJJ81176_RS00535	CJJ81176_RS00535	CJJ81176_0135	3398.51	-0.423396	0.142264	-2.97613	0.00291911	0.00710492	FALSE	#N/A	1068120	Cj0100	Cj0100
CJJ81176_RS00540	CJJ81176_RS00540	CJJ81176_0136	674.365	-0.356357	0.190684	-1.86884	0.0616457	0.102701	FALSE	#N/A	1068119	Cj0101	Cj0101
CJJ81176_RS00545	CJJ81176_RS00545	CJJ81176_0137	2896.1	-0.391948	0.0949098	-4.12969	3.6326e-05	0.000135367	FALSE	#N/A	1068118	Cj0102	atpF'
CJJ81176_RS00550	CJJ81176_RS00550	CJJ81176_0138	1055.71	-0.108411	0.15367	-0.705478	0.480513	0.57256	FALSE	#N/A	1068117	Cj0103	atpF
CJJ81176_RS00555	CJJ81176_RS00555	CJJ81176_0139	42.3805	-0.240395	0.297044	-0.809291	0.418348	0.515697	FALSE	#N/A	1068116	Cj0104	atpH
CJJ81176_RS00560	CJJ81176_RS00560	CJJ81176_0140	9324.11	0.84892	0.117719	7.2114	5.53803e-13	8.08752e-12	FALSE	#N/A	574062	Cj0105	atpA
CJJ81176_RS00565	CJJ81176_RS00565	CJJ81176_0141	1259.27	0.958678	0.102955	9.31165	1.25859e-20	4.53373e-19	FALSE	#N/A	1068115	Cj0106	atpG
CJJ81176_RS00570	CJJ81176_RS00570	CJJ81176_0142	12652	1.10598	0.122414	9.03478	1.64328e-19	5.54951e-18	TRUE	Up-regulated in Milk	31	Cj0107	atpD
CJJ81176_RS00575	CJJ81176_RS00575	CJJ81176_0143	263.784	0.989364	0.134837	7.33748	2.17647e-13	3.29725e-12	FALSE	#N/A	1068114	Cj0108	atpC
CJJ81176_RS00580	CJJ81176_RS00580	CJJ81176_0144	528.127	0.745544	0.148599	5.01717	5.24376e-07	2.95144e-06	FALSE	#N/A	1068113	Cj0109	exbB3
CJJ81176_RS00585	CJJ81176_RS00585	CJJ81176_0145	147.434	0.550905	0.215954	2.55103	0.0107406	0.0225974	FALSE	#N/A	1068112	Cj0110	exbD3
CJJ81176_RS00590	CJJ81176_RS00590	CJJ81176_0146	327.793	0.0835617	0.234875	0.35577	0.722013	0.784439	FALSE	#N/A	1068111	Cj0111	Cj0111
tolB	CJJ81176_RS00595	CJJ81176_0147	5139.74	0.367524	0.141381	2.59952	0.00933533	0.0199902	FALSE	#N/A	1068110	Cj0112	tolB
pal	CJJ81176_RS00600	CJJ81176_0148	31246.8	-0.254512	0.144611	-1.75997	0.0784122	0.127174	FALSE	#N/A	1068109	Cj0113	pal
CJJ81176_RS00605	CJJ81176_RS00605	CJJ81176_0149	3418.5	0.356861	0.184412	1.93513	0.052974	0.0896355	FALSE	#N/A	1068108	Cj0114	Cj0114
CJJ81176_RS00610	CJJ81176_RS00610	CJJ81176_0150	3082.81	0.742096	0.0982581	7.55252	4.26916e-14	7.25394e-13	FALSE	#N/A	1068107	Cj0115	slyD
fabD	CJJ81176_RS00615	CJJ81176_0151	1729.92	0.790812	0.179326	4.40991	1.03414e-05	4.44701e-05	FALSE	#N/A	1068106	Cj0116	fabD
CJJ81176_RS00620	CJJ81176_RS00620	CJJ81176_0152	750.58	1.04436	0.171402	6.09303	1.1079e-09	1.00894e-08	TRUE	Up-regulated in Milk	1068105	Cj0117	pfs
CJJ81176_RS00625	CJJ81176_RS00625	CJJ81176_0153	543.368	1.01896	0.22334	4.56239	5.0575e-06	2.35581e-05	TRUE	Up-regulated in Milk	1068104	Cj0118	Cj0118
CJJ81176_RS00630	CJJ81176_RS00630	CJJ81176_0154	136.643	0.74215	0.265523	2.79505	0.0051892	0.0118642	FALSE	#N/A	1068103	Cj0119	Cj0119
recO	CJJ81176_RS00635	CJJ81176_0155	37.0665	0.588004	0.343862	1.71	0.087266	0.138575	FALSE	#N/A	1068102	Cj0120	Cj0120
ybeY	CJJ81176_RS00640	CJJ81176_0156	102.955	0.88163	0.302721	2.91235	0.00358721	0.00856388	FALSE	#N/A	1068101	Cj0121	Cj0121
CJJ81176_RS00645	CJJ81176_RS00645	CJJ81176_0157	5061.54	-0.839587	0.210481	-3.98889	6.63832e-05	0.000234438	FALSE	#N/A	1069094	#N/A	#N/A
CJJ81176_RS00650	CJJ81176_RS00650	CJJ81176_0158	249.921	0.573924	0.211947	2.70786	0.00677176	0.0149551	FALSE	#N/A	1068099	Cj0123c	Cj0123c
CJJ81176_RS00655	CJJ81176_RS00655	CJJ81176_0159	936.558	0.214742	0.0765332	2.80587	0.00501813	0.011571	FALSE	#N/A	1068098	Cj0124c	Cj0124c
dksA	CJJ81176_RS00660	CJJ81176_0160	255.535	0.250582	0.201769	1.24192	0.214264	0.295342	FALSE	#N/A	1068097	Cj0125c	Cj0125c
CJJ81176_RS00665	CJJ81176_RS00665	CJJ81176_0161	374.455	-0.0903974	0.170789	-0.529294	0.596601	0.674401	FALSE	#N/A	1068096	Cj0126c	Cj0126c
CJJ81176_RS00670	CJJ81176_RS00670	CJJ81176_0162	2205.27	-0.597062	0.154787	-3.85732	0.000114638	0.000384738	FALSE	#N/A	1068095	Cj0127c	accD
CJJ81176_RS00675	CJJ81176_RS00675	CJJ81176_0163	95.2536	0.295208	0.214502	1.37625	0.168744	0.244444	FALSE	#N/A	1068093	Cj0128c	Cj0128c
bamA	CJJ81176_RS00680	CJJ81176_0164	6213.83	0.161151	0.115753	1.3922	0.163863	0.238226	FALSE	#N/A	1068092	Cj0129c	Cj0129c
CJJ81176_RS00685	CJJ81176_RS00685	CJJ81176_0165	1345.41	-0.839772	0.104109	-8.06626	7.24865e-16	1.54606e-14	FALSE	#N/A	1068091	Cj0130	tyrA
CJJ81176_RS00690	CJJ81176_RS00690	CJJ81176_0166	3405.47	-0.453492	0.13617	-3.33034	0.000867415	0.00237113	FALSE	#N/A	1068090	Cj0131	Cj0131
CJJ81176_RS00695	CJJ81176_RS00695	CJJ81176_0167	2592.82	-0.309943	0.137911	-2.24741	0.0246138	0.0460727	FALSE	#N/A	1068089	Cj0132	lpxC
CJJ81176_RS00700	CJJ81176_RS00700	CJJ81176_0168	126.132	-0.00257233	0.203465	-0.0126426	0.989913	0.990647	FALSE	#N/A	1068088	Cj0133	Cj0133
CJJ81176_RS00705	CJJ81176_RS00705	CJJ81176_0169	439.082	-0.101216	0.22331	-0.453252	0.650367	0.723779	FALSE	#N/A	1068086	Cj0134	thrB
CJJ81176_RS00710	CJJ81176_RS00710	CJJ81176_0170	442.609	-1.01746	0.165559	-6.14559	7.96667e-10	7.37942e-09	TRUE	Down-regulated in Milk	1068085	Cj0135	Cj0135
CJJ81176_RS00715	CJJ81176_RS00715	CJJ81176_0171	5864.42	0.0283732	0.122853	0.230953	0.817351	0.866531	FALSE	#N/A	1068084	Cj0136	infB
rbfA	CJJ81176_RS00720	CJJ81176_0172	290.402	0.311664	0.113026	2.75745	0.00582548	0.0132071	FALSE	#N/A	1068083	Cj0137	rbfA
CJJ81176_RS00725	CJJ81176_RS00725	CJJ81176_0173	82.3094	0.324267	0.149681	2.16639	0.0302811	0.0550288	FALSE	#N/A	1068082	Cj0138	Cj0138
CJJ81176_RS00730	CJJ81176_RS00730	CJJ81176_0174	816.055	0.181308	0.106033	1.70991	0.0872825	0.138575	FALSE	#N/A	1068081	Cj0139	Cj0139
CJJ81176_RS00740	CJJ81176_RS00740	CJJ81176_0177	327.163	0.0043179	0.133908	0.0322453	0.974276	0.97885	FALSE	#N/A	1068079	Cj0141c	Cj0141c
CJJ81176_RS00745	CJJ81176_RS00745	CJJ81176_0178	428.601	0.551316	0.106481	5.17761	2.24749e-07	1.37478e-06	FALSE	#N/A	1068078	Cj0142c	Cj0142c
CJJ81176_RS00750	CJJ81176_RS00750	CJJ81176_0179	5634.37	0.1724	0.174754	0.986527	0.323874	0.417994	FALSE	#N/A	1068077	Cj0143c	Cj0143c
CJJ81176_RS00755	CJJ81176_RS00755	CJJ81176_0180	12869.4	-0.821581	0.0776359	-10.5825	3.59305e-26	2.24013e-24	FALSE	#N/A	793360	Cj0144;Cj1564	Cj0144;Cj1564
CJJ81176_RS00760	CJJ81176_RS00760	CJJ81176_0181	343.431	0.103306	0.225541	0.458037	0.646926	0.720733	FALSE	#N/A	1067366	Cj0145	Cj0145
trxB	CJJ81176_RS00765	CJJ81176_0182	20346.8	0.153216	0.122161	1.25422	0.209764	0.29087	FALSE	#N/A	1067365	Cj0146c	trxB
trxA	CJJ81176_RS00770	CJJ81176_0183	24989.4	-0.407584	0.122277	-3.3333	0.000858227	0.00235794	FALSE	#N/A	572778	Cj0147c	trxA
CJJ81176_RS00775	CJJ81176_RS00775	CJJ81176_0184	31.326	0.130954	0.295796	0.442718	0.65797	0.730026	FALSE	#N/A	1067364	Cj0148c	Cj0148c
CJJ81176_RS00780	CJJ81176_RS00780	CJJ81176_0185	806.84	0.19908	0.124732	1.59606	0.110474	0.169582	FALSE	#N/A	1067363	Cj0149c	hom
CJJ81176_RS00785	CJJ81176_RS00785	CJJ81176_0186	2783.16	0.130663	0.07766	1.68251	0.0924708	0.145587	FALSE	#N/A	1067362	Cj0150c	Cj0150c
CJJ81176_RS00790	CJJ81176_RS00790	CJJ81176_0187	517.409	-0.107031	0.176279	-0.607168	0.543739	0.629123	FALSE	#N/A	1067361	Cj0151c	Cj0151c
CJJ81176_RS00795	CJJ81176_RS00795	CJJ81176_0188	3746.42	-0.109412	0.118716	-0.921623	0.356725	0.452112	FALSE	#N/A	1067360	Cj0152c	Cj0152c
rlmB	CJJ81176_RS00800	CJJ81176_0189	1276.72	-0.289823	0.138819	-2.08777	0.0368185	0.0649432	FALSE	#N/A	1067359	Cj0153c	Cj0153c
rsmI	CJJ81176_RS00805	CJJ81176_0190	163.001	0.640355	0.35613	1.79809	0.0721624	0.117919	FALSE	#N/A	1067358	Cj0154c	Cj0154c
CJJ81176_RS00810	CJJ81176_RS00810	CJJ81176_0191	602.275	0.515391	0.280636	1.83651	0.0662827	0.109191	FALSE	#N/A	1067357	Cj0155c	rpmE
CJJ81176_RS00815	CJJ81176_RS00815	CJJ81176_0192	49.874	-0.383174	0.262956	-1.45718	0.145067	0.214361	FALSE	#N/A	1067356	Cj0156c	Cj0156c
CJJ81176_RS00820	CJJ81176_RS00820	CJJ81176_0193	4.33676	0.0842585	0.561336	0.150104	0.880683	#N/A	FALSE	#N/A	1067355	Cj0157c	Cj0157c
CJJ81176_RS00825	CJJ81176_RS00825	CJJ81176_0194	586.136	-0.831195	0.190627	-4.36031	1.29876e-05	5.46829e-05	FALSE	#N/A	1067354	Cj0158c	Cj0158c
CJJ81176_RS00830	CJJ81176_RS00830	CJJ81176_0195	875.475	-0.46867	0.109987	-4.26113	2.034e-05	8.04173e-05	FALSE	#N/A	1067353	Cj0159c	Cj0159c
CJJ81176_RS00835	CJJ81176_RS00835	CJJ81176_0196	86.7339	-0.431653	0.19821	-2.17775	0.0294245	0.0537736	FALSE	#N/A	1067352	Cj0160c	Cj0160c
CJJ81176_RS00840	CJJ81176_RS00840	CJJ81176_0197	694.69	-0.223875	0.103429	-2.16453	0.0304238	0.0550766	FALSE	#N/A	1068848	Cj0161c	moaA
CJJ81176_RS00845	CJJ81176_RS00845	CJJ81176_0198	426.815	-0.582938	0.113562	-5.13322	2.84826e-07	1.7037e-06	FALSE	#N/A	1067349	Cj0162c	Cj0162c
CJJ81176_RS00850	CJJ81176_RS00850	#N/A	179.256	-0.672786	0.153814	-4.37403	1.21971e-05	5.16228e-05	FALSE	#N/A	#N/A	#N/A	#N/A
CJJ81176_RS00855	CJJ81176_RS00855	CJJ81176_0200	1480.82	-0.647201	0.110949	-5.83332	5.43367e-09	4.11588e-08	FALSE	#N/A	1067347	Cj0164c	ubiA
miaA	CJJ81176_RS00860	CJJ81176_0201	312.531	-0.830801	0.131592	-6.31344	2.72895e-10	2.73064e-09	FALSE	#N/A	1067346	Cj0166	miaA
CJJ81176_RS00865	CJJ81176_RS00865	CJJ81176_0202	35.3971	0.451775	0.260501	1.73426	0.0828724	0.132481	FALSE	#N/A	1067345	Cj0167c	Cj0167c
CJJ81176_RS00875	CJJ81176_RS00875	CJJ81176_0204	10867.9	0.720678	0.220712	3.26524	0.00109373	0.00293533	FALSE	#N/A	1067344	Cj0168c	Cj0168c
CJJ81176_RS00880	CJJ81176_RS00880	CJJ81176_0205	25982.2	0.854248	0.174645	4.89135	1.00146e-06	5.35767e-06	FALSE	#N/A	1067343	Cj0169	sodB
CJJ81176_RS00885	CJJ81176_RS00885	CJJ81176_0206	12363.9	-0.327102	0.196171	-1.66743	0.0954294	0.149515	FALSE	#N/A	1067342	Cj0170	Cj0170
CJJ81176_RS00890	CJJ81176_RS00890	CJJ81176_0207	710.267	0.110772	0.273275	0.40535	0.68522	0.753556	FALSE	#N/A	1067342	Cj0170	Cj0170
CJJ81176_RS00895	CJJ81176_RS00895	CJJ81176_0208	7121.65	-0.669429	0.092737	-7.21857	5.25364e-13	7.74196e-12	FALSE	#N/A	1067341	Cj0172c	Cj0172c
CJJ81176_RS00900	CJJ81176_RS00900	CJJ81176_0209	171.819	0.959816	0.349774	2.74411	0.0060676	0.0136795	FALSE	#N/A	1067339	Cj0173c	cfbpC
CJJ81176_RS00905	CJJ81176_RS00905	CJJ81176_0210	94.8221	1.3563	0.384446	3.52794	0.000418813	0.00122766	TRUE	Up-regulated in Milk	1067338	Cj0174c	cfbpB
CJJ81176_RS00910	CJJ81176_RS00910	CJJ81176_0211	10161.1	0.980954	0.31688	3.09566	0.00196376	0.00493341	FALSE	#N/A	1067337	Cj0175c	cfbpA
CJJ81176_RS00915	CJJ81176_RS00915	CJJ81176_0212	3.57424	0.428518	0.694692	0.616846	0.537336	#N/A	FALSE	#N/A	1067336	Cj0176c	Cj0176c
CJJ81176_RS00920	CJJ81176_RS00920	CJJ81176_0213	509.514	0.182976	0.160741	1.13833	0.254984	0.34216	FALSE	#N/A	1069096	Cj0182	Cj0182
CJJ81176_RS00925	CJJ81176_RS00925	CJJ81176_0214	3395.68	0.362308	0.15968	2.26896	0.0232709	0.0441194	FALSE	#N/A	1067328	Cj0183	Cj0183
CJJ81176_RS00930	CJJ81176_RS00930	CJJ81176_0215	189.673	0.541596	0.193406	2.80031	0.0051053	0.011739	FALSE	#N/A	1067327	Cj0184c	Cj0184c
CJJ81176_RS00935	CJJ81176_RS00935	CJJ81176_0216	103.898	0.450268	0.188506	2.38861	0.0169123	0.033274	FALSE	#N/A	1069199	#N/A	#N/A
CJJ81176_RS00940	CJJ81176_RS00940	CJJ81176_0217	801.496	0.553375	0.14502	3.81584	0.00013572	0.000447157	FALSE	#N/A	1067326	Cj0186c	Cj0186c
purN	CJJ81176_RS00945	CJJ81176_0218	229.308	0.557202	0.14848	3.7527	0.000174939	0.000561538	FALSE	#N/A	1067325	Cj0187c	purN
CJJ81176_RS00950	CJJ81176_RS00950	CJJ81176_0219	232.283	0.422542	0.10663	3.9627	7.41075e-05	0.000257741	FALSE	#N/A	1067324	Cj0188c	Cj0188c
CJJ81176_RS00955	CJJ81176_RS00955	CJJ81176_0220	247.496	0.286677	0.148974	1.92434	0.0543119	0.0916125	FALSE	#N/A	1066989	Cj0189c	Cj0189c
CJJ81176_RS00960	CJJ81176_RS00960	CJJ81176_0221	352.348	0.312064	0.207008	1.50749	0.131684	0.197466	FALSE	#N/A	1066990	Cj0190c	Cj0190c
CJJ81176_RS00965	CJJ81176_RS00965	CJJ81176_0222	451.194	0.206138	0.134906	1.52802	0.126509	0.191297	FALSE	#N/A	1066991	Cj0191c	def
CJJ81176_RS00970	CJJ81176_RS00970	CJJ81176_0223	2104.24	-0.0689751	0.0903397	-0.763507	0.445161	0.540934	FALSE	#N/A	15346	Cj0192c	clpP
CJJ81176_RS00975	CJJ81176_RS00975	CJJ81176_0224	16436	-0.125022	0.113935	-1.09731	0.272504	0.360823	FALSE	#N/A	1066992	Cj0193c	tig
folE	CJJ81176_RS00980	CJJ81176_0225	834.068	-0.349691	0.0952028	-3.67312	0.000239608	0.000735615	FALSE	#N/A	1066993	Cj0194	folE
fliI	CJJ81176_RS00985	CJJ81176_0226	876.911	0.0721615	0.101498	0.710964	0.477107	0.571166	FALSE	#N/A	1066994	Cj0195	fliI
CJJ81176_RS00990	CJJ81176_RS00990	CJJ81176_0227	2617.72	0.279852	0.110115	2.54146	0.011039	0.0231491	FALSE	#N/A	1066995	Cj0196c	purF
CJJ81176_RS00995	CJJ81176_RS00995	CJJ81176_0228	2238.82	-0.261566	0.154645	-1.6914	0.0907612	0.143396	FALSE	#N/A	1066996	Cj0197c	dapB
CJJ81176_RS01000	CJJ81176_RS01000	CJJ81176_0229	141.964	-0.777221	0.204396	-3.80252	0.000143234	0.000470957	FALSE	#N/A	1066997	Cj0198c	Cj0198c
CJJ81176_RS01005	CJJ81176_RS01005	CJJ81176_0230	162.261	-1.59953	0.165978	-9.63695	5.58202e-22	2.38471e-20	TRUE	Down-regulated in Milk	1066998	Cj0199c	Cj0199c
CJJ81176_RS01010	CJJ81176_RS01010	CJJ81176_0231	3538.59	-0.799381	0.309357	-2.58401	0.009766	0.020748	FALSE	#N/A	1066999	Cj0200c	Cj0200c
CJJ81176_RS01015	CJJ81176_RS01015	CJJ81176_0232	24.612	-0.242353	0.411217	-0.589356	0.555623	0.639677	FALSE	#N/A	1067000	Cj0201c	Cj0201c
CJJ81176_RS01025	CJJ81176_RS01025	CJJ81176_0235	1923.55	0.752563	0.13383	5.62326	1.87388e-08	1.35003e-07	FALSE	#N/A	1067002	Cj0203	Cj0203
CJJ81176_RS01030	CJJ81176_RS01030	CJJ81176_0236	2471.56	0.402486	0.146312	2.75087	0.00594369	0.0134375	FALSE	#N/A	1067004	Cj0204	Cj0204
CJJ81176_RS01035	CJJ81176_RS01035	CJJ81176_0237	1066.98	0.289029	0.132018	2.18931	0.0285745	0.0524771	FALSE	#N/A	1067005	Cj0205	uppP
CJJ81176_RS01040	CJJ81176_RS01040	CJJ81176_0238	3512.57	0.708531	0.118696	5.96928	2.38301e-09	2.00148e-08	FALSE	#N/A	1067006	Cj0206	thrS
CJJ81176_RS01045	CJJ81176_RS01045	CJJ81176_0239	845.945	0.817945	0.11641	7.02644	2.11877e-12	2.88615e-11	FALSE	#N/A	1067007	Cj0207	infC
CJJ81176_RS01050	CJJ81176_RS01050	CJJ81176_0240	295.896	0.45664	0.126631	3.60608	0.000310858	0.000931425	FALSE	#N/A	1067008	Cj0208	Cj0208
CJJ81176_RS01060	CJJ81176_RS01060	CJJ81176_0243	29.5064	-0.0410571	0.268095	-0.153144	0.878285	0.913213	FALSE	#N/A	1069098	#N/A	#N/A
CJJ81176_RS01065	CJJ81176_RS01065	#N/A	68.2491	-0.247477	0.166504	-1.48631	0.137198	0.20441	FALSE	#N/A	#N/A	#N/A	#N/A
CJJ81176_RS01085	CJJ81176_RS01085	CJJ81176_0249	2364.45	0.0165414	0.17235	0.0959756	0.92354	0.946307	FALSE	#N/A	1067021	Cj0224	argC
CJJ81176_RS01090	CJJ81176_RS01090	CJJ81176_0250	426.461	0.818279	0.182458	4.48475	7.30007e-06	3.26941e-05	FALSE	#N/A	1067022	Cj0225	Cj0225
argB	CJJ81176_RS01095	CJJ81176_0251	637.106	0.923565	0.12548	7.36024	1.83573e-13	2.83402e-12	FALSE	#N/A	1067023	Cj0226	argB
CJJ81176_RS01100	CJJ81176_RS01100	CJJ81176_0252	964.312	0.978512	0.119957	8.15722	3.42825e-16	7.6126e-15	FALSE	#N/A	1067024	Cj0227	argD
CJJ81176_RS01105	CJJ81176_RS01105	CJJ81176_0253	2988.49	-0.981722	0.0966489	-10.1576	3.06481e-24	1.65602e-22	FALSE	#N/A	1067025	Cj0228c	pcm
CJJ81176_RS01110	CJJ81176_RS01110	CJJ81176_0254	2630.3	0.251242	0.260239	0.965426	0.334331	0.428759	FALSE	#N/A	1067026	Cj0229	Cj0229
CJJ81176_RS01115	CJJ81176_RS01115	CJJ81176_0255	615.022	0.64977	0.185765	3.4978	0.000469121	0.00136281	FALSE	#N/A	1067027	Cj0230c	Cj0230c
CJJ81176_RS01120	CJJ81176_RS01120	CJJ81176_0256	3466.62	0.518296	0.0789802	6.56235	5.29646e-11	6.22142e-10	FALSE	#N/A	1067028	Cj0231c	nrdF
CJJ81176_RS01125	CJJ81176_RS01125	CJJ81176_0257	62.3144	0.396725	0.21422	1.85195	0.0640324	0.105915	FALSE	#N/A	1067029	Cj0232c	Cj0232c
pyrE	CJJ81176_RS01130	CJJ81176_0258	2520.77	0.0231145	0.0590648	0.391342	0.695545	0.763357	FALSE	#N/A	1067030	Cj0233c	pyrE
CJJ81176_RS01135	CJJ81176_RS01135	CJJ81176_0259	3712.75	0.290399	0.0986468	2.94383	0.00324177	0.0078198	FALSE	#N/A	1067031	Cj0234c	frr
secG	CJJ81176_RS01140	CJJ81176_0260	2567.9	-0.0302219	0.1593	-0.189717	0.849531	0.894795	FALSE	#N/A	1067032	Cj0235c	secG
CJJ81176_RS01145	CJJ81176_RS01145	CJJ81176_0261	15707.7	-0.312419	0.164684	-1.89708	0.0578171	0.0967198	FALSE	#N/A	1067033	Cj0236c	Cj0236c
CJJ81176_RS01150	CJJ81176_RS01150	CJJ81176_0262	2071.52	-1.2648	0.0693308	-18.2429	2.35484e-74	3.81719e-71	TRUE	Down-regulated in Milk	1067034	Cj0237	cynT
CJJ81176_RS01155	CJJ81176_RS01155	CJJ81176_0263	1790.29	-0.663151	0.0981481	-6.75664	1.41228e-11	1.76101e-10	FALSE	#N/A	1067035	Cj0238	Cj0238
CJJ81176_RS01160	CJJ81176_RS01160	CJJ81176_0264	10340.7	0.943843	0.116769	8.08299	6.32002e-16	1.36597e-14	FALSE	#N/A	1067036	Cj0239c	Cj0239c
nifS	CJJ81176_RS01165	CJJ81176_0265	10777.3	0.712377	0.170433	4.17982	2.91746e-05	0.000110754	FALSE	#N/A	1067037	Cj0240c	iscS
CJJ81176_RS01170	CJJ81176_RS01170	CJJ81176_0266	63.2794	-0.518189	0.285362	-1.8159	0.0693859	0.113841	FALSE	#N/A	1067038	Cj0241c	Cj0241c
CJJ81176_RS01175	CJJ81176_RS01175	CJJ81176_0267	977.962	-0.235062	0.185348	-1.26822	0.204718	0.285338	FALSE	#N/A	1067857	Cj0243c	Cj0243c
CJJ81176_RS01180	CJJ81176_RS01180	CJJ81176_0269	4516.24	0.92479	0.196014	4.71797	2.38209e-06	1.17725e-05	FALSE	#N/A	1067859	Cj0244	rpmI
CJJ81176_RS01185	CJJ81176_RS01185	CJJ81176_0270	2478.97	0.88092	0.146451	6.01513	1.79738e-09	1.52542e-08	FALSE	#N/A	573126	Cj0245	rplT
CJJ81176_RS01200	CJJ81176_RS01200	CJJ81176_0275	3664.42	-0.4411	0.0894543	-4.93101	8.18035e-07	4.44978e-06	FALSE	#N/A	1067862	Cj0248	Cj0248
CJJ81176_RS01205	CJJ81176_RS01205	CJJ81176_0276	290.159	0.254592	0.172822	1.47315	0.140711	0.209067	FALSE	#N/A	1067864	Cj0249	Cj0249
CJJ81176_RS01210	CJJ81176_RS01210	CJJ81176_0277	1042.2	-0.282786	0.0911943	-3.10092	0.00192919	0.00485593	FALSE	#N/A	1067866	Cj0250c	Cj0250c
CJJ81176_RS01215	CJJ81176_RS01215	CJJ81176_0278	133.667	-0.527784	0.152309	-3.46523	0.000529787	0.00152726	FALSE	#N/A	1067867	Cj0251c	Cj0251c
moaC	CJJ81176_RS01220	CJJ81176_0279	1210.66	-0.668471	0.128428	-5.20501	1.93984e-07	1.20303e-06	FALSE	#N/A	1067868	Cj0252	moaC
CJJ81176_RS01225	CJJ81176_RS01225	CJJ81176_0280	188.637	-0.627553	0.196623	-3.19166	0.00141456	0.00371037	FALSE	#N/A	1067869	Cj0253	Cj0253
CJJ81176_RS01230	CJJ81176_RS01230	CJJ81176_0281	2194.08	-0.358087	0.137475	-2.60474	0.00919447	0.0197146	FALSE	#N/A	1067871	Cj0254	Cj0254
xth	CJJ81176_RS01235	CJJ81176_0282	652.586	0.204134	0.169992	1.20084	0.229812	0.314367	FALSE	#N/A	1067872	Cj0255c	exoA
CJJ81176_RS01240	CJJ81176_RS01240	CJJ81176_0283	1384.48	0.266087	0.209033	1.27294	0.203038	0.283728	FALSE	#N/A	1067873	Cj0256	Cj0256
CJJ81176_RS01245	CJJ81176_RS01245	CJJ81176_0284	81.6923	-0.371464	0.147426	-2.51966	0.0117468	0.0243499	FALSE	#N/A	1067875	Cj0257	dgkA
CJJ81176_RS01250	CJJ81176_RS01250	CJJ81176_0285	63.439	0.0203888	0.176378	0.115597	0.907972	0.938064	FALSE	#N/A	1067876	Cj0258	Cj0258
CJJ81176_RS01255	CJJ81176_RS01255	CJJ81176_0286	1400.52	0.577453	0.182311	3.1674	0.00153809	0.00398282	FALSE	#N/A	1067877	Cj0259	pyrC
CJJ81176_RS01260	CJJ81176_RS01260	CJJ81176_0287	42.2182	-0.727999	0.260157	-2.79831	0.00513708	0.0117616	FALSE	#N/A	1067878	Cj0260c	Cj0260c
CJJ81176_RS01265	CJJ81176_RS01265	CJJ81176_0288	778.953	-0.746617	0.14755	-5.06009	4.1905e-07	2.44345e-06	FALSE	#N/A	1067879	Cj0261c	Cj0261c
CJJ81176_RS01270	CJJ81176_RS01270	CJJ81176_0289	7466.07	0.467238	0.154013	3.03375	0.00241536	0.00596844	FALSE	#N/A	1069204	Cj0262c	Cj0262c
zupT	CJJ81176_RS01275	CJJ81176_0290	831.028	-0.452917	0.0898302	-5.04192	4.60885e-07	2.63991e-06	FALSE	#N/A	1067880	Cj0263	Cj0263
CJJ81176_RS01280	CJJ81176_RS01280	CJJ81176_0291	58732.4	0.159742	0.174354	0.916194	0.359565	0.455	FALSE	#N/A	1067881	Cj0264c	Cj0264c
CJJ81176_RS01285	CJJ81176_RS01285	CJJ81176_0292	12940.1	-0.431384	0.163318	-2.64138	0.00825701	0.0178462	FALSE	#N/A	1067882	Cj0265c	Cj0265c
CJJ81176_RS01290	CJJ81176_RS01290	CJJ81176_0293	130.279	0.0903399	0.27831	0.324602	0.745483	0.805618	FALSE	#N/A	1067884	Cj0266c	Cj0266c
CJJ81176_RS01295	CJJ81176_RS01295	CJJ81176_0294	226.938	0.356038	0.163684	2.17516	0.0296179	0.054066	FALSE	#N/A	1067885	Cj0267c	Cj0267c
CJJ81176_RS01300	CJJ81176_RS01300	CJJ81176_0295	5150.98	1.18521	0.131577	9.00771	2.10411e-19	6.82151e-18	TRUE	Up-regulated in Milk	1067886	Cj0268c	Cj0268c
ilvE	CJJ81176_RS01305	CJJ81176_0296	5634.26	0.37498	0.15913	2.35644	0.0184512	0.0359057	FALSE	#N/A	1067887	Cj0269c	ilvE
CJJ81176_RS01310	CJJ81176_RS01310	CJJ81176_0297	581.484	-0.898718	0.116408	-7.7204	1.15961e-14	2.16061e-13	FALSE	#N/A	1067888	Cj0270	Cj0270
CJJ81176_RS01315	CJJ81176_RS01315	CJJ81176_0298	552.076	-0.636306	0.110018	-5.78365	7.30987e-09	5.48578e-08	FALSE	#N/A	1067889	Cj0271	Cj0271
CJJ81176_RS01320	CJJ81176_RS01320	CJJ81176_0299	665.911	0.0690265	0.12559	0.549617	0.582582	0.663644	FALSE	#N/A	1067890	Cj0272	Cj0272
CJJ81176_RS01325	CJJ81176_RS01325	CJJ81176_0300	2335.81	0.155574	0.17993	0.864635	0.387239	0.483974	FALSE	#N/A	1067891	Cj0273	fabZ
lpxA	CJJ81176_RS01330	CJJ81176_0301	1383.66	0.469	0.141214	3.3212	0.000896306	0.00244063	FALSE	#N/A	1067892	Cj0274	lpxA
clpX	CJJ81176_RS01335	CJJ81176_0302	1604.74	0.569931	0.125884	4.52743	5.97066e-06	2.71866e-05	FALSE	#N/A	1067893	Cj0275	clpX
CJJ81176_RS01340	CJJ81176_RS01340	CJJ81176_0303	3674.89	1.06395	0.0872773	12.1905	3.49405e-34	9.43976e-32	TRUE	Up-regulated in Milk	593401	Cj0276	mreB
mreC	CJJ81176_RS01345	CJJ81176_0304	189.058	1.12058	0.201714	5.55527	2.7718e-08	1.95351e-07	TRUE	Up-regulated in Milk	1067894	Cj0277	mreC
CJJ81176_RS01350	CJJ81176_RS01350	CJJ81176_0305	12865.9	-0.497448	0.100451	-4.95215	7.33995e-07	4.03324e-06	FALSE	#N/A	573224	Cj0279	carB
CJJ81176_RS01355	CJJ81176_RS01355	CJJ81176_0306	179.382	-0.124578	0.218577	-0.569949	0.568712	0.648805	FALSE	#N/A	1067896	Cj0280	Cj0280
CJJ81176_RS01360	CJJ81176_RS01360	CJJ81176_0307	959.243	0.670214	0.149478	4.48369	7.33629e-06	3.27607e-05	FALSE	#N/A	1067897	Cj0281c	tal
serB	CJJ81176_RS01365	CJJ81176_0308	313.487	0.0221291	0.222136	0.0996194	0.920646	0.945135	FALSE	#N/A	1067899	Cj0282c	serB
CJJ81176_RS01370	CJJ81176_RS01370	CJJ81176_0309	7571.76	0.410679	0.0767466	5.35111	8.74169e-08	5.78379e-07	FALSE	#N/A	1067900	Cj0283c	cheW
CJJ81176_RS01375	CJJ81176_RS01375	CJJ81176_0310	45927.2	0.315116	0.0818693	3.84901	0.000118598	0.000395594	FALSE	#N/A	1067901	Cj0284c	cheA
CJJ81176_RS01380	CJJ81176_RS01380	CJJ81176_0311	24940.3	-0.299087	0.0736675	-4.05997	4.90801e-05	0.000178784	FALSE	#N/A	1067902	Cj0285c	cheV
CJJ81176_RS01385	CJJ81176_RS01385	CJJ81176_0312	243.627	0.146594	0.165828	0.884016	0.376687	0.472975	FALSE	#N/A	1067903	Cj0286c	Cj0286c
greA	CJJ81176_RS01390	CJJ81176_0313	2135.31	-0.555757	0.119442	-4.65294	3.27235e-06	1.58817e-05	FALSE	#N/A	1067904	Cj0287c	greA
CJJ81176_RS01395	CJJ81176_RS01395	CJJ81176_0314	2108.6	-0.436113	0.128067	-3.40536	0.000660775	0.00186281	FALSE	#N/A	1067905	Cj0288c	lpxB
CJJ81176_RS01400	CJJ81176_RS01400	CJJ81176_0315	6529.5	0.425362	0.289587	1.46886	0.141872	0.210406	FALSE	#N/A	1067906	Cj0289c	peb3
CJJ81176_RS01410	CJJ81176_RS01410	CJJ81176_0317	767.265	0.00995024	0.143258	0.0694566	0.944626	0.958222	FALSE	#N/A	1067909	Cj0293	surE
CJJ81176_RS01415	CJJ81176_RS01415	CJJ81176_0318	450.115	0.441845	0.141732	3.11747	0.00182412	0.00463464	FALSE	#N/A	1067910	Cj0294	Cj0294
CJJ81176_RS01420	CJJ81176_RS01420	CJJ81176_0319	665.958	-0.270607	0.145507	-1.85976	0.0629196	0.104501	FALSE	#N/A	1067913	Cj0296c	panD
CJJ81176_RS01425	CJJ81176_RS01425	CJJ81176_0320	1753.54	-0.374333	0.161903	-2.31208	0.0207733	0.0397562	FALSE	#N/A	1068655	Cj0297c	panC
panB	CJJ81176_RS01430	CJJ81176_0321	3076.35	-0.219239	0.193279	-1.13432	0.256662	0.343842	FALSE	#N/A	1067914	Cj0298c	panB
CJJ81176_RS01435	CJJ81176_RS01435	CJJ81176_0322	106.253	0.468799	0.193915	2.41754	0.0156256	0.0309647	FALSE	#N/A	1067916	Cj0300c	modC
modB	CJJ81176_RS01440	CJJ81176_0323	112.005	0.258315	0.17363	1.48773	0.136823	0.204039	FALSE	#N/A	1067917	Cj0301c	modB
CJJ81176_RS01445	CJJ81176_RS01445	#N/A	580.093	0.512491	0.105986	4.83546	1.32836e-06	6.9237e-06	FALSE	#N/A	#N/A	#N/A	#N/A
modA	CJJ81176_RS01450	CJJ81176_0325	4686.63	-0.247767	0.141278	-1.75375	0.0794729	0.128312	FALSE	#N/A	1067919	Cj0303c	modA
bioC	CJJ81176_RS01455	CJJ81176_0326	45.7684	0.0763757	0.246276	0.310122	0.756468	0.815827	FALSE	#N/A	1067920	Cj0304c	bioC
CJJ81176_RS01460	CJJ81176_RS01460	CJJ81176_0327	81.8497	-0.570028	0.213392	-2.67128	0.00755633	0.0165301	FALSE	#N/A	1069207	#N/A	#N/A
CJJ81176_RS01465	CJJ81176_RS01465	CJJ81176_0328	536.136	-0.981416	0.19417	-5.0544	4.3174e-07	2.50843e-06	FALSE	#N/A	1066812	Cj0306c	bioF
CJJ81176_RS01470	CJJ81176_RS01470	CJJ81176_0329	1365.13	-0.400729	0.109984	-3.64351	0.000268949	0.00081489	FALSE	#N/A	1066811	Cj0307	bioA
CJJ81176_RS01475	CJJ81176_RS01475	CJJ81176_0330	134.317	-0.214091	0.186076	-1.15056	0.249914	0.337031	FALSE	#N/A	1066810	Cj0308c	bioD
CJJ81176_RS01480	CJJ81176_RS01480	CJJ81176_0331	68.9966	0.0158981	0.184743	0.0860554	0.931422	0.948995	FALSE	#N/A	1066809	Cj0309c	Cj0309c
CJJ81176_RS01485	CJJ81176_RS01485	CJJ81176_0332	210.412	-0.366903	0.129291	-2.83781	0.00454247	0.0105947	FALSE	#N/A	1066808	Cj0310c	Cj0310c
CJJ81176_RS01490	CJJ81176_RS01490	CJJ81176_0333	7955.46	0.451455	0.122211	3.69406	0.0002207	0.000684042	FALSE	#N/A	1066807	Cj0311	Cj0311
CJJ81176_RS01495	CJJ81176_RS01495	CJJ81176_0334	187.941	0.538366	0.249611	2.15682	0.03102	0.0560573	FALSE	#N/A	1066806	Cj0312	pth
CJJ81176_RS01500	CJJ81176_RS01500	CJJ81176_0335	92.1149	0.58	0.331097	1.75175	0.0798164	0.128611	FALSE	#N/A	1066805	Cj0313	Cj0313
lysA	CJJ81176_RS01505	CJJ81176_0336	2606.36	-0.140755	0.11732	-1.19975	0.230237	0.314683	FALSE	#N/A	1066804	Cj0314	lysA
CJJ81176_RS01510	CJJ81176_RS01510	CJJ81176_0337	542.507	-0.376386	0.101385	-3.71245	0.000205265	0.000644834	FALSE	#N/A	1066803	Cj0315	Cj0315
CJJ81176_RS01515	CJJ81176_RS01515	CJJ81176_0338	1324.18	-0.305691	0.14081	-2.17095	0.0299347	0.0545215	FALSE	#N/A	1066802	Cj0316	pheA
CJJ81176_RS01520	CJJ81176_RS01520	CJJ81176_0339	1845.53	-0.0171653	0.129979	-0.132062	0.894935	0.928144	FALSE	#N/A	1066801	Cj0317	hisC
fliF	CJJ81176_RS01525	CJJ81176_0340	3083.74	-0.182732	0.0889399	-2.05456	0.0399215	0.0697335	FALSE	#N/A	1066800	Cj0318	fliF
fliG	CJJ81176_RS01530	CJJ81176_0341	2642.39	-0.269127	0.13223	-2.0353	0.0418209	0.0725045	FALSE	#N/A	1066799	Cj0319	fliG
fliH	CJJ81176_RS01535	CJJ81176_0342	752.918	-0.138475	0.0823123	-1.68232	0.0925075	0.145587	FALSE	#N/A	1066798	Cj0320	fliH
CJJ81176_RS01540	CJJ81176_RS01540	CJJ81176_0343	1073.57	0.0813007	0.0991594	0.819899	0.412274	0.510149	FALSE	#N/A	1066797	Cj0321	dxs
CJJ81176_RS01545	CJJ81176_RS01545	CJJ81176_0344	2637.74	-1.11254	0.169992	-6.54466	5.96305e-11	6.85914e-10	TRUE	Down-regulated in Milk	1066796	Cj0322	perR
CJJ81176_RS01550	CJJ81176_RS01550	CJJ81176_0345	11.5405	-1.09016	0.378709	-2.87862	0.00399414	0.00942431	TRUE	Down-regulated in Milk	1066795	Cj0323	Cj0323
CJJ81176_RS01555	CJJ81176_RS01555	CJJ81176_0346	486.464	-0.189235	0.0863698	-2.19099	0.0284528	0.0523519	FALSE	#N/A	1066794	Cj0324	ubiE
CJJ81176_RS01560	CJJ81176_RS01560	CJJ81176_0347	245.906	0.193214	0.132869	1.45417	0.145899	0.215394	FALSE	#N/A	1066793	Cj0325	xseA
CJJ81176_RS01565	CJJ81176_RS01565	CJJ81176_0348	4419.42	-0.00477127	0.17391	-0.0274353	0.978113	0.981746	FALSE	#N/A	1066791	Cj0326	serC
CJJ81176_RS01570	CJJ81176_RS01570	CJJ81176_0349	641.165	0.115864	0.163565	0.708362	0.47872	0.571854	FALSE	#N/A	1066790	Cj0327	Cj0327
CJJ81176_RS01575	CJJ81176_RS01575	CJJ81176_0350	935.095	0.744765	0.148862	5.00307	5.64247e-07	3.14311e-06	FALSE	#N/A	1067323	Cj0328c	fabH
plsX	CJJ81176_RS01580	CJJ81176_0351	2418.11	0.795364	0.180954	4.39539	1.10576e-05	4.72937e-05	FALSE	#N/A	1067322	Cj0329c	plsX
rpmF	CJJ81176_RS01585	CJJ81176_0352	1701.46	0.496967	0.148449	3.34773	0.000814765	0.00224615	FALSE	#N/A	573870	Cj0330c	rpmF
CJJ81176_RS01590	CJJ81176_RS01590	CJJ81176_0353	1560.21	0.170614	0.107153	1.59224	0.111331	0.170574	FALSE	#N/A	1067321	Cj0331c	Cj0331c
CJJ81176_RS01595	CJJ81176_RS01595	CJJ81176_0354	3863.57	0.0068175	0.102201	0.0667068	0.946815	0.959242	FALSE	#N/A	35098	Cj0332c	ndk
CJJ81176_RS01600	CJJ81176_RS01600	CJJ81176_0355	17273.6	-0.881158	0.236902	-3.71951	0.000199613	0.000633215	FALSE	#N/A	1067320	Cj0333c	fdxA
CJJ81176_RS01605	CJJ81176_RS01605	CJJ81176_0356	52611.7	-0.140971	0.188113	-0.749393	0.45362	0.549003	FALSE	#N/A	1067319	Cj0334	ahpC
flhB	CJJ81176_RS01610	CJJ81176_0357	650.234	-0.0761741	0.188543	-0.404014	0.686202	0.754008	FALSE	#N/A	1068865	Cj0335	flhB
motB	CJJ81176_RS01615	CJJ81176_0358	4322.18	-0.351096	0.0888432	-3.95187	7.75439e-05	0.000268587	FALSE	#N/A	1067317	Cj0336c	motB
motA	CJJ81176_RS01620	CJJ81176_0359	4161.68	-0.385215	0.114305	-3.37006	0.000751515	0.00208597	FALSE	#N/A	1067315	Cj0337c	motA
CJJ81176_RS01625	CJJ81176_RS01625	CJJ81176_0360	3087.09	-0.5531	0.0778319	-7.10633	1.19167e-12	1.66526e-11	FALSE	#N/A	1067314	Cj0338c	polA
CJJ81176_RS01635	CJJ81176_RS01635	CJJ81176_0364	170.378	-0.0706186	0.213102	-0.331384	0.740354	0.801145	FALSE	#N/A	1067312	Cj0340	Cj0340
CJJ81176_RS01640	CJJ81176_RS01640	CJJ81176_0365	11.8416	0.501161	0.423357	1.18378	0.236501	0.321617	FALSE	#N/A	1067311	Cj0341c	Cj0341c
uvrA	CJJ81176_RS01645	CJJ81176_0366	4760.26	0.28335	0.0973288	2.91127	0.00359966	0.00858095	FALSE	#N/A	1067310	Cj0342c	uvrA
CJJ81176_RS01650	CJJ81176_RS01650	CJJ81176_0367	958.068	0.245057	0.149058	1.64404	0.100169	0.15553	FALSE	#N/A	1067309	Cj0343c	Cj0343c
CJJ81176_RS01655	CJJ81176_RS01655	CJJ81176_0368	10.9439	-0.670224	0.509114	-1.31645	0.188022	0.266419	FALSE	#N/A	1067308	Cj0344	Cj0344
CJJ81176_RS01660	CJJ81176_RS01660	CJJ81176_0369	1198.24	1.42801	0.174001	8.20688	2.27008e-16	5.25686e-15	TRUE	Up-regulated in Milk	1067307	Cj0345	trpE
trpD	CJJ81176_RS01665	CJJ81176_0370	1837.11	1.00374	0.271344	3.69915	0.000216325	0.00067565	TRUE	Up-regulated in Milk	1067306	Cj0346	trpD
CJJ81176_RS01670	CJJ81176_RS01670	CJJ81176_0371	145.855	1.14259	0.278559	4.10179	4.09963e-05	0.000151378	TRUE	Up-regulated in Milk	1067304	Cj0347	trpF
trpB	CJJ81176_RS01675	CJJ81176_0372	1419.19	1.03137	0.252758	4.08046	4.49472e-05	0.000165214	TRUE	Up-regulated in Milk	1067303	Cj0348	trpB
CJJ81176_RS01680	CJJ81176_RS01680	CJJ81176_0373	649.698	0.658782	0.241588	2.72688	0.00639361	0.0142952	FALSE	#N/A	1067302	Cj0349	trpA
CJJ81176_RS01685	CJJ81176_RS01685	CJJ81176_0374	3674.09	-0.593926	0.0974966	-6.09176	1.11676e-09	1.01132e-08	FALSE	#N/A	1067301	Cj0350	Cj0350
fliN	CJJ81176_RS01690	CJJ81176_0375	270.75	-0.350817	0.130027	-2.69803	0.00697511	0.0153414	FALSE	#N/A	1067300	Cj0351	fliN
CJJ81176_RS01695	CJJ81176_RS01695	CJJ81176_0376	391.297	-0.351359	0.185665	-1.89243	0.0584333	0.0976499	FALSE	#N/A	1067299	Cj0352	Cj0352
CJJ81176_RS01700	CJJ81176_RS01700	CJJ81176_0377	786.301	0.145979	0.19884	0.734155	0.462854	0.558249	FALSE	#N/A	1067298	Cj0353c	Cj0353c
CJJ81176_RS01705	CJJ81176_RS01705	CJJ81176_0378	919.004	-0.53158	0.223983	-2.3733	0.0176299	0.0345982	FALSE	#N/A	1067297	Cj0354c	fdxB
CJJ81176_RS01710	CJJ81176_RS01710	CJJ81176_0379	17915.9	-0.236151	0.147203	-1.60425	0.108658	0.166952	FALSE	#N/A	573989	Cj0355c	Cj0355c
CJJ81176_RS01715	CJJ81176_RS01715	CJJ81176_0380	11.0268	-0.483865	0.506949	-0.954465	0.339848	0.434117	FALSE	#N/A	1067296	Cj0356c	folB
plsY	CJJ81176_RS01720	CJJ81176_0381	1299.95	-0.11945	0.109322	-1.09265	0.274547	0.363002	FALSE	#N/A	1067295	Cj0357c	Cj0357c
CJJ81176_RS01725	CJJ81176_RS01725	CJJ81176_0382	28444.4	-0.932918	0.216648	-4.30615	1.66118e-05	6.73195e-05	FALSE	#N/A	1067294	Cj0358	Cj0358
CJJ81176_RS01730	CJJ81176_RS01730	CJJ81176_0383	5884.52	-0.248046	0.193056	-1.28484	0.198847	0.278697	FALSE	#N/A	1067293	Cj0360	glmM
CJJ81176_RS01735	CJJ81176_RS01735	CJJ81176_0384	315.007	-0.0362654	0.141898	-0.255575	0.798279	0.850204	FALSE	#N/A	1067292	Cj0361	lspA
hemJ	CJJ81176_RS01740	CJJ81176_0385	501.547	0.529386	0.125702	4.21144	2.53743e-05	9.81665e-05	FALSE	#N/A	1067291	Cj0362	Cj0362
CJJ81176_RS01745	CJJ81176_RS01745	CJJ81176_0386	1337.17	-0.491323	0.182072	-2.69851	0.00696512	0.0153403	FALSE	#N/A	1067290	Cj0363c	Cj0363c
CJJ81176_RS01750	CJJ81176_RS01750	CJJ81176_0387	413.283	-0.996064	0.258786	-3.84899	0.000118605	0.000395594	FALSE	#N/A	1067289	Cj0364	Cj0364
CJJ81176_RS01755	CJJ81176_RS01755	CJJ81176_0388	2098.52	0.873388	0.18952	4.60841	4.05754e-06	1.91757e-05	FALSE	#N/A	1067288	Cj0365c	cmeC
CJJ81176_RS01760	CJJ81176_RS01760	CJJ81176_0389	9823.71	1.17287	0.210702	5.56652	2.59882e-08	1.8396e-07	TRUE	Up-regulated in Milk	1067287	Cj0366c	cmeB
CJJ81176_RS01765	CJJ81176_RS01765	CJJ81176_0390	7669.18	0.859163	0.136179	6.30906	2.80741e-10	2.79191e-09	FALSE	#N/A	1067286	Cj0367c	cmeA
CJJ81176_RS01770	CJJ81176_RS01770	CJJ81176_0391	1458.69	-0.709973	0.183552	-3.86798	0.000109743	0.000369839	FALSE	#N/A	1067285	Cj0368c	cmeR
ccoG	CJJ81176_RS01775	CJJ81176_0392	4821.34	-0.833496	0.168504	-4.94646	7.5576e-07	4.13881e-06	FALSE	#N/A	1067284	Cj0369c	Cj0369c
rpsU	CJJ81176_RS01780	CJJ81176_0393	34516.9	-0.296738	0.22095	-1.34301	0.179269	0.257848	FALSE	#N/A	522127	Cj0370	rpsU
CJJ81176_RS01785	CJJ81176_RS01785	CJJ81176_0394	6.08424	-0.916059	0.671722	-1.36375	0.172647	#N/A	FALSE	#N/A	singl_CJJ81176_0394	#N/A	#N/A
CJJ81176_RS01790	CJJ81176_RS01790	CJJ81176_0395	2637.75	-0.0405553	0.120378	-0.336901	0.736192	0.797705	FALSE	#N/A	1067283	Cj0371	Cj0371
CJJ81176_RS01795	CJJ81176_RS01795	CJJ81176_0396	2532.26	0.0910327	0.135942	0.669643	0.503086	0.593956	FALSE	#N/A	1067282	Cj0372	Cj0372
CJJ81176_RS01800	CJJ81176_RS01800	CJJ81176_0397	6023.14	-0.268453	0.176977	-1.51688	0.129298	0.194813	FALSE	#N/A	1067281	Cj0373	Cj0373
CJJ81176_RS01805	CJJ81176_RS01805	CJJ81176_0398	613.918	-0.244911	0.146764	-1.66875	0.0951673	0.149338	FALSE	#N/A	1067280	Cj0374	Cj0374
CJJ81176_RS01810	CJJ81176_RS01810	CJJ81176_0399	77.6933	0.261291	0.196508	1.32968	0.183625	0.262715	FALSE	#N/A	1067279	Cj0375	Cj0375
CJJ81176_RS01815	CJJ81176_RS01815	CJJ81176_0400	151.549	-0.239009	0.136369	-1.75267	0.0796587	0.128484	FALSE	#N/A	1067278	Cj0376	Cj0376
CJJ81176_RS01820	CJJ81176_RS01820	CJJ81176_0401	266.34	-0.0921028	0.152948	-0.602184	0.547052	0.632053	FALSE	#N/A	1068334	Cj0377	Cj0377
CJJ81176_RS01825	CJJ81176_RS01825	CJJ81176_0402	16.6589	1.30409	0.401715	3.2463	0.00116914	0.00312735	TRUE	Up-regulated in Milk	1068333	Cj0378c	Cj0378c
msrP	CJJ81176_RS01830	CJJ81176_0403	4904.94	0.619844	0.207708	2.9842	0.00284316	0.00696189	FALSE	#N/A	1068332	Cj0379c	Cj0379c
CJJ81176_RS01835	CJJ81176_RS01835	CJJ81176_0404	695.777	-0.101295	0.173393	-0.584189	0.559093	0.641394	FALSE	#N/A	1068330	Cj0381c	pyrF
CJJ81176_RS01840	CJJ81176_RS01840	CJJ81176_0405	207.267	-0.100622	0.110174	-0.913296	0.361087	0.456569	FALSE	#N/A	1068329	Cj0382c	nusB
CJJ81176_RS01845	CJJ81176_RS01845	CJJ81176_0406	3103.95	-0.0935075	0.130412	-0.717015	0.473365	0.568389	FALSE	#N/A	1068328	Cj0383c	ribH
CJJ81176_RS01850	CJJ81176_RS01850	CJJ81176_0407	5810.89	-0.306	0.15103	-2.02609	0.0427556	0.0739667	FALSE	#N/A	1068327	Cj0384c	kdsA
CJJ81176_RS01855	CJJ81176_RS01855	CJJ81176_0408	1469.35	-1.11389	0.117992	-9.44032	3.7166e-21	1.40107e-19	TRUE	Down-regulated in Milk	1068326	Cj0385c	Cj0385c
CJJ81176_RS01860	CJJ81176_RS01860	CJJ81176_0409	1819.41	-0.50474	0.0982702	-5.13625	2.80274e-07	1.68268e-06	FALSE	#N/A	1068325	Cj0386	engA
CJJ81176_RS01865	CJJ81176_RS01865	CJJ81176_0410	84.7814	-0.36551	0.163361	-2.23744	0.0252577	0.0470066	FALSE	#N/A	1068324	Cj0387	aroK
trpS	CJJ81176_RS01870	CJJ81176_0411	2199.22	-0.289052	0.10101	-2.86162	0.00421484	0.00987321	FALSE	#N/A	1068323	Cj0388	trpS
CJJ81176_RS01875	CJJ81176_RS01875	CJJ81176_0412	5299.3	0.0532645	0.130895	0.406925	0.684063	0.753278	FALSE	#N/A	1068322	Cj0389	serS
CJJ81176_RS01880	CJJ81176_RS01880	CJJ81176_0413	1633.93	0.0506214	0.0750219	0.674754	0.499832	0.590976	FALSE	#N/A	1068321	Cj0390	Cj0390
CJJ81176_RS01885	CJJ81176_RS01885	CJJ81176_0414	62702.3	-0.412664	0.203263	-2.0302	0.0423366	0.0733201	FALSE	#N/A	1068320	Cj0391c	Cj0391c
pyk	CJJ81176_RS01890	CJJ81176_0415	18015	-0.159683	0.226281	-0.705683	0.480385	0.57256	FALSE	#N/A	1068319	Cj0392c	pyk
CJJ81176_RS01895	CJJ81176_RS01895	CJJ81176_0416	12010.6	-0.32914	0.14622	-2.25099	0.0243861	0.0459115	FALSE	#N/A	1068318	Cj0393c	mqo
CJJ81176_RS01900	CJJ81176_RS01900	CJJ81176_0417	191.745	-0.0971348	0.222073	-0.437399	0.661822	0.733297	FALSE	#N/A	1068317	Cj0394c	Cj0394c
CJJ81176_RS01905	CJJ81176_RS01905	CJJ81176_0418	0.871342	-0.362788	1.25565	-0.288924	0.772639	#N/A	FALSE	#N/A	1068316	Cj0395c	Cj0395c
CJJ81176_RS01910	CJJ81176_RS01910	CJJ81176_0419	2584.68	-0.537527	0.116876	-4.59914	4.24235e-06	1.99908e-05	FALSE	#N/A	1068315	Cj0396c	Cj0396c
CJJ81176_RS01915	CJJ81176_RS01915	CJJ81176_0420	1061.93	-0.715851	0.114888	-6.23088	4.63827e-10	4.4489e-09	FALSE	#N/A	1068314	Cj0397c	Cj0397c
CJJ81176_RS01920	CJJ81176_RS01920	CJJ81176_0421	1587.33	-0.726697	0.151621	-4.79286	1.64422e-06	8.43443e-06	FALSE	#N/A	1068313	Cj0398	gatC
CJJ81176_RS01925	CJJ81176_RS01925	CJJ81176_0422	2285.03	-0.0601681	0.0974696	-0.617301	0.537036	0.623146	FALSE	#N/A	1068312	Cj0399	Cj0399
CJJ81176_RS01930	CJJ81176_RS01930	CJJ81176_0423	2677.55	-0.113859	0.145862	-0.780596	0.43504	0.531425	FALSE	#N/A	1068311	Cj0400	fur
lysS	CJJ81176_RS01935	CJJ81176_0424	3791.72	0.40806	0.0797463	5.11698	3.10468e-07	1.84348e-06	FALSE	#N/A	1068310	Cj0401	lysS
CJJ81176_RS01940	CJJ81176_RS01940	CJJ81176_0425	15623.5	0.550896	0.138262	3.98443	6.76435e-05	0.00023837	FALSE	#N/A	1068309	Cj0402	glyA
CJJ81176_RS01955	CJJ81176_RS01955	CJJ81176_0428	7422.49	0.740437	0.11584	6.39189	1.63849e-10	1.72467e-09	FALSE	#N/A	1068307	Cj0404	Cj0404
CJJ81176_RS01960	CJJ81176_RS01960	CJJ81176_0429	480.218	1.04752	0.141574	7.39912	1.37095e-13	2.15758e-12	TRUE	Up-regulated in Milk	1068306	Cj0405	aroE
CJJ81176_RS01965	CJJ81176_RS01965	CJJ81176_0430	7073.61	-0.162265	0.143335	-1.13207	0.257604	0.344819	FALSE	#N/A	1068305	Cj0406c	Cj0406c
CJJ81176_RS01970	CJJ81176_RS01970	CJJ81176_0431	865.805	-0.0312299	0.110763	-0.281953	0.77798	0.832412	FALSE	#N/A	1068304	Cj0407	lgt
CJJ81176_RS01975	CJJ81176_RS01975	CJJ81176_0432	29819.7	-0.669886	0.158947	-4.21454	2.50292e-05	9.70629e-05	FALSE	#N/A	1068303	Cj0408	frdC
CJJ81176_RS01980	CJJ81176_RS01980	CJJ81176_0433	61794.5	-0.169919	0.15575	-1.09097	0.275286	0.363682	FALSE	#N/A	1068302	Cj0409	frdA
CJJ81176_RS01985	CJJ81176_RS01985	CJJ81176_0434	10839.9	-0.123586	0.160098	-0.771939	0.440151	0.535247	FALSE	#N/A	1068301	Cj0410	frdB
CJJ81176_RS01990	CJJ81176_RS01990	CJJ81176_0435	364.749	0.158827	0.199319	0.796849	0.425539	0.521784	FALSE	#N/A	1068299	Cj0411	Cj0411
CJJ81176_RS01995	CJJ81176_RS01995	CJJ81176_0436	191.76	0.0817765	0.233355	0.350438	0.72601	0.788254	FALSE	#N/A	1068298	Cj0412	Cj0412
CJJ81176_RS02000	CJJ81176_RS02000	CJJ81176_0437	214.488	0.470027	0.147397	3.18885	0.00142842	0.0037286	FALSE	#N/A	1068297	Cj0413	Cj0413
CJJ81176_RS02005	CJJ81176_RS02005	CJJ81176_0438	3552.62	0.753598	0.170888	4.40989	1.03425e-05	4.44701e-05	FALSE	#N/A	1068296	Cj0414	Cj0414
CJJ81176_RS02010	CJJ81176_RS02010	CJJ81176_0439	11000.8	1.11005	0.203419	5.45696	4.8435e-08	3.28507e-07	TRUE	Up-regulated in Milk	1068295	Cj0415	Cj0415
CJJ81176_RS02015	CJJ81176_RS02015	#N/A	3544.44	-0.300311	0.271324	-1.10683	0.268366	0.35716	FALSE	#N/A	#N/A	#N/A	#N/A
CJJ81176_RS02025	CJJ81176_RS02025	CJJ81176_0441	6682.57	-1.08867	0.174302	-6.24589	4.21395e-10	4.09031e-09	TRUE	Down-regulated in Milk	1068293	Cj0418c	Cj0418c
CJJ81176_RS02030	CJJ81176_RS02030	CJJ81176_0442	321.446	-0.504893	0.136239	-3.70594	0.000210609	0.000659066	FALSE	#N/A	1068292	Cj0419	Cj0419
CJJ81176_RS02035	CJJ81176_RS02035	CJJ81176_0443	15593.2	0.295047	0.293243	1.00615	0.314343	0.407966	FALSE	#N/A	1068291	Cj0420	Cj0420
CJJ81176_RS02040	CJJ81176_RS02040	CJJ81176_0444	74.5829	0.8241	0.252547	3.26315	0.00110181	0.00295212	FALSE	#N/A	1068290	Cj0421c	Cj0421c
CJJ81176_RS02045	CJJ81176_RS02045	CJJ81176_0446	4544.25	-0.440653	0.102446	-4.30134	1.6977e-05	6.81763e-05	FALSE	#N/A	1068285	Cj0426	Cj0426
CJJ81176_RS02050	CJJ81176_RS02050	CJJ81176_0447	4128.88	-0.126292	0.210308	-0.600509	0.548167	0.632891	FALSE	#N/A	1068284	Cj0427	Cj0427
CJJ81176_RS02055	CJJ81176_RS02055	CJJ81176_0448	13045.5	-0.320405	0.194158	-1.65023	0.0988967	0.154146	FALSE	#N/A	1068283	Cj0428	Cj0428
CJJ81176_RS02060	CJJ81176_RS02060	CJJ81176_0449	185.075	-0.54816	0.276947	-1.9793	0.0477828	0.0817908	FALSE	#N/A	1068282	Cj0429c	Cj0429c
CJJ81176_RS02065	CJJ81176_RS02065	CJJ81176_0450	302.946	-0.336325	0.176911	-1.9011	0.0572885	0.0959346	FALSE	#N/A	1068281	Cj0430	Cj0430
CJJ81176_RS02070	CJJ81176_RS02070	CJJ81176_0451	52.6466	-0.217328	0.260525	-0.834192	0.404173	0.501273	FALSE	#N/A	1068280	Cj0431	Cj0431
CJJ81176_RS02100	CJJ81176_RS02100	CJJ81176_0458	394.365	0.156356	0.202163	0.773416	0.439276	0.534585	FALSE	#N/A	1066988	Cj0432c	murD
CJJ81176_RS02105	CJJ81176_RS02105	CJJ81176_0459	1197.05	-0.220318	0.176062	-1.25137	0.2108	0.291956	FALSE	#N/A	1066987	Cj0433c	mraY
CJJ81176_RS02110	CJJ81176_RS02110	CJJ81176_0460	3958.01	-0.283091	0.0664782	-4.2584	2.05898e-05	8.12071e-05	FALSE	#N/A	1066986	Cj0434	pgm
CJJ81176_RS02115	CJJ81176_RS02115	#N/A	0	#N/A	#N/A	#N/A	#N/A	#N/A	#N/A	#N/A	#N/A	#N/A	#N/A
fabG	CJJ81176_RS02120	CJJ81176_0461	2048.85	0.510685	0.142798	3.57629	0.000348508	0.00103467	FALSE	#N/A	1066985	Cj0435	fabG
CJJ81176_RS02125	CJJ81176_RS02125	CJJ81176_0462	453.351	0.239396	0.0972194	2.46243	0.0137997	0.0279268	FALSE	#N/A	1066984	Cj0436	Cj0436
CJJ81176_RS02130	CJJ81176_RS02130	CJJ81176_0463	10835.2	-0.864701	0.345809	-2.50052	0.0124012	0.0254917	FALSE	#N/A	1066983	Cj0437	sdhA
CJJ81176_RS02135	CJJ81176_RS02135	CJJ81176_0464	4180.5	-0.354378	0.332211	-1.06672	0.286096	0.376736	FALSE	#N/A	1066982	Cj0438	sdhB
CJJ81176_RS02140	CJJ81176_RS02140	CJJ81176_0465	1841.44	-0.413427	0.293808	-1.40713	0.159388	0.232764	FALSE	#N/A	1066981	Cj0439	sdhC
tenA	CJJ81176_RS02145	CJJ81176_0466	1039.29	0.293621	0.20992	1.39873	0.161895	0.235788	FALSE	#N/A	1066980	Cj0440c	Cj0440c
acpP	CJJ81176_RS02150	CJJ81176_0468	1764	0.102231	0.153423	0.666332	0.505199	0.595151	FALSE	#N/A	1066979	Cj0441	acpP
CJJ81176_RS02155	CJJ81176_RS02155	CJJ81176_0469	14300.9	0.4815	0.159682	3.01536	0.00256672	0.00631359	FALSE	#N/A	1066978	Cj0442	fabF
CJJ81176_RS02160	CJJ81176_RS02160	CJJ81176_0470	2697.49	0.491632	0.137062	3.58693	0.000334592	0.000998847	FALSE	#N/A	1066977	Cj0443	accA
CJJ81176_RS02165	CJJ81176_RS02165	CJJ81176_0471	4587.96	0.0525039	0.209413	0.250719	0.802031	0.85252	FALSE	#N/A	1066975	Cj0444	Cj0444
CJJ81176_RS02170	CJJ81176_RS02170	CJJ81176_0472	1094.39	-0.411757	0.148382	-2.77497	0.00552064	0.0125688	FALSE	#N/A	1066974	Cj0447	Cj0447
CJJ81176_RS02175	CJJ81176_RS02175	CJJ81176_0473	25572.3	-0.525353	0.12961	-4.05335	5.04893e-05	0.000182912	FALSE	#N/A	1066973	Cj0448c	Cj0448c
CJJ81176_RS02180	CJJ81176_RS02180	CJJ81176_0474	8571.69	-0.61633	0.162492	-3.793	0.00014884	0.00048643	FALSE	#N/A	1066972	Cj0449c	Cj0449c
rpmB	CJJ81176_RS02185	CJJ81176_0475	761.036	-0.166223	0.242608	-0.685151	0.493249	0.584471	FALSE	#N/A	573802	Cj0450c	rpmB
rpe	CJJ81176_RS02190	CJJ81176_0476	1124.51	0.0157267	0.146987	0.106994	0.914794	0.94211	FALSE	#N/A	1066971	Cj0451	rep
CJJ81176_RS02195	CJJ81176_RS02195	CJJ81176_0477	286.104	0.490565	0.24499	2.00238	0.0452434	0.0778551	FALSE	#N/A	1066970	Cj0452	dnaQ
thiC	CJJ81176_RS02200	CJJ81176_0478	20367.5	0.346197	0.151443	2.28599	0.0222548	0.0424412	FALSE	#N/A	1066969	Cj0453	thiC
CJJ81176_RS02205	CJJ81176_RS02205	CJJ81176_0479	476.034	-0.43541	0.116509	-3.73713	0.000186136	0.000592784	FALSE	#N/A	1066968	Cj0454c	Cj0454c
CJJ81176_RS02210	CJJ81176_RS02210	CJJ81176_0480	275.538	-0.622754	0.157173	-3.96223	7.42536e-05	0.000257741	FALSE	#N/A	1066967	#N/A	#N/A
CJJ81176_RS02215	CJJ81176_RS02215	CJJ81176_0481	705.847	-0.740123	0.125937	-5.87694	4.17932e-09	3.28445e-08	FALSE	#N/A	1066966	Cj0456c	Cj0456c
CJJ81176_RS02220	CJJ81176_RS02220	CJJ81176_0482	812.326	-0.151644	0.106038	-1.43009	0.15269	0.224601	FALSE	#N/A	1066965	Cj0457c	Cj0457c
miaB	CJJ81176_RS02225	CJJ81176_0483	3037.82	0.300308	0.112405	2.67165	0.00754786	0.0165301	FALSE	#N/A	1066964	Cj0458c	miaB
CJJ81176_RS02230	CJJ81176_RS02230	CJJ81176_0484	2155.85	0.0185553	0.114087	0.162641	0.870801	0.907761	FALSE	#N/A	1066963	Cj0459c	Cj0459c
nusA	CJJ81176_RS02235	CJJ81176_0485	1890.95	0.157619	0.178511	0.882964	0.377256	0.473098	FALSE	#N/A	1066962	Cj0460	nusA
CJJ81176_RS02240	CJJ81176_RS02240	CJJ81176_0486	987.389	-0.461631	0.0992883	-4.6494	3.32902e-06	1.60605e-05	FALSE	#N/A	1066961	Cj0461c	Cj0461c
CJJ81176_RS02245	CJJ81176_RS02245	CJJ81176_0487	4521.1	-0.369996	0.117613	-3.14588	0.00165589	0.00425387	FALSE	#N/A	1066960	Cj0462	Cj0462
CJJ81176_RS02250	CJJ81176_RS02250	CJJ81176_0488	2135.25	-0.379776	0.103582	-3.66642	0.000245966	0.000750867	FALSE	#N/A	1066959	Cj0463	Cj0463
recG	CJJ81176_RS02255	CJJ81176_0489	343.903	-0.137744	0.178087	-0.773465	0.439248	0.534585	FALSE	#N/A	1066957	Cj0464	recG
CJJ81176_RS02260	CJJ81176_RS02260	CJJ81176_0490	992.59	0.564309	0.229532	2.45852	0.0139512	0.028163	FALSE	#N/A	1066956	Cj0465c	ctb
CJJ81176_RS02265	CJJ81176_RS02265	CJJ81176_0491	276.425	-0.680951	0.106802	-6.37586	1.81942e-10	1.87852e-09	FALSE	#N/A	1066955	Cj0466	nssR
CJJ81176_RS02270	CJJ81176_RS02270	CJJ81176_0492	306.835	-0.489508	0.11677	-4.19208	2.76406e-05	0.000105673	FALSE	#N/A	1066954	Cj0467	Cj0467
CJJ81176_RS02275	CJJ81176_RS02275	CJJ81176_0493	578.29	-0.089707	0.126328	-0.710114	0.477634	0.571166	FALSE	#N/A	1066953	Cj0468	Cj0468
CJJ81176_RS02280	CJJ81176_RS02280	CJJ81176_0494	533.338	0.0918493	0.131946	0.696112	0.486358	0.578278	FALSE	#N/A	1066952	Cj0469	Cj0469
tuf	CJJ81176_RS02305	CJJ81176_0499	23762.8	1.61176	0.181199	8.895	5.84212e-19	1.85688e-17	TRUE	Up-regulated in Milk	16	Cj0470	tuf
rpmG	CJJ81176_RS02310	CJJ81176_0500	107.085	0.973718	0.311961	3.12128	0.00180069	0.00458228	FALSE	#N/A	523866	Cj0471	rpmG
secE	CJJ81176_RS02320	CJJ81176_0502	548.967	1.44579	0.184453	7.83828	4.56751e-15	8.80072e-14	TRUE	Up-regulated in Milk	1066951	Cj0472	secE
nusG	CJJ81176_RS02325	CJJ81176_0503	2249.84	1.42548	0.147962	9.63413	5.73743e-22	2.38471e-20	TRUE	Up-regulated in Milk	1066950	Cj0473	nusG
rplK	CJJ81176_RS02330	CJJ81176_0505	4834.03	1.36051	0.161357	8.43169	3.40708e-17	8.76646e-16	TRUE	Up-regulated in Milk	1066949	Cj0474	rplK
CJJ81176_RS02335	CJJ81176_RS02335	CJJ81176_0506	9728.9	1.37959	0.147232	9.37017	7.24186e-21	2.66797e-19	TRUE	Up-regulated in Milk	1066948	Cj0475	rplA
CJJ81176_RS02340	CJJ81176_RS02340	CJJ81176_0507	12890.3	1.05621	0.247207	4.27257	1.93233e-05	7.71506e-05	TRUE	Up-regulated in Milk	1066947	Cj0476	rplJ
CJJ81176_RS02345	CJJ81176_RS02345	CJJ81176_0508	1825.29	1.14569	0.238853	4.79665	1.61343e-06	8.30278e-06	TRUE	Up-regulated in Milk	572655	Cj0477	rplL
rpoB	CJJ81176_RS02350	CJJ81176_0509	15635.7	1.39942	0.192041	7.28709	3.16729e-13	4.75387e-12	TRUE	Up-regulated in Milk	1066946	Cj0478	rpoB
rpoC	CJJ81176_RS02355	CJJ81176_0510	30921.5	1.16073	0.230909	5.0268	4.98731e-07	2.81688e-06	TRUE	Up-regulated in Milk	1066945	Cj0479	rpoC
CJJ81176_RS02360	CJJ81176_RS02360	CJJ81176_0511	5857.42	0.747851	0.155719	4.80256	1.5665e-06	8.08694e-06	FALSE	#N/A	0	Cj0491	rpsL
CJJ81176_RS02365	CJJ81176_RS02365	CJJ81176_0512	1861.04	1.11276	0.161944	6.87125	6.36406e-12	8.18742e-11	TRUE	Up-regulated in Milk	1066932	Cj0492	rpsG
fusA	CJJ81176_RS02370	CJJ81176_0513	16650.8	1.62151	0.1683	9.63464	5.70917e-22	2.38471e-20	TRUE	Up-regulated in Milk	523758	Cj0493	fusA
CJJ81176_RS02380	CJJ81176_RS02380	CJJ81176_0515	8.79213	0.78352	0.423009	1.85225	0.0639894	0.105915	FALSE	#N/A	1066931	Cj0494	Cj0494
CJJ81176_RS02385	CJJ81176_RS02385	CJJ81176_0516	46.037	0.82615	0.327677	2.52123	0.0116945	0.0243036	FALSE	#N/A	1066930	Cj0495	Cj0495
CJJ81176_RS02390	CJJ81176_RS02390	CJJ81176_0517	433.519	-1.12978	0.128281	-8.80705	1.28485e-18	3.85691e-17	TRUE	Down-regulated in Milk	1066929	Cj0496	Cj0496
CJJ81176_RS02395	CJJ81176_RS02395	CJJ81176_0518	774.019	-0.382073	0.167036	-2.28736	0.0221746	0.042338	FALSE	#N/A	1068024	Cj0497	Cj0497
CJJ81176_RS02400	CJJ81176_RS02400	CJJ81176_0519	369.452	0.0745156	0.124368	0.599152	0.549071	0.633484	FALSE	#N/A	1068025	Cj0498	trpC
CJJ81176_RS02405	CJJ81176_RS02405	CJJ81176_0520	356.711	0.100655	0.161687	0.622533	0.533592	0.620482	FALSE	#N/A	1068026	Cj0499	Cj0499
mnmH	CJJ81176_RS02410	CJJ81176_0521	103.501	0.629633	0.158789	3.96521	7.33303e-05	0.000255631	FALSE	#N/A	1068027	Cj0500	Cj0500
CJJ81176_RS02430	CJJ81176_RS02430	CJJ81176_0529	0	#N/A	#N/A	#N/A	#N/A	#N/A	#N/A	#N/A	1069122	#N/A	#N/A
CJJ81176_RS02440	CJJ81176_RS02440	CJJ81176_0530	10.1882	-0.449293	0.475494	-0.944898	0.344711	0.43929	FALSE	#N/A	1066828	Cj0975	Cj0975
CJJ81176_RS02445	CJJ81176_RS02445	CJJ81176_0531	298.304	0.843489	0.183925	4.58604	4.51736e-06	2.12251e-05	FALSE	#N/A	1068031	Cj0503c	hemH
CJJ81176_RS02450	CJJ81176_RS02450	CJJ81176_0532	329.211	0.914625	0.20078	4.55537	5.22939e-06	2.41505e-05	FALSE	#N/A	1068032	Cj0504c	Cj0504c
CJJ81176_RS02455	CJJ81176_RS02455	CJJ81176_0533	1825.63	0.568151	0.200355	2.83573	0.00457217	0.0106487	FALSE	#N/A	1068033	Cj0505c	Cj0505c
CJJ81176_RS02460	CJJ81176_RS02460	CJJ81176_0534	12686.3	0.0507813	0.139871	0.363057	0.716562	0.78061	FALSE	#N/A	1068034	Cj0506	alaS
CJJ81176_RS02465	CJJ81176_RS02465	CJJ81176_0535	77.2573	-0.171695	0.278572	-0.616341	0.53767	0.62323	FALSE	#N/A	1068035	Cj0507	maf
CJJ81176_RS02470	CJJ81176_RS02470	CJJ81176_0536	2241.97	0.273246	0.108796	2.51154	0.0120207	0.0248223	FALSE	#N/A	1068036	Cj0508	pbpA
CJJ81176_RS02475	CJJ81176_RS02475	CJJ81176_0537	48570.9	-0.531473	0.215028	-2.47164	0.0134494	0.0274577	FALSE	#N/A	1068037	Cj0509c	clpB
CJJ81176_RS02480	CJJ81176_RS02480	CJJ81176_0538	231.772	-0.718698	0.172599	-4.16397	3.12756e-05	0.000117902	FALSE	#N/A	1068038	Cj0510c	Cj0510c
CJJ81176_RS02485	CJJ81176_RS02485	CJJ81176_0539	4198.72	-0.0835073	0.142784	-0.58485	0.558649	0.641394	FALSE	#N/A	1068039	Cj0511	Cj0511
CJJ81176_RS02490	CJJ81176_RS02490	CJJ81176_0540	1843.7	0.280105	0.135252	2.07098	0.0383609	0.0673705	FALSE	#N/A	1068040	Cj0512	purC
purS	CJJ81176_RS02495	CJJ81176_0541	320.953	0.593652	0.167912	3.53549	0.000407018	0.00119525	FALSE	#N/A	1068041	Cj0513	purS
purQ	CJJ81176_RS02500	CJJ81176_0542	1166.98	0.654824	0.134446	4.87052	1.11303e-06	5.85785e-06	FALSE	#N/A	1068042	Cj0514	purQ
CJJ81176_RS02505	CJJ81176_RS02505	CJJ81176_0543	605.106	0.618354	0.178511	3.46396	0.000532291	0.00152987	FALSE	#N/A	1068043	Cj0515	Cj0515
CJJ81176_RS02510	CJJ81176_RS02510	CJJ81176_0544	143.416	0.660705	0.134533	4.9111	9.05672e-07	4.87739e-06	FALSE	#N/A	1068044	Cj0516	plsC
crcB	CJJ81176_RS02515	CJJ81176_0545	1.92863	0.94869	0.900396	1.05364	0.292049	#N/A	FALSE	#N/A	1068045	Cj0517	crcB
htpG	CJJ81176_RS02520	CJJ81176_0546	7265.1	0.591161	0.100043	5.90907	3.44048e-09	2.7473e-08	FALSE	#N/A	1068046	Cj0518	htpG
CJJ81176_RS02525	CJJ81176_RS02525	CJJ81176_0547	388.522	0.736591	0.124191	5.9311	3.00907e-09	2.43885e-08	FALSE	#N/A	1068047	Cj0519	Cj0519
CJJ81176_RS02530	CJJ81176_RS02530	CJJ81176_0548	191.143	0.715695	0.135315	5.28912	1.22905e-07	7.96915e-07	FALSE	#N/A	1068048	Cj0520	Cj0520
CJJ81176_RS02535	CJJ81176_RS02535	CJJ81176_0549	281.043	0.812701	0.209345	3.88212	0.00010355	0.000351159	FALSE	#N/A	1068051	#N/A	#N/A
CJJ81176_RS02540	CJJ81176_RS02540	CJJ81176_0550	651.437	0.203902	0.208637	0.977306	0.328418	0.422919	FALSE	#N/A	1068052	Cj0525c	pbpB
fliE	CJJ81176_RS02545	CJJ81176_0551	3082	-0.423283	0.111369	-3.80072	0.000144277	0.000473428	FALSE	#N/A	1068053	Cj0526c	fliE
flgC	CJJ81176_RS02550	CJJ81176_0552	6052.92	-0.523867	0.136678	-3.83286	0.00012666	0.000420728	FALSE	#N/A	1068054	Cj0527c	flgC
flgB	CJJ81176_RS02555	CJJ81176_0553	7783.82	-0.188082	0.251097	-0.74904	0.453833	0.549003	FALSE	#N/A	1068055	Cj0528c	flgB
mltG	CJJ81176_RS02560	CJJ81176_0554	1390.53	-0.661848	0.0969213	-6.82872	8.56767e-12	1.08502e-10	FALSE	#N/A	1068056	Cj0529c	Cj0529c
CJJ81176_RS02565	CJJ81176_RS02565	CJJ81176_0555	1423.05	-0.579955	0.0789456	-7.34626	2.03831e-13	3.11708e-12	FALSE	#N/A	1068057	Cj0530	Cj0530
CJJ81176_RS02570	CJJ81176_RS02570	CJJ81176_0556	63059.9	-0.437618	0.151917	-2.88065	0.0039686	0.00937769	FALSE	#N/A	1068058	Cj0531	icd
CJJ81176_RS02575	CJJ81176_RS02575	CJJ81176_0557	4668.21	0.0324016	0.136075	0.238116	0.811791	0.861764	FALSE	#N/A	1068059	Cj0532	mdh
CJJ81176_RS02580	CJJ81176_RS02580	CJJ81176_0558	17284.3	0.693387	0.158479	4.37527	1.21283e-05	5.14658e-05	FALSE	#N/A	1068060	Cj0533	sucC
CJJ81176_RS02585	CJJ81176_RS02585	CJJ81176_0559	12739.5	0.766547	0.151966	5.04419	4.55453e-07	2.61805e-06	FALSE	#N/A	573037	Cj0534	sucD
CJJ81176_RS02590	CJJ81176_RS02590	CJJ81176_0560	4038.3	0.422351	0.125274	3.37142	0.000747829	0.0020793	FALSE	#N/A	1068061	Cj0535	oorD
CJJ81176_RS02595	CJJ81176_RS02595	CJJ81176_0561	22566.1	0.520349	0.118364	4.39618	1.10174e-05	4.72467e-05	FALSE	#N/A	1068062	Cj0536	oorA
CJJ81176_RS02600	CJJ81176_RS02600	CJJ81176_0562	16506.8	0.456115	0.104479	4.36559	1.26779e-05	5.35181e-05	FALSE	#N/A	1068064	Cj0537	oorB
oorC	CJJ81176_RS02605	CJJ81176_0563	3321	0.313895	0.118366	2.65191	0.00800386	0.0174084	FALSE	#N/A	1068065	Cj0538	oorC
CJJ81176_RS02610	CJJ81176_RS02610	CJJ81176_0564	312.462	-0.925798	0.14143	-6.54599	5.91029e-11	6.85914e-10	FALSE	#N/A	1068066	Cj0539	Cj0539
CJJ81176_RS02615	CJJ81176_RS02615	CJJ81176_0565	788.298	-0.327421	0.13182	-2.48385	0.0129971	0.0266015	FALSE	#N/A	1068067	Cj0540	Cj0540
CJJ81176_RS02620	CJJ81176_RS02620	CJJ81176_0566	472.811	-0.0770199	0.123968	-0.621288	0.53441	0.620989	FALSE	#N/A	1068068	Cj0541	Cj0541
CJJ81176_RS02625	CJJ81176_RS02625	CJJ81176_0567	631.983	0.154849	0.101171	1.53056	0.125877	0.19052	FALSE	#N/A	1068069	Cj0542	hemA
CJJ81176_RS02630	CJJ81176_RS02630	CJJ81176_0568	2194.44	0.338144	0.116871	2.8933	0.0038122	0.00904769	FALSE	#N/A	1068070	Cj0543	proS
CJJ81176_RS02635	CJJ81176_RS02635	CJJ81176_0569	77.4511	0.484698	0.166835	2.90526	0.00366949	0.00872407	FALSE	#N/A	1068071	Cj0544	Cj0544
CJJ81176_RS02640	CJJ81176_RS02640	CJJ81176_0570	502.771	0.448107	0.121441	3.68991	0.000224333	0.000692654	FALSE	#N/A	1068072	Cj0545	hemC
CJJ81176_RS02645	CJJ81176_RS02645	CJJ81176_0571	869.117	0.599319	0.0868102	6.90378	5.06359e-12	6.67323e-11	FALSE	#N/A	1067730	Cj0546	ubiD
CJJ81176_RS02650	CJJ81176_RS02650	CJJ81176_0572	21414.7	-0.410827	0.185641	-2.21301	0.0268966	0.049771	FALSE	#N/A	1067731	Cj0547	flaG
fliD	CJJ81176_RS02655	CJJ81176_0573	72595	-0.423773	0.124956	-3.39139	0.000695391	0.00195213	FALSE	#N/A	1067732	Cj0548	fliD
fliS	CJJ81176_RS02660	CJJ81176_0574	3966.1	-0.316195	0.125982	-2.50983	0.0120788	0.0249106	FALSE	#N/A	1067733	Cj0549	fliS
CJJ81176_RS02665	CJJ81176_RS02665	#N/A	570.978	0.14984	0.226087	0.662754	0.507488	0.597414	FALSE	#N/A	#N/A	#N/A	#N/A
efp	CJJ81176_RS02670	CJJ81176_0576	2703.04	0.0063206	0.149461	0.0422892	0.966268	0.97287	FALSE	#N/A	1067735	Cj0551	efp
CJJ81176_RS02675	CJJ81176_RS02675	CJJ81176_0577	5237.4	-1.03051	0.130608	-7.8901	3.01941e-15	5.89695e-14	TRUE	Down-regulated in Milk	1067736	Cj0552	Cj0552
CJJ81176_RS02680	CJJ81176_RS02680	CJJ81176_0578	2673.92	-0.860329	0.160767	-5.35139	8.72794e-08	5.78379e-07	FALSE	#N/A	1067737	Cj0553	Cj0553
CJJ81176_RS02685	CJJ81176_RS02685	CJJ81176_0579	1989.06	-0.688359	0.1892	-3.63825	0.000274493	0.00082705	FALSE	#N/A	1067738	Cj0554	Cj0554
CJJ81176_RS02690	CJJ81176_RS02690	CJJ81176_0580	2037.3	-0.121684	0.165727	-0.734241	0.462802	0.558249	FALSE	#N/A	1067739	Cj0555	Cj0555
CJJ81176_RS02695	CJJ81176_RS02695	CJJ81176_0581	825.788	-0.250426	0.192432	-1.30137	0.19313	0.272467	FALSE	#N/A	1067740	Cj0556	Cj0556
CJJ81176_RS02700	CJJ81176_RS02700	CJJ81176_0582	781.597	-0.19625	0.0800279	-2.45227	0.0141959	0.0285438	FALSE	#N/A	1067741	Cj0557c	Cj0557c
CJJ81176_RS02705	CJJ81176_RS02705	CJJ81176_0583	2489.87	-0.668062	0.138364	-4.82828	1.37719e-06	7.15521e-06	FALSE	#N/A	1067742	Cj0558c	proA
CJJ81176_RS02710	CJJ81176_RS02710	CJJ81176_0584	11788	-0.0062058	0.109443	-0.0567036	0.954781	0.964901	FALSE	#N/A	1067743	Cj0559	Cj0559
CJJ81176_RS02715	CJJ81176_RS02715	CJJ81176_0585	137.456	1.58208	0.18146	8.71864	2.81562e-18	8.15021e-17	TRUE	Up-regulated in Milk	1067745	Cj0560	Cj0560
CJJ81176_RS02720	CJJ81176_RS02720	CJJ81176_0586	7897.36	1.58151	0.245297	6.44732	1.13848e-10	1.25542e-09	TRUE	Up-regulated in Milk	1067747	Cj0561c	Cj0561c
CJJ81176_RS02725	CJJ81176_RS02725	CJJ81176_0587	2608.69	-0.307825	0.102922	-2.99086	0.00278191	0.00683253	FALSE	#N/A	1067748	Cj0562	dnaB
CJJ81176_RS02730	CJJ81176_RS02730	CJJ81176_0588	86.7214	-0.102385	0.161173	-0.63525	0.525265	0.614769	FALSE	#N/A	1067749	Cj0563	Cj0563
CJJ81176_RS02735	CJJ81176_RS02735	CJJ81176_0589	7.72202	-0.0854192	0.513994	-0.166187	0.86801	0.905548	FALSE	#N/A	1069126	Cj0564	Cj0564
CJJ81176_RS02740	CJJ81176_RS02740	CJJ81176_0590	322.545	-0.679422	0.181591	-3.74149	0.000182929	0.000586024	FALSE	#N/A	1069127	#N/A	#N/A
CJJ81176_RS02745	CJJ81176_RS02745	CJJ81176_0591	37.5609	0.0166886	0.290401	0.0574673	0.954173	0.964887	FALSE	#N/A	1069128	#N/A	#N/A
CJJ81176_RS02750	CJJ81176_RS02750	CJJ81176_0592	15.5879	-0.168576	0.39131	-0.430799	0.666614	0.737598	FALSE	#N/A	1069129	#N/A	#N/A
CJJ81176_RS02755	CJJ81176_RS02755	CJJ81176_0593	31.4207	-0.361094	0.219302	-1.64656	0.0996485	0.155019	FALSE	#N/A	1069130	#N/A	#N/A
CJJ81176_RS02760	CJJ81176_RS02760	CJJ81176_0594	13.565	-0.0106187	0.333807	-0.0318108	0.974623	0.97885	FALSE	#N/A	522214	#N/A	#N/A
CJJ81176_RS02785	CJJ81176_RS02785	CJJ81176_0600	2306.7	0.230223	0.139676	1.64827	0.0992983	0.154623	FALSE	#N/A	1067756	Cj0572	ribA
CJJ81176_RS02790	CJJ81176_RS02790	CJJ81176_0601	743.96	0.197285	0.108826	1.81285	0.0698547	0.114433	FALSE	#N/A	1067757	Cj0573	Cj0573
CJJ81176_RS02795	CJJ81176_RS02795	CJJ81176_0602	4169.01	0.247113	0.15358	1.60902	0.107612	0.165501	FALSE	#N/A	1067758	Cj0574	ilvI
CJJ81176_RS02800	CJJ81176_RS02800	CJJ81176_0603	352.91	0.146344	0.149155	0.981153	0.326517	0.42107	FALSE	#N/A	1067759	Cj0575	ilvH
lpxD	CJJ81176_RS02805	CJJ81176_0604	2776.18	0.00217598	0.17213	0.0126415	0.989914	0.990647	FALSE	#N/A	1067760	Cj0576	lpxD
queA	CJJ81176_RS02810	CJJ81176_0605	226.791	-0.0551273	0.21676	-0.254324	0.799245	0.850674	FALSE	#N/A	1067761	Cj0577c	queA
tatC	CJJ81176_RS02815	CJJ81176_0606	763.108	-0.54104	0.134319	-4.02803	5.62467e-05	0.000201716	FALSE	#N/A	1067762	Cj0578c	tatC
tatB	CJJ81176_RS02820	CJJ81176_0607	1172.51	-0.656245	0.143899	-4.56046	5.10426e-06	2.36757e-05	FALSE	#N/A	1067763	Cj0579c	tatB
CJJ81176_RS02825	CJJ81176_RS02825	CJJ81176_0608	147.557	-1.06183	0.175668	-6.04451	1.49863e-09	1.31312e-08	TRUE	Down-regulated in Milk	1067764	Cj0580c	Cj0580c
CJJ81176_RS02830	CJJ81176_RS02830	CJJ81176_0609	2261.87	-0.509541	0.096514	-5.27946	1.29569e-07	8.33455e-07	FALSE	#N/A	1067765	Cj0581	Cj0581
CJJ81176_RS02835	CJJ81176_RS02835	CJJ81176_0610	3667.4	-0.183123	0.0820462	-2.23194	0.0256186	0.047569	FALSE	#N/A	1067766	Cj0582	lysC
CJJ81176_RS02840	CJJ81176_RS02840	CJJ81176_0611	481.303	0.0855519	0.136231	0.627993	0.530009	0.617645	FALSE	#N/A	1067767	Cj0583	Cj0583
CJJ81176_RS02845	CJJ81176_RS02845	CJJ81176_0612	62.342	0.285748	0.335652	0.851323	0.39459	0.491267	FALSE	#N/A	1067768	Cj0584	Cj0584
folP	CJJ81176_RS02850	CJJ81176_0613	146.678	0.532237	0.198429	2.68225	0.00731294	0.016041	FALSE	#N/A	1067769	Cj0585	folP
ligA	CJJ81176_RS02855	CJJ81176_0614	867.548	1.05375	0.0947039	11.1267	9.29672e-29	8.86469e-27	TRUE	Up-regulated in Milk	1067770	Cj0586	ligA
CJJ81176_RS02860	CJJ81176_RS02860	CJJ81176_0615	7.48122	2.0782	0.652732	3.18386	0.00145328	0.00376922	TRUE	Up-regulated in Milk	1067771	Cj0587	Cj0587
CJJ81176_RS02865	CJJ81176_RS02865	CJJ81176_0616	61.0806	0.275721	0.224176	1.22993	0.218723	0.300976	FALSE	#N/A	1067772	Cj0588	tlyA
CJJ81176_RS02870	CJJ81176_RS02870	CJJ81176_0617	45.593	0.181916	0.227448	0.799814	0.423819	0.520462	FALSE	#N/A	1067774	Cj0589	ribF
cmoA	CJJ81176_RS02875	CJJ81176_0618	177.56	0.194812	0.151648	1.28463	0.198922	0.278697	FALSE	#N/A	1067775	Cj0590	Cj0590
CJJ81176_RS02880	CJJ81176_RS02880	CJJ81176_0619	337.024	-0.201018	0.187305	-1.07321	0.283176	0.373498	FALSE	#N/A	1067776	Cj0591c	Cj0591c
CJJ81176_RS02885	CJJ81176_RS02885	CJJ81176_0620	1371.48	-0.477831	0.212777	-2.24568	0.0247242	0.046226	FALSE	#N/A	1067777	Cj0592c	Cj0592c
CJJ81176_RS02890	CJJ81176_RS02890	CJJ81176_0621	402.66	-0.671215	0.157126	-4.27184	1.93869e-05	7.72142e-05	FALSE	#N/A	1067778	Cj0593c	Cj0593c
CJJ81176_RS02895	CJJ81176_RS02895	CJJ81176_0622	873.24	-0.717162	0.149906	-4.78409	1.71767e-06	8.75582e-06	FALSE	#N/A	1067779	Cj0594c	Cj0594c
nth	CJJ81176_RS02900	CJJ81176_0623	1231.79	-0.699927	0.188709	-3.70903	0.000208055	0.000652335	FALSE	#N/A	1067780	Cj0595c	nth
CJJ81176_RS02905	CJJ81176_RS02905	CJJ81176_0624	43159.6	0.35122	0.171614	2.04657	0.0407007	0.0709418	FALSE	#N/A	1067781	Cj0596	peb4cbf2
CJJ81176_RS02910	CJJ81176_RS02910	CJJ81176_0625	12474.6	0.43803	0.104127	4.2067	2.59123e-05	9.97716e-05	FALSE	#N/A	1067783	Cj0597	fba
CJJ81176_RS02915	CJJ81176_RS02915	CJJ81176_0626	1116.86	0.272705	0.206993	1.31746	0.187685	0.266175	FALSE	#N/A	1067784	Cj0598	Cj0598
CJJ81176_RS02920	CJJ81176_RS02920	CJJ81176_0627	327.47	0.531827	0.119124	4.46446	8.02691e-06	3.56483e-05	FALSE	#N/A	1067785	Cj0599	Cj0599
CJJ81176_RS02925	CJJ81176_RS02925	CJJ81176_0628	44.0789	0.31631	0.261767	1.20837	0.226906	0.310917	FALSE	#N/A	1067786	Cj0600	Cj0600
CJJ81176_RS02930	CJJ81176_RS02930	CJJ81176_0629	1491.27	0.72607	0.101034	7.1864	6.65208e-13	9.62769e-12	FALSE	#N/A	1067787	Cj0601c	Cj0601c
CJJ81176_RS02935	CJJ81176_RS02935	CJJ81176_0630	97.9755	-0.487969	0.154281	-3.16287	0.00156223	0.00403888	FALSE	#N/A	1067788	Cj0602c	Cj0602c
dsbD	CJJ81176_RS02940	CJJ81176_0631	521.502	-0.837213	0.139943	-5.98253	2.19702e-09	1.85488e-08	FALSE	#N/A	1067789	Cj0603c	dsbD
CJJ81176_RS02950	CJJ81176_RS02950	CJJ81176_0634	1279.16	-0.159921	0.145791	-1.09692	0.272677	0.360823	FALSE	#N/A	1067791	Cj0605	Cj0605
CJJ81176_RS02955	CJJ81176_RS02955	CJJ81176_0635	1172.99	-0.572049	0.130661	-4.37811	1.19712e-05	5.09325e-05	FALSE	#N/A	1067792	Cj0606	Cj0606
CJJ81176_RS02960	CJJ81176_RS02960	CJJ81176_0636	875.504	-0.0408259	0.0801814	-0.50917	0.610633	0.685957	FALSE	#N/A	1067793	Cj0607	Cj0607
CJJ81176_RS02965	CJJ81176_RS02965	CJJ81176_0637	292.509	-0.121147	0.129513	-0.935405	0.34958	0.44375	FALSE	#N/A	1067794	Cj0608	Cj0608
CJJ81176_RS02970	CJJ81176_RS02970	CJJ81176_0638	545.545	-0.472627	0.223818	-2.11166	0.0347154	0.061636	FALSE	#N/A	1067795	Cj0609c	Cj0609c
CJJ81176_RS02975	CJJ81176_RS02975	CJJ81176_0639	786.809	-0.520243	0.206437	-2.5201	0.011732	0.0243499	FALSE	#N/A	1067796	Cj0610c	Cj0610c
CJJ81176_RS02980	CJJ81176_RS02980	CJJ81176_0640	906.848	-0.584624	0.248645	-2.35123	0.0187112	0.036281	FALSE	#N/A	1067797	Cj0611c	Cj0611c
CJJ81176_RS02985	CJJ81176_RS02985	CJJ81176_0641	22053.8	-0.943068	0.131579	-7.16732	7.6479e-13	1.09125e-11	FALSE	#N/A	1067798	Cj0612c	cft
CJJ81176_RS02990	CJJ81176_RS02990	CJJ81176_0642	1875.69	1.46146	0.210438	6.94482	3.78947e-12	5.03503e-11	TRUE	Up-regulated in Milk	1067799	Cj0613	pstS
pstC	CJJ81176_RS02995	CJJ81176_0643	208.16	1.99774	0.305736	6.53419	6.39555e-11	7.30083e-10	TRUE	Up-regulated in Milk	1067800	Cj0614	pstC
pstA	CJJ81176_RS03000	CJJ81176_0644	270.155	1.44634	0.310824	4.65324	3.26755e-06	1.58817e-05	TRUE	Up-regulated in Milk	1067801	Cj0615	pstA
CJJ81176_RS03005	CJJ81176_RS03005	CJJ81176_0645	345.931	0.462704	0.281099	1.64605	0.0997533	0.155034	FALSE	#N/A	1067802	Cj0616	pstB
CJJ81176_RS03015	CJJ81176_RS03015	CJJ81176_0648	592.662	-1.01971	0.128723	-7.92178	2.3414e-15	4.62855e-14	TRUE	Down-regulated in Milk	1067805	Cj0619	Cj0619
CJJ81176_RS03020	CJJ81176_RS03020	CJJ81176_0649	75.7756	-0.89955	0.225863	-3.98273	6.81278e-05	0.000239556	FALSE	#N/A	1067806	Cj0620	Cj0620
CJJ81176_RS03025	CJJ81176_RS03025	CJJ81176_0650	986.767	0.560426	0.104712	5.35208	8.69512e-08	5.78379e-07	FALSE	#N/A	1067807	Cj0621	Cj0621
hypF	CJJ81176_RS03030	CJJ81176_0651	252.41	0.814703	0.188254	4.32768	1.50686e-05	6.1527e-05	FALSE	#N/A	1067808	Cj0622	hypF
hypB	CJJ81176_RS03035	CJJ81176_0652	3740.69	0.13529	0.113665	1.19025	0.233947	0.319215	FALSE	#N/A	1067809	Cj0623	hypB
hypC	CJJ81176_RS03040	CJJ81176_0653	246.736	0.0973948	0.125606	0.775401	0.438103	0.533958	FALSE	#N/A	1067810	Cj0624	hypC
hypD	CJJ81176_RS03045	CJJ81176_0654	1932.76	0.556973	0.128507	4.33418	1.46302e-05	6.03622e-05	FALSE	#N/A	1067811	Cj0625	hypD
hypE	CJJ81176_RS03050	CJJ81176_0655	1187.68	0.690769	0.113766	6.07182	1.26466e-09	1.13261e-08	FALSE	#N/A	1067812	Cj0626	hypE
hypA	CJJ81176_RS03055	CJJ81176_0656	158.77	0.936125	0.149925	6.24396	4.26631e-10	4.11648e-09	FALSE	#N/A	1067813	Cj0627	hypA
CJJ81176_RS03065	CJJ81176_RS03065	CJJ81176_0658	419.369	-1.1416	0.180734	-6.31648	2.67596e-10	2.69424e-09	TRUE	Down-regulated in Milk	1068156	Cj0630c	Cj0630c
CJJ81176_RS03070	CJJ81176_RS03070	CJJ81176_0659	1270.78	-0.650131	0.166838	-3.89678	9.74788e-05	0.00033196	FALSE	#N/A	1068157	Cj0631c	Cj0631c
CJJ81176_RS03075	CJJ81176_RS03075	CJJ81176_0660	9442.83	0.383036	0.144713	2.64686	0.00812429	0.0176063	FALSE	#N/A	1068158	Cj0632	ilvC
CJJ81176_RS03080	CJJ81176_RS03080	CJJ81176_0661	468.433	0.465888	0.207115	2.24941	0.0244862	0.0459485	FALSE	#N/A	1068159	Cj0633	Cj0633
CJJ81176_RS03085	CJJ81176_RS03085	CJJ81176_0662	45.9964	-0.0165513	0.368968	-0.0448585	0.96422	0.971411	FALSE	#N/A	1068161	Cj0634	dprA
ruvX	CJJ81176_RS03090	CJJ81176_0663	15.896	0.208663	0.33012	0.632082	0.527334	0.615856	FALSE	#N/A	1068162	Cj0635	Cj0635
CJJ81176_RS03095	CJJ81176_RS03095	CJJ81176_0664	38.1802	0.410115	0.214033	1.91613	0.0553482	0.0931666	FALSE	#N/A	1068807	Cj0636	Cj0636
msrA	CJJ81176_RS03100	CJJ81176_0665	398.563	0.283174	0.185819	1.52392	0.127529	0.19266	FALSE	#N/A	1068165	Cj0637c	mrsA
CJJ81176_RS03105	CJJ81176_RS03105	CJJ81176_0666	4645.74	0.191971	0.125294	1.53216	0.125483	0.1901	FALSE	#N/A	1068166	Cj0638c	ppa
CJJ81176_RS03110	CJJ81176_RS03110	CJJ81176_0667	1690.34	0.326834	0.0943272	3.46489	0.000530441	0.00152726	FALSE	#N/A	1068167	Cj0639c	adk
CJJ81176_RS03115	CJJ81176_RS03115	CJJ81176_0668	10323	-0.15264	0.129155	-1.18184	0.237271	0.321854	FALSE	#N/A	1068168	Cj0640c	aspS
CJJ81176_RS03120	CJJ81176_RS03120	CJJ81176_0669	641.473	-0.229314	0.181325	-1.26466	0.205994	0.286377	FALSE	#N/A	1068169	Cj0641	pnk
CJJ81176_RS03125	CJJ81176_RS03125	CJJ81176_0670	620.245	-0.201351	0.152095	-1.32385	0.185553	0.26454	FALSE	#N/A	1069135	Cj0642	recN
CJJ81176_RS03130	CJJ81176_RS03130	CJJ81176_0671	3003.9	0.441054	0.106664	4.13498	3.54986e-05	0.000132588	FALSE	#N/A	1068172	Cj0643	cbrR
CJJ81176_RS03135	CJJ81176_RS03135	CJJ81176_0672	184.949	0.815616	0.135332	6.02679	1.67253e-09	1.43448e-08	FALSE	#N/A	1068173	Cj0644	Cj0644
CJJ81176_RS03140	CJJ81176_RS03140	CJJ81176_0673	685.598	1.14266	0.117461	9.72804	2.28968e-22	1.09164e-20	TRUE	Up-regulated in Milk	1068174	Cj0645	Cj0645
CJJ81176_RS03145	CJJ81176_RS03145	CJJ81176_0674	1006.3	0.955657	0.118691	8.05164	8.16943e-16	1.71982e-14	FALSE	#N/A	1068175	Cj0646	Cj0646
CJJ81176_RS03150	CJJ81176_RS03150	CJJ81176_0675	211.754	0.828121	0.128841	6.42749	1.29727e-10	1.40192e-09	FALSE	#N/A	1068176	Cj0647	Cj0647
CJJ81176_RS03155	CJJ81176_RS03155	CJJ81176_0676	110.85	0.787672	0.167874	4.69205	2.70482e-06	1.32463e-05	FALSE	#N/A	1068177	Cj0648	Cj0648
CJJ81176_RS03160	CJJ81176_RS03160	CJJ81176_0677	186.517	0.0767461	0.18657	0.411352	0.680814	0.750238	FALSE	#N/A	1068178	Cj0649	Cj0649
CJJ81176_RS03165	CJJ81176_RS03165	CJJ81176_0678	63.6451	0.310344	0.18508	1.67681	0.0935805	0.147133	FALSE	#N/A	1068179	Cj0650	engB
CJJ81176_RS03170	CJJ81176_RS03170	CJJ81176_0679	5.93161	1.27633	0.596677	2.13907	0.0324301	#N/A	#N/A	#N/A	1068180	Cj0651	Cj0651
mrdA	CJJ81176_RS03175	CJJ81176_0680	312.422	0.207171	0.119574	1.73258	0.0831711	0.132828	FALSE	#N/A	1068181	Cj0652	pbpC
CJJ81176_RS03180	CJJ81176_RS03180	CJJ81176_0681	2976.17	0.09024	0.201728	0.447335	0.654633	0.72732	FALSE	#N/A	1068828	Cj0653c	Cj0653c
CJJ81176_RS03190	CJJ81176_RS03190	#N/A	19.5681	0.0168393	0.310387	0.0542527	0.956734	0.966271	FALSE	#N/A	#N/A	#N/A	#N/A
CJJ81176_RS03195	CJJ81176_RS03195	CJJ81176_0685	1811.03	-1.00334	0.166308	-6.03303	1.60917e-09	1.38748e-08	TRUE	Down-regulated in Milk	1068825	#N/A	#N/A
CJJ81176_RS03200	CJJ81176_RS03200	CJJ81176_0686	2.27178	0.659689	0.854622	0.771906	0.44017	#N/A	FALSE	#N/A	1068824	Cj0659c	Cj0659c
CJJ81176_RS03205	CJJ81176_RS03205	CJJ81176_0687	12.3043	-0.637668	0.42019	-1.51757	0.129122	0.194813	FALSE	#N/A	1068188	Cj0660c	Cj0660c
CJJ81176_RS03210	CJJ81176_RS03210	CJJ81176_0688	820.508	0.351476	0.142504	2.46642	0.0136471	0.0277566	FALSE	#N/A	1068189	Cj0661c	era
CJJ81176_RS03215	CJJ81176_RS03215	CJJ81176_0689	4516.92	0.51166	0.138601	3.69161	0.000222838	0.000689353	FALSE	#N/A	1068190	Cj0662c	hslU
hslV	CJJ81176_RS03220	CJJ81176_0690	2206.16	0.345579	0.162988	2.12027	0.0339831	0.0606014	FALSE	#N/A	1068191	Cj0663c	hslV
CJJ81176_RS03225	CJJ81176_RS03225	CJJ81176_0691	3070.68	0.309229	0.15338	2.0161	0.0437895	0.075617	FALSE	#N/A	1068192	Cj0664c	rplI
CJJ81176_RS03230	CJJ81176_RS03230	CJJ81176_0692	12932.6	0.0985481	0.156268	0.630634	0.52828	0.616517	FALSE	#N/A	593391	Cj0665c	argG
CJJ81176_RS03235	CJJ81176_RS03235	CJJ81176_0693	767.205	-0.814899	0.152259	-5.35204	8.69675e-08	5.78379e-07	FALSE	#N/A	1068193	Cj0667	Cj0667
tsaE	CJJ81176_RS03240	CJJ81176_0694	163.112	-0.541302	0.183638	-2.94767	0.00320182	0.00773496	FALSE	#N/A	1068194	Cj0668	Cj0668
lptB	CJJ81176_RS03245	CJJ81176_0695	309.581	-0.590964	0.140024	-4.22043	2.43832e-05	9.52416e-05	FALSE	#N/A	1068195	Cj0669	Cj0669
CJJ81176_RS03250	CJJ81176_RS03250	CJJ81176_0696	448.967	-0.469578	0.141402	-3.32087	0.000897359	0.00244063	FALSE	#N/A	1068196	Cj0670	rpoN
CJJ81176_RS03255	CJJ81176_RS03255	CJJ81176_0697	27404.9	-1.06312	0.246977	-4.30454	1.6733e-05	6.76413e-05	TRUE	Down-regulated in Milk	1068197	Cj0671	dcuB
kdpA	CJJ81176_RS03265	CJJ81176_0699	2725.69	-0.059645	0.146791	-0.406327	0.684503	0.753278	FALSE	#N/A	1068199	Cj0676	kdpA
kdpB	CJJ81176_RS03270	CJJ81176_0700	3959.83	0.33632	0.129715	2.59276	0.00952089	0.0203338	FALSE	#N/A	1068200	Cj0677	kdpB
kdpC	CJJ81176_RS03275	CJJ81176_0701	747.386	0.235889	0.13953	1.6906	0.0909134	0.143496	FALSE	#N/A	1068204	Cj0678	kdpC
CJJ81176_RS03280	CJJ81176_RS03280	CJJ81176_0702	809.306	0.0213914	0.109746	0.194918	0.845457	0.891083	FALSE	#N/A	1068205	Cj0679	kdpD
uvrB	CJJ81176_RS03285	CJJ81176_0703	1627.45	-0.584755	0.100982	-5.79069	7.00958e-09	5.2849e-08	FALSE	#N/A	1068206	Cj0680c	uvrB
CJJ81176_RS03290	CJJ81176_RS03290	CJJ81176_0704	2383.75	-0.665814	0.0896441	-7.42731	1.10828e-13	1.76129e-12	FALSE	#N/A	1068207	Cj0681	Cj0681
CJJ81176_RS03295	CJJ81176_RS03295	CJJ81176_0705	339.948	-0.379481	0.115144	-3.29572	0.000981699	0.00265222	FALSE	#N/A	1068208	Cj0682	Cj0682
CJJ81176_RS03300	CJJ81176_RS03300	CJJ81176_0706	45.8202	0.24723	0.305845	0.808349	0.41889	0.515973	FALSE	#N/A	1068209	Cj0683	Cj0683
CJJ81176_RS03305	CJJ81176_RS03305	CJJ81176_0707	189.709	0.234555	0.175176	1.33897	0.180581	0.259046	FALSE	#N/A	1068210	Cj0684	priA
CJJ81176_RS03310	CJJ81176_RS03310	CJJ81176_0708	2218.26	-0.323477	0.108523	-2.98071	0.0028758	0.0070206	FALSE	#N/A	1068211	Cj0685c	cipA
CJJ81176_RS03315	CJJ81176_RS03315	CJJ81176_0709	4011.67	-0.273268	0.093212	-2.93168	0.00337133	0.00812025	FALSE	#N/A	1068212	Cj0686	ispG
CJJ81176_RS03320	CJJ81176_RS03320	CJJ81176_0710	20979	-0.494715	0.200535	-2.46698	0.0136258	0.0277481	FALSE	#N/A	1068213	Cj0687c	flgH
CJJ81176_RS03325	CJJ81176_RS03325	CJJ81176_0711	11787.9	-0.0023234	0.168538	-0.0137856	0.989001	0.990647	FALSE	#N/A	1068214	Cj0688	pta
CJJ81176_RS03330	CJJ81176_RS03330	CJJ81176_0712	8145.83	0.164483	0.170032	0.967363	0.333363	0.428194	FALSE	#N/A	1068215	Cj0689	ackA
CJJ81176_RS03335	CJJ81176_RS03335	CJJ81176_0713	1681.28	-0.661722	0.126933	-5.21316	1.85647e-07	1.16191e-06	FALSE	#N/A	1068216	Cj0690c	Cj0690c
CJJ81176_RS03340	CJJ81176_RS03340	CJJ81176_0714	809.1	-0.533573	0.157034	-3.39782	0.000679247	0.00191156	FALSE	#N/A	1068217	Cj0691	Cj0691
CJJ81176_RS03345	CJJ81176_RS03345	CJJ81176_0715	172.279	-0.27459	0.258227	-1.06337	0.287616	0.37843	FALSE	#N/A	1069213	Cj0692c	Cj0692c
rsmH	CJJ81176_RS03350	CJJ81176_0716	566.588	-0.00206434	0.165299	-0.0124885	0.990036	0.990647	FALSE	#N/A	1068219	Cj0693c	Cj0693c
CJJ81176_RS03355	CJJ81176_RS03355	CJJ81176_0717	4947.18	-0.375205	0.0819732	-4.57717	4.71308e-06	2.2017e-05	FALSE	#N/A	1068220	Cj0694	Cj0694
ftsA	CJJ81176_RS03360	CJJ81176_0718	2968.94	-0.0896835	0.0951856	-0.942196	0.346092	0.440012	FALSE	#N/A	1068221	Cj0695	ftsA
ftsZ	CJJ81176_RS03365	CJJ81176_0719	9462.96	-0.221971	0.0890768	-2.49191	0.012706	0.0260384	FALSE	#N/A	1068222	Cj0696	ftsZ
CJJ81176_RS03370	CJJ81176_RS03370	CJJ81176_0720	8501.45	-0.0488803	0.194689	-0.251069	0.801761	0.85252	FALSE	#N/A	1068223	Cj0697	flgG2
flgG	CJJ81176_RS03375	CJJ81176_0721	8323.33	-0.2416	0.181035	-1.33454	0.182026	0.260887	FALSE	#N/A	1068224	Cj0698	flgG
glnA	CJJ81176_RS03380	CJJ81176_0722	39138.9	-0.103355	0.19163	-0.53935	0.589646	0.669339	FALSE	#N/A	1068225	Cj0699c	glnA
CJJ81176_RS03385	CJJ81176_RS03385	CJJ81176_0723	3932.84	-0.884118	0.105883	-8.34998	6.82755e-17	1.67689e-15	FALSE	#N/A	1068226	Cj0700	Cj0700
CJJ81176_RS03390	CJJ81176_RS03390	CJJ81176_0724	2555.84	0.0825083	0.140414	0.587607	0.556796	0.640572	FALSE	#N/A	1068227	Cj0701	Cj0701
purE	CJJ81176_RS03395	CJJ81176_0725	232.985	0.281561	0.141292	1.99276	0.0462874	0.0793987	FALSE	#N/A	1068228	Cj0702	purE
CJJ81176_RS03400	CJJ81176_RS03400	CJJ81176_0726	607.11	0.321414	0.12127	2.65039	0.00803982	0.0174465	FALSE	#N/A	1068229	Cj0703	Cj0703
glyQ	CJJ81176_RS03405	CJJ81176_0727	621.024	0.511574	0.0976659	5.238	1.62328e-07	1.0319e-06	FALSE	#N/A	37023	Cj0704	glyQ
CJJ81176_RS03410	CJJ81176_RS03410	CJJ81176_0728	162.832	0.571958	0.19854	2.88082	0.00396638	0.00937769	FALSE	#N/A	1068230	Cj0705	Cj0705
CJJ81176_RS03415	CJJ81176_RS03415	CJJ81176_0729	3466.93	0.129392	0.134614	0.961212	0.336446	0.430789	FALSE	#N/A	1068231	Cj0706	Cj0706
CJJ81176_RS03420	CJJ81176_RS03420	CJJ81176_0730	181.171	0.446645	0.247021	1.80812	0.0705874	0.115461	FALSE	#N/A	1068232	Cj0707	kdtA
CJJ81176_RS03425	CJJ81176_RS03425	CJJ81176_0731	282.493	-0.327291	0.124101	-2.63728	0.00835726	0.0180148	FALSE	#N/A	1068234	Cj0708	Cj0708
CJJ81176_RS03430	CJJ81176_RS03430	CJJ81176_0732	2860.62	-0.0344594	0.172159	-0.20016	0.841355	0.887915	FALSE	#N/A	1068235	Cj0709	ffh
CJJ81176_RS03435	CJJ81176_RS03435	CJJ81176_0733	959.53	0.557425	0.174749	3.18987	0.00142337	0.00372359	FALSE	#N/A	1068236	Cj0710	rpsP
CJJ81176_RS03440	CJJ81176_RS03440	CJJ81176_0734	204.311	0.557857	0.120788	4.61846	3.86591e-06	1.83235e-05	FALSE	#N/A	1068237	Cj0711	Cj0711
CJJ81176_RS03445	CJJ81176_RS03445	CJJ81176_0735	183.708	0.929665	0.25005	3.71792	0.000200869	0.000634716	FALSE	#N/A	1068238	Cj0712	rimM
trmD	CJJ81176_RS03450	CJJ81176_0736	313.583	0.0579192	0.150856	0.383937	0.701025	0.767293	FALSE	#N/A	1068239	Cj0713	trmD
rplS	CJJ81176_RS03455	CJJ81176_0737	1683.06	0.553903	0.148167	3.73838	0.00018521	0.000592161	FALSE	#N/A	1068240	Cj0714	rplS
uraH	CJJ81176_RS03460	CJJ81176_0738	9304.31	0.246083	0.184855	1.33122	0.183117	0.262219	FALSE	#N/A	1068241	Cj0715	Cj0715
CJJ81176_RS03465	CJJ81176_RS03465	CJJ81176_0739	8186.27	0.127304	0.234822	0.54213	0.587729	0.66763	FALSE	#N/A	1068242	Cj0716	Cj0716
CJJ81176_RS03470	CJJ81176_RS03470	CJJ81176_0740	284.678	-0.221416	0.283541	-0.780897	0.434863	0.531425	FALSE	#N/A	1068243	Cj0717	Cj0717
CJJ81176_RS03475	CJJ81176_RS03475	CJJ81176_0741	10914.1	-0.384808	0.0885467	-4.34582	1.38756e-05	5.81199e-05	FALSE	#N/A	1068244	Cj0718	dnaE
CJJ81176_RS03480	CJJ81176_RS03480	CJJ81176_0742	1413.17	-0.190148	0.146382	-1.29898	0.19395	0.273147	FALSE	#N/A	1068245	Cj0719c	Cj0719c
CJJ81176_RS03485	CJJ81176_RS03485	CJJ81176_0743	64981	-0.821151	0.221056	-3.71467	0.000203469	0.000640435	FALSE	#N/A	1068246	Cj0720c	flaC
CJJ81176_RS03490	CJJ81176_RS03490	CJJ81176_0744	2243.91	0.19508	0.205541	0.949103	0.342568	0.437246	FALSE	#N/A	1068247	Cj0721c	Cj0721c
CJJ81176_RS03495	CJJ81176_RS03495	CJJ81176_0745	184.242	0.199044	0.137355	1.44912	0.147305	0.216877	FALSE	#N/A	1068248	Cj0722c	Cj0722c
CJJ81176_RS03500	CJJ81176_RS03500	CJJ81176_0746	1632.94	-0.301094	0.188794	-1.59483	0.110751	0.169846	FALSE	#N/A	1068250	Cj0723c	Cj0723c
CJJ81176_RS03505	CJJ81176_RS03505	CJJ81176_0747	1779.35	-0.272348	0.21221	-1.28339	0.199355	0.279062	FALSE	#N/A	1068251	Cj0724	Cj0724
CJJ81176_RS03510	CJJ81176_RS03510	CJJ81176_0748	4341.97	-0.680388	0.112975	-6.02247	1.71775e-09	1.46551e-08	FALSE	#N/A	1068252	Cj0725c	mogA
CJJ81176_RS03515	CJJ81176_RS03515	CJJ81176_0749	7210.62	-0.740125	0.147004	-5.03474	4.78498e-07	2.73115e-06	FALSE	#N/A	1068253	Cj0726c	corA
CJJ81176_RS03520	CJJ81176_RS03520	CJJ81176_0750	193.433	1.88434	0.240442	7.83699	4.61481e-15	8.80072e-14	TRUE	Up-regulated in Milk	1068254	Cj0727	Cj0727
CJJ81176_RS03525	CJJ81176_RS03525	CJJ81176_0751	150.026	1.49659	0.240324	6.22738	4.74308e-10	4.52266e-09	TRUE	Up-regulated in Milk	1068255	Cj0728	Cj0728
CJJ81176_RS03530	CJJ81176_RS03530	CJJ81176_0752	40.6168	1.36393	0.409468	3.33098	0.000865401	0.00236962	TRUE	Up-regulated in Milk	1068256	Cj0729	Cj0729
CJJ81176_RS03535	CJJ81176_RS03535	CJJ81176_0753	24.947	1.33056	0.428109	3.108	0.00188356	0.0047707	TRUE	Up-regulated in Milk	1068257	Cj0730	Cj0730
CJJ81176_RS03540	CJJ81176_RS03540	CJJ81176_0754	17.5852	1.39573	0.361673	3.85908	0.000113815	0.000382767	TRUE	Up-regulated in Milk	1068075	Cj0731	Cj0731
CJJ81176_RS03545	CJJ81176_RS03545	CJJ81176_0755	63.0606	0.178045	0.218163	0.816111	0.414437	0.512435	FALSE	#N/A	1067420	Cj0732	Cj0732
CJJ81176_RS03550	CJJ81176_RS03550	CJJ81176_0756	19.3747	0.0970557	0.335244	0.289508	0.772193	0.827313	FALSE	#N/A	1067419	Cj0733	Cj0733
CJJ81176_RS03555	CJJ81176_RS03555	CJJ81176_0757	3343.21	-0.150849	0.167797	-0.898998	0.368654	0.463966	FALSE	#N/A	1067418	Cj0734c	hisJ
CJJ81176_RS03565	CJJ81176_RS03565	CJJ81176_0759	83.5704	0.119934	0.232535	0.515766	0.606018	0.684091	FALSE	#N/A	1067415	Cj0736	Cj0736
CJJ81176_RS03570	CJJ81176_RS03570	CJJ81176_0760	15.2262	-0.578322	0.342692	-1.68759	0.0914907	0.144267	FALSE	#N/A	1068788	#N/A	#N/A
CJJ81176_RS03575	CJJ81176_RS03575	#N/A	223.345	-0.924484	0.138572	-6.67153	2.53157e-11	3.0174e-10	FALSE	#N/A	#N/A	#N/A	#N/A
CJJ81176_RS03580	CJJ81176_RS03580	#N/A	67.5258	-0.316327	0.189874	-1.66599	0.0957155	0.149763	FALSE	#N/A	#N/A	#N/A	#N/A
CJJ81176_RS03585	CJJ81176_RS03585	CJJ81176_0764	27.7624	0.535864	0.237616	2.25517	0.0241225	0.045521	FALSE	#N/A	1069144	#N/A	#N/A
CJJ81176_RS03615	CJJ81176_RS03615	CJJ81176_0772	5698.59	-1.3997	0.203882	-6.86524	6.63801e-12	8.47261e-11	TRUE	Down-regulated in Milk	1069147	#N/A	#N/A
CJJ81176_RS03620	CJJ81176_RS03620	CJJ81176_0773	15094.4	-0.657719	0.255654	-2.57269	0.0100912	0.0213548	FALSE	#N/A	1067728	Cj0757	hrcA
grpE	CJJ81176_RS03625	CJJ81176_0774	8423.7	-0.385992	0.271246	-1.42303	0.154727	0.22698	FALSE	#N/A	1066928	Cj0758	grpE
dnaK	CJJ81176_RS03630	CJJ81176_0775	45041.8	-0.0691068	0.217467	-0.317781	0.750651	0.810124	FALSE	#N/A	521864	Cj0759	dnaK
CJJ81176_RS03635	CJJ81176_RS03635	CJJ81176_0776	2445.37	-0.588485	0.174297	-3.37634	0.000734565	0.00204593	FALSE	#N/A	1069148	#N/A	#N/A
CJJ81176_RS03640	CJJ81176_RS03640	CJJ81176_0777	363.355	-0.467663	0.169451	-2.75987	0.00578236	0.0131277	FALSE	#N/A	1069149	#N/A	#N/A
CJJ81176_RS03645	CJJ81176_RS03645	CJJ81176_0778	690.175	-0.0749111	0.128186	-0.584392	0.558956	0.641394	FALSE	#N/A	1069150	#N/A	#N/A
CJJ81176_RS03650	CJJ81176_RS03650	CJJ81176_0779	232.422	-0.209577	0.154716	-1.35459	0.175547	0.25272	FALSE	#N/A	1069151	#N/A	#N/A
CJJ81176_RS03655	CJJ81176_RS03655	CJJ81176_0780	1788.14	0.422179	0.100474	4.20188	2.64713e-05	0.000101682	FALSE	#N/A	1069152	#N/A	#N/A
CJJ81176_RS03660	CJJ81176_RS03660	CJJ81176_0781	145.018	0.325556	0.164969	1.97343	0.0484462	0.0827516	FALSE	#N/A	1066927	Cj0760	Cj0760
CJJ81176_RS03665	CJJ81176_RS03665	CJJ81176_0782	303.973	1.56693	0.307832	5.0902	3.57689e-07	2.10842e-06	TRUE	Up-regulated in Milk	1066926	Cj0761	Cj0761
CJJ81176_RS03670	CJJ81176_RS03670	CJJ81176_0783	16616.9	-0.438255	0.156979	-2.7918	0.0052416	0.0119671	FALSE	#N/A	1066925	Cj0762c	aspB
cysE	CJJ81176_RS03675	CJJ81176_0784	280.13	0.117044	0.150715	0.77659	0.437401	0.533504	FALSE	#N/A	1068783	Cj0763c	cysE
CJJ81176_RS03680	CJJ81176_RS03680	CJJ81176_0785	3075.03	0.170824	0.0812726	2.10186	0.0355653	0.063007	FALSE	#N/A	1066924	Cj0764c	speA
CJJ81176_RS03685	CJJ81176_RS03685	CJJ81176_0786	1328.92	-0.187462	0.112076	-1.67263	0.0943997	0.148277	FALSE	#N/A	1066923	Cj0765c	hisS
CJJ81176_RS03690	CJJ81176_RS03690	CJJ81176_0787	496.543	-0.538308	0.122033	-4.41118	1.02809e-05	4.44701e-05	FALSE	#N/A	1066922	Cj0766c	tmk
CJJ81176_RS03695	CJJ81176_RS03695	CJJ81176_0788	1563.29	-0.571713	0.0962567	-5.93946	2.85967e-09	2.36506e-08	FALSE	#N/A	1066921	Cj0767c	coaD
CJJ81176_RS03700	CJJ81176_RS03700	CJJ81176_0789	272.572	-0.635102	0.121093	-5.24475	1.56496e-07	9.98741e-07	FALSE	#N/A	1066920	Cj0768c	Cj0768c
flgA	CJJ81176_RS03705	CJJ81176_0790	466.607	-0.524415	0.110671	-4.73852	2.15289e-06	1.0705e-05	FALSE	#N/A	1066919	Cj0769c	flgA
CJJ81176_RS03710	CJJ81176_RS03710	CJJ81176_0791	3340.05	0.0897591	0.175242	0.512201	0.608511	0.685473	FALSE	#N/A	1066918	Cj0770c	Cj0770c
CJJ81176_RS03715	CJJ81176_RS03715	CJJ81176_0792	5010.7	0.665901	0.173963	3.82783	0.000129278	0.000428547	FALSE	#N/A	1069214	Cj0771c	Cj0771c
CJJ81176_RS03720	CJJ81176_RS03720	CJJ81176_0793	41493.3	-0.244216	0.179902	-1.35749	0.174625	0.252063	FALSE	#N/A	1066915	Cj0772c	Cj0772c
CJJ81176_RS03725	CJJ81176_RS03725	CJJ81176_0794	900.265	0.374882	0.110891	3.38062	0.000723223	0.00201827	FALSE	#N/A	1066914	Cj0773c	Cj0773c
CJJ81176_RS03730	CJJ81176_RS03730	CJJ81176_0795	1288.86	0.397136	0.0991599	4.00501	6.20147e-05	0.000220452	FALSE	#N/A	1066913	Cj0774c	Cj0774c
CJJ81176_RS03735	CJJ81176_RS03735	CJJ81176_0796	7080.74	0.0463192	0.0755437	0.613145	0.539781	0.624989	FALSE	#N/A	1066912	Cj0775c	valS
CJJ81176_RS03740	CJJ81176_RS03740	CJJ81176_0797	7540.11	-0.676253	0.118598	-5.70206	1.18371e-08	8.72176e-08	FALSE	#N/A	1066911	Cj0776c	Cj0776c
CJJ81176_RS03745	CJJ81176_RS03745	CJJ81176_0798	458.778	0.138318	0.146524	0.943997	0.345171	0.439531	FALSE	#N/A	1066910	Cj0777	Cj0777
CJJ81176_RS03750	CJJ81176_RS03750	CJJ81176_0799	8683.2	0.854057	0.238549	3.58022	0.000343309	0.00102299	FALSE	#N/A	1066909	Cj0778	peb2
CJJ81176_RS03755	CJJ81176_RS03755	CJJ81176_0800	21390.8	0.61243	0.110921	5.52133	3.36441e-08	2.34065e-07	FALSE	#N/A	1066908	Cj0779	tpx
napA	CJJ81176_RS03760	CJJ81176_0801	88106.8	-0.739704	0.162556	-4.55045	5.35303e-06	2.46513e-05	FALSE	#N/A	1066907	Cj0780	napA
napG	CJJ81176_RS03765	CJJ81176_0802	5511.58	-0.552814	0.186674	-2.96139	0.00306251	0.00743163	FALSE	#N/A	1066906	Cj0781	napG
napH	CJJ81176_RS03770	CJJ81176_0803	1457.61	-0.629262	0.207992	-3.02542	0.00248289	0.00612597	FALSE	#N/A	1066905	Cj0782	napH
CJJ81176_RS03775	CJJ81176_RS03775	CJJ81176_0804	3919.41	-0.07594	0.177119	-0.428751	0.668104	0.738239	FALSE	#N/A	1066904	Cj0783	napB
CJJ81176_RS03780	CJJ81176_RS03780	CJJ81176_0805	370.92	-0.678542	0.146543	-4.63032	3.65106e-06	1.7407e-05	FALSE	#N/A	1066903	Cj0784	napL
CJJ81176_RS03785	CJJ81176_RS03785	CJJ81176_0806	44.731	-0.637185	0.253599	-2.51257	0.0119856	0.0247862	FALSE	#N/A	1066902	Cj0785	napD
CJJ81176_RS03790	CJJ81176_RS03790	CJJ81176_0807	1.05332	0.324193	1.44603	0.224195	0.822606	#N/A	FALSE	#N/A	1066901	Cj0786	Cj0786
CJJ81176_RS03795	CJJ81176_RS03795	CJJ81176_0808	655.807	-0.867729	0.158375	-5.47895	4.2785e-08	2.92635e-07	FALSE	#N/A	1066900	Cj0787	Cj0787
CJJ81176_RS03800	CJJ81176_RS03800	CJJ81176_0809	574.667	-0.798166	0.134423	-5.93771	2.8903e-09	2.37826e-08	FALSE	#N/A	1066899	Cj0788	Cj0788
CJJ81176_RS03805	CJJ81176_RS03805	CJJ81176_0810	225.117	-0.171218	0.189159	-0.905151	0.365386	0.460446	FALSE	#N/A	1066898	Cj0789	cca
purU	CJJ81176_RS03810	CJJ81176_0811	452.209	-0.400126	0.0960765	-4.16466	3.11812e-05	0.00011782	FALSE	#N/A	1066897	Cj0790	purU
CJJ81176_RS03815	CJJ81176_RS03815	CJJ81176_0812	1612.06	-0.293272	0.117293	-2.50033	0.0124077	0.0254917	FALSE	#N/A	1066896	Cj0791c	Cj0791c
CJJ81176_RS03820	CJJ81176_RS03820	CJJ81176_0813	135.874	-0.589914	0.214054	-2.75591	0.00585289	0.0132508	FALSE	#N/A	1066895	Cj0792	Cj0792
CJJ81176_RS03825	CJJ81176_RS03825	CJJ81176_0814	1175.57	-0.78586	0.154816	-5.0761	3.85263e-07	2.25456e-06	FALSE	#N/A	1066894	Cj0793	flgS
CJJ81176_RS03830	CJJ81176_RS03830	CJJ81176_0815	47.8474	-0.274488	0.264376	-1.03825	0.299154	0.392337	FALSE	#N/A	1066872	Cj0794;Cj0814	Cj0794;Cj0814
CJJ81176_RS03835	CJJ81176_RS03835	CJJ81176_0816	1366.22	-0.176476	0.106012	-1.66467	0.0959777	0.150029	FALSE	#N/A	1066893	Cj0795c	murF
CJJ81176_RS03840	CJJ81176_RS03840	CJJ81176_0817	538.749	-0.262474	0.125919	-2.08447	0.0371171	0.0653987	FALSE	#N/A	1066892	Cj0796c	Cj0796c
CJJ81176_RS03845	CJJ81176_RS03845	CJJ81176_0818	280.503	-0.684085	0.112416	-6.08527	1.16293e-09	1.04729e-08	FALSE	#N/A	1066891	Cj0797c	Cj0797c
CJJ81176_RS03850	CJJ81176_RS03850	CJJ81176_0819	1405.93	0.264735	0.117668	2.24985	0.0244585	0.0459485	FALSE	#N/A	1066890	Cj0798c	ddl
ruvA	CJJ81176_RS03855	CJJ81176_0820	232.174	-0.0260446	0.144265	-0.180533	0.856734	0.897715	FALSE	#N/A	1066888	Cj0799c	ruvA
CJJ81176_RS03860	CJJ81176_RS03860	CJJ81176_0821	1578.06	-0.665531	0.189318	-3.51541	0.000439082	0.00128013	FALSE	#N/A	1066887	Cj0800c	Cj0800c
murJ	CJJ81176_RS03865	CJJ81176_0822	213.533	-0.112299	0.177454	-0.632833	0.526843	0.615726	FALSE	#N/A	1066886	Cj0801	Cj0801
CJJ81176_RS03870	CJJ81176_RS03870	CJJ81176_0823	958.906	-0.333098	0.0982265	-3.39112	0.000696072	0.00195213	FALSE	#N/A	1066885	Cj0802	cysS
CJJ81176_RS03875	CJJ81176_RS03875	CJJ81176_0824	1148.97	0.30079	0.0634641	4.73953	2.14219e-06	1.06846e-05	FALSE	#N/A	1066884	Cj0803	msbA
CJJ81176_RS03880	CJJ81176_RS03880	CJJ81176_0825	3393.72	-0.0172085	0.152414	-0.112906	0.910105	0.93907	FALSE	#N/A	1066883	Cj0804	pyrD
CJJ81176_RS03885	CJJ81176_RS03885	CJJ81176_0826	1968.47	-0.254776	0.094052	-2.70889	0.00675097	0.0149295	FALSE	#N/A	1066882	Cj0805	Cj0805
CJJ81176_RS03890	CJJ81176_RS03890	CJJ81176_0827	7487.83	0.267191	0.197212	1.35484	0.175468	0.25272	FALSE	#N/A	1066881	Cj0806	dapA
CJJ81176_RS03895	CJJ81176_RS03895	CJJ81176_0828	4751.34	0.0424215	0.137065	0.309499	0.756942	0.815827	FALSE	#N/A	1066880	Cj0807	Cj0807
CJJ81176_RS03900	CJJ81176_RS03900	CJJ81176_0829	98.0865	-0.200839	0.157943	-1.27159	0.203518	0.284138	FALSE	#N/A	1066879	Cj0808c	Cj0808c
CJJ81176_RS03905	CJJ81176_RS03905	CJJ81176_0830	1765.05	-0.485872	0.152403	-3.18808	0.00143219	0.00373245	FALSE	#N/A	1066878	Cj0809c	Cj0809c
CJJ81176_RS03910	CJJ81176_RS03910	CJJ81176_0831	757.246	-0.369938	0.0855423	-4.32462	1.52795e-05	6.22312e-05	FALSE	#N/A	1066877	Cj0810	nadE
CJJ81176_RS03915	CJJ81176_RS03915	CJJ81176_0832	156.885	0.0449113	0.181117	0.247969	0.804159	0.854221	FALSE	#N/A	1066876	Cj0811	lpxK
CJJ81176_RS03920	CJJ81176_RS03920	CJJ81176_0833	3315.08	0.0059953	0.116311	0.0515455	0.958891	0.966643	FALSE	#N/A	1066875	Cj0812	thrC
kdsB	CJJ81176_RS03925	CJJ81176_0834	1340.3	-0.0580446	0.126448	-0.45904	0.646205	0.720733	FALSE	#N/A	1066874	Cj0813	kdsB
CJJ81176_RS03930	CJJ81176_RS03930	CJJ81176_0835	4084.3	-0.870944	0.204148	-4.26623	1.98801e-05	7.89845e-05	FALSE	#N/A	1066872	Cj0794;Cj0814	Cj0794;Cj0814
CJJ81176_RS03935	CJJ81176_RS03935	CJJ81176_0836	5483.51	0.605775	0.124623	4.86086	1.16876e-06	6.13124e-06	FALSE	#N/A	1066871	Cj0817	glnH
fliP	CJJ81176_RS03940	CJJ81176_0837	805.864	0.147892	0.127172	1.16293	0.244857	0.331313	FALSE	#N/A	1066869	Cj0820c	fliP
CJJ81176_RS03945	CJJ81176_RS03945	CJJ81176_0838	7149.17	-0.0154232	0.180796	-0.0853071	0.932017	0.948995	FALSE	#N/A	1066868	Cj0821	glmU
coaBC	CJJ81176_RS03950	CJJ81176_0839	1165.64	-0.0959037	0.143684	-0.667464	0.504476	0.594732	FALSE	#N/A	1066867	Cj0822	dfp
CJJ81176_RS03955	CJJ81176_RS03955	CJJ81176_0840	87.2223	-0.31245	0.169108	-1.84764	0.0646548	0.106726	FALSE	#N/A	1066866	Cj0823	Cj0823
CJJ81176_RS03960	CJJ81176_RS03960	CJJ81176_0841	286.239	0.130159	0.142711	0.912049	0.361743	0.457042	FALSE	#N/A	1066865	Cj0824	uppS
CJJ81176_RS03965	CJJ81176_RS03965	CJJ81176_0842	11.856	0.422139	0.393904	1.07168	0.283864	0.3741	FALSE	#N/A	1066864	Cj0825	Cj0825
CJJ81176_RS03970	CJJ81176_RS03970	CJJ81176_0843	315.154	-0.0550179	0.11105	-0.495431	0.620296	0.693926	FALSE	#N/A	1067433	Cj0826	Cj0826
truA	CJJ81176_RS03975	CJJ81176_0844	72.5169	0.570901	0.269741	2.11648	0.0343044	0.06104	FALSE	#N/A	1067432	Cj0827	truA
CJJ81176_RS03980	CJJ81176_RS03980	CJJ81176_0845	2995.74	-0.67669	0.109895	-6.15763	7.38437e-10	6.87934e-09	FALSE	#N/A	1067431	Cj0828c	ilvA
CJJ81176_RS03985	CJJ81176_RS03985	CJJ81176_0846	196.718	-0.651126	0.23252	-2.8003	0.00510548	0.011739	FALSE	#N/A	1067430	Cj0829c	Cj0829c
CJJ81176_RS03990	CJJ81176_RS03990	CJJ81176_0847	6920.76	-0.86811	0.190972	-4.54576	5.47386e-06	2.51363e-05	FALSE	#N/A	1067429	Cj0830	Cj0830
trmA	CJJ81176_RS03995	CJJ81176_0848	232.778	0.131389	0.237915	0.552251	0.580776	0.662052	FALSE	#N/A	1067428	Cj0831c	trmA
CJJ81176_RS04000	CJJ81176_RS04000	CJJ81176_0849	2392.48	0.41275	0.0891911	4.62771	3.69734e-06	1.75759e-05	FALSE	#N/A	1067427	Cj0832c	Cj0832c
CJJ81176_RS04005	CJJ81176_RS04005	CJJ81176_0850	1678.11	-0.0194189	0.157001	-0.123686	0.901564	0.932632	FALSE	#N/A	1067426	Cj0833c	Cj0833c
CJJ81176_RS04010	CJJ81176_RS04010	CJJ81176_0851	2452.5	-0.00766892	0.10737	-0.0714253	0.943059	0.957232	FALSE	#N/A	1067425	Cj0834c	Cj0834c
CJJ81176_RS04015	CJJ81176_RS04015	CJJ81176_0852	61609.9	0.0500904	0.155551	0.322019	0.747438	0.807193	FALSE	#N/A	1067424	Cj0835c	acnB
CJJ81176_RS04020	CJJ81176_RS04020	CJJ81176_0853	192.956	-0.224461	0.163478	-1.37303	0.169743	0.245673	FALSE	#N/A	1067423	Cj0836	ogt
CJJ81176_RS04025	CJJ81176_RS04025	CJJ81176_0854	137.978	0.164957	0.206894	0.797303	0.425275	0.521784	FALSE	#N/A	1067422	Cj0837c	Cj0837c
CJJ81176_RS04030	CJJ81176_RS04030	CJJ81176_0855	4367.86	0.0389571	0.0912274	0.427033	0.669355	0.738614	FALSE	#N/A	1067421	Cj0838c	metG
CJJ81176_RS04035	CJJ81176_RS04035	CJJ81176_0856	16.6267	0.066385	0.299606	0.221575	0.824645	0.872552	FALSE	#N/A	1068502	Cj0839c	Cj0839c
CJJ81176_RS04040	CJJ81176_RS04040	CJJ81176_0857	2533.64	-0.238614	0.114069	-2.09184	0.0364528	0.0644253	FALSE	#N/A	1068501	Cj0840c	fbp
mobB	CJJ81176_RS04045	CJJ81176_0858	1141.01	-0.411596	0.143319	-2.87189	0.00408031	0.00959969	FALSE	#N/A	1068500	Cj0841c	mobB
CJJ81176_RS04050	CJJ81176_RS04050	#N/A	649.075	-0.286313	0.122834	-2.33089	0.019759	0.0381301	FALSE	#N/A	#N/A	#N/A	#N/A
CJJ81176_RS04055	CJJ81176_RS04055	CJJ81176_0859	1658.85	-0.0414907	0.16146	-0.256973	0.7972	0.849613	FALSE	#N/A	1068498	Cj0843c	Cj0843c
CJJ81176_RS04060	CJJ81176_RS04060	CJJ81176_0860	35.2789	-0.455718	0.274237	-1.66176	0.0965599	0.150793	FALSE	#N/A	1068497	Cj0844c	Cj0844c
CJJ81176_RS04065	CJJ81176_RS04065	CJJ81176_0861	5071.78	-0.0506459	0.155785	-0.325101	0.745105	0.805618	FALSE	#N/A	1068496	Cj0845c	gltX
CJJ81176_RS04070	CJJ81176_RS04070	CJJ81176_0862	788.524	-0.0560074	0.10926	-0.512605	0.608227	0.685473	FALSE	#N/A	1068495	Cj0846	Cj0846
CJJ81176_RS04075	CJJ81176_RS04075	CJJ81176_0863	1164.89	0.0143946	0.0797018	0.180605	0.856678	0.897715	FALSE	#N/A	1068494	Cj0847	psd
CJJ81176_RS04080	CJJ81176_RS04080	CJJ81176_0864	48.7299	-0.497978	0.256511	-1.94135	0.0522159	0.0884451	FALSE	#N/A	1068493	Cj0848c	Cj0848c
CJJ81176_RS04085	CJJ81176_RS04085	CJJ81176_0865	450.179	-0.64083	0.234129	-2.73707	0.00619883	0.0139209	FALSE	#N/A	1068491	Cj0849c	Cj0849c
CJJ81176_RS04090	CJJ81176_RS04090	CJJ81176_0866	639.505	-0.74672	0.135369	-5.5162	3.46407e-08	2.38947e-07	FALSE	#N/A	1068490	Cj0850c	Cj0850c
CJJ81176_RS04095	CJJ81176_RS04095	CJJ81176_0867	4.9695	-0.716845	0.526098	-1.36257	0.173019	#N/A	FALSE	#N/A	1069215	Cj0851c	Cj0851c
CJJ81176_RS04100	CJJ81176_RS04100	#N/A	15.4363	-0.494625	0.338742	-1.46018	0.144239	0.213527	FALSE	#N/A	#N/A	#N/A	#N/A
CJJ81176_RS04105	CJJ81176_RS04105	CJJ81176_0869	6571.18	-0.180049	0.1278	-1.40883	0.158885	0.232239	FALSE	#N/A	1068486	Cj0853c	hemL
CJJ81176_RS04110	CJJ81176_RS04110	CJJ81176_0870	841.117	-0.611338	0.120134	-5.0888	3.60329e-07	2.11628e-06	FALSE	#N/A	1068485	Cj0854c	Cj0854c
CJJ81176_RS04115	CJJ81176_RS04115	CJJ81176_0871	1214.61	0.314871	0.147013	2.14178	0.0322108	0.0579161	FALSE	#N/A	1068484	Cj0855	folD
lepB	CJJ81176_RS04120	CJJ81176_0872	1316.94	0.577781	0.170441	3.38993	0.000699111	0.00195727	FALSE	#N/A	1068483	Cj0856	lepP
CJJ81176_RS04125	CJJ81176_RS04125	CJJ81176_0873	951.388	-0.27265	0.129009	-2.11341	0.0345656	0.0614374	FALSE	#N/A	1068482	Cj0857c	moeA
murA	CJJ81176_RS04130	CJJ81176_0874	4077.45	-0.267532	0.0917328	-2.91643	0.0035406	0.00847757	FALSE	#N/A	1068481	Cj0858c	murA
CJJ81176_RS04135	CJJ81176_RS04135	CJJ81176_0875	26616.4	-0.527221	0.25792	-2.04413	0.0409407	0.0712834	FALSE	#N/A	1068480	Cj0859c	Cj0859c
CJJ81176_RS04140	CJJ81176_RS04140	CJJ81176_0876	425.967	-0.285224	0.123451	-2.31042	0.0208648	0.0398842	FALSE	#N/A	1068479	Cj0860	Cj0860
CJJ81176_RS04145	CJJ81176_RS04145	CJJ81176_0877	13.554	-0.134282	0.364944	-0.367953	0.712908	0.777674	FALSE	#N/A	1068478	Cj0861c	pabA
CJJ81176_RS04150	CJJ81176_RS04150	CJJ81176_0878	95.64	-0.607283	0.294194	-2.06423	0.038996	0.0683975	FALSE	#N/A	1068477	Cj0862c	pabB
CJJ81176_RS04155	CJJ81176_RS04155	CJJ81176_0879	472.731	-0.738864	0.18826	-3.9247	8.6839e-05	0.000298233	FALSE	#N/A	1068476	Cj0863c	xerD
CJJ81176_RS04160	CJJ81176_RS04160	CJJ81176_0880	5318.22	-0.210426	0.243996	-0.862417	0.388458	0.48475	FALSE	#N/A	1069153	#N/A	#N/A
dsbI	CJJ81176_RS04165	CJJ81176_0881	822.194	0.143941	0.252322	0.570466	0.568362	0.648805	FALSE	#N/A	1068473	Cj0865	dsbB
CJJ81176_RS04170	CJJ81176_RS04170	CJJ81176_0882	8457.29	0.257973	0.268302	0.961503	0.3363	0.430789	FALSE	#N/A	1069154	#N/A	#N/A
CJJ81176_RS04175	CJJ81176_RS04175	CJJ81176_0883	2110.5	-0.302004	0.190603	-1.58447	0.113088	0.172939	FALSE	#N/A	1068465	Cj0872	dsbA
CJJ81176_RS04200	CJJ81176_RS04200	CJJ81176_0887	138.752	-0.247704	0.177496	-1.39554	0.162852	0.236969	FALSE	#N/A	1068462	Cj0879c	Cj0879c
CJJ81176_RS04205	CJJ81176_RS04205	CJJ81176_0888	36.9327	0.0410125	0.261436	0.156874	0.875344	0.911325	FALSE	#N/A	1068461	Cj0880c	Cj0880c
CJJ81176_RS04210	CJJ81176_RS04210	CJJ81176_0889	447.127	-0.17818	0.12614	-1.41256	0.157787	0.230841	FALSE	#N/A	1068460	Cj0881c	Cj0881c
flhA	CJJ81176_RS04215	CJJ81176_0890	828.487	0.564612	0.134428	4.20012	2.66777e-05	0.000102233	FALSE	#N/A	1068459	Cj0882c	flhA
CJJ81176_RS04220	CJJ81176_RS04220	CJJ81176_0891	793.261	-0.383005	0.144325	-2.65376	0.00795997	0.0173662	FALSE	#N/A	1068458	Cj0883c	Cj0883c
CJJ81176_RS04225	CJJ81176_RS04225	CJJ81176_0892	2170.16	0.473111	0.210784	2.24453	0.0247984	0.0463112	FALSE	#N/A	1068457	Cj0884	rpsO
CJJ81176_RS04230	CJJ81176_RS04230	CJJ81176_0893	1448.08	0.487727	0.154679	3.15315	0.00161518	0.00416248	FALSE	#N/A	1068456	Cj0886c	ftsK
flgL	CJJ81176_RS04235	CJJ81176_0894	35617.7	-0.510485	0.13741	-3.71505	0.000203162	0.000640435	FALSE	#N/A	1067605	Cj0887c	Cj0887c
CJJ81176_RS04250	CJJ81176_RS04250	CJJ81176_0897	471.646	0.512405	0.0903109	5.67379	1.39675e-08	1.01988e-07	FALSE	#N/A	1067604	Cj0888c	Cj0888c
CJJ81176_RS04255	CJJ81176_RS04255	CJJ81176_0898	29.3932	0.455282	0.248091	1.83514	0.0664848	0.109413	FALSE	#N/A	1067603	Cj0889c	Cj0889c
CJJ81176_RS04260	CJJ81176_RS04260	CJJ81176_0899	184.03	0.626866	0.1214	5.16363	2.42212e-07	1.47051e-06	FALSE	#N/A	1067602	Cj0890c	Cj0890c
CJJ81176_RS04265	CJJ81176_RS04265	CJJ81176_0900	3093.27	0.779925	0.0644738	12.0968	1.09857e-33	2.54398e-31	FALSE	#N/A	1067601	Cj0891c	serA
CJJ81176_RS04270	CJJ81176_RS04270	CJJ81176_0901	427.858	0.307112	0.118686	2.58761	0.00966443	0.0205591	FALSE	#N/A	1067600	Cj0892c	Cj0892c
CJJ81176_RS04275	CJJ81176_RS04275	CJJ81176_0902	29787	-0.32	0.108541	-2.9482	0.00319628	0.0077331	FALSE	#N/A	1067599	Cj0893c	rpsA
CJJ81176_RS04280	CJJ81176_RS04280	CJJ81176_0903	551.113	0.54034	0.16418	3.29113	0.000997848	0.00269137	FALSE	#N/A	1067598	Cj0894c	ispH
aroA	CJJ81176_RS04285	CJJ81176_0904	875.375	0.574188	0.138714	4.13937	3.48257e-05	0.000130375	FALSE	#N/A	1067597	Cj0895c	aroA
CJJ81176_RS04290	CJJ81176_RS04290	CJJ81176_0905	5550.99	0.351298	0.0780215	4.50258	6.71342e-06	3.03132e-05	FALSE	#N/A	1067596	Cj0896c	pheT
CJJ81176_RS04295	CJJ81176_RS04295	CJJ81176_0906	4146.1	-0.0953559	0.0952149	-1.00148	0.316594	0.409904	FALSE	#N/A	1067595	Cj0897c	pheS
CJJ81176_RS04300	CJJ81176_RS04300	CJJ81176_0907	7397.81	-0.444072	0.13136	-3.38056	0.00072339	0.00201827	FALSE	#N/A	1067594	Cj0898	Cj0898
CJJ81176_RS04305	CJJ81176_RS04305	CJJ81176_0908	1133.21	-0.374788	0.174821	-2.14384	0.0320457	0.0577178	FALSE	#N/A	1067593	Cj0899c	thiJ
CJJ81176_RS04310	CJJ81176_RS04310	CJJ81176_0909	2.58083	-0.651284	0.809564	-0.804487	0.421116	#N/A	FALSE	#N/A	1068661	Cj0900c	Cj0900c
CJJ81176_RS04315	CJJ81176_RS04315	CJJ81176_0910	414.55	-0.496272	0.201436	-2.46367	0.0137523	0.0279004	FALSE	#N/A	1067592	Cj0901	Cj0901
CJJ81176_RS04320	CJJ81176_RS04320	CJJ81176_0911	500.099	-0.240569	0.147141	-1.63496	0.102057	0.158159	FALSE	#N/A	1067591	Cj0902	glnQ
CJJ81176_RS04325	CJJ81176_RS04325	CJJ81176_0912	13113.6	-0.0406176	0.152612	-0.266149	0.790124	0.843181	FALSE	#N/A	1067590	Cj0903c	Cj0903c
CJJ81176_RS04330	CJJ81176_RS04330	CJJ81176_0913	44.8099	0.136462	0.257339	0.530283	0.595916	0.674096	FALSE	#N/A	1067589	Cj0904c	Cj0904c
CJJ81176_RS04335	CJJ81176_RS04335	CJJ81176_0914	209.499	-0.150651	0.168868	-0.892126	0.372326	0.46786	FALSE	#N/A	1067588	Cj0905c	alr
CJJ81176_RS04340	CJJ81176_RS04340	CJJ81176_0915	1749.67	-0.123773	0.121623	-1.01768	0.308831	0.401778	FALSE	#N/A	1067587	Cj0906c	Cj0906c
CJJ81176_RS04345	CJJ81176_RS04345	CJJ81176_0916	24.0655	-1.00789	0.328452	-3.06861	0.0021506	0.00536327	TRUE	Down-regulated in Milk	1067586	Cj0908	Cj0908
CJJ81176_RS04350	CJJ81176_RS04350	CJJ81176_0917	3370.48	-0.410973	0.186555	-2.20295	0.0275981	0.0508947	FALSE	#N/A	1067585	Cj0909	Cj0909
CJJ81176_RS04355	CJJ81176_RS04355	CJJ81176_0918	276.832	0.0474342	0.156127	0.303818	0.761266	0.819398	FALSE	#N/A	1067584	Cj0910	Cj0910
CJJ81176_RS04360	CJJ81176_RS04360	CJJ81176_0919	172.484	-0.020526	0.212138	-0.0967575	0.922919	0.946307	FALSE	#N/A	1067583	Cj0911	Cj0911
CJJ81176_RS04370	CJJ81176_RS04370	CJJ81176_1731	38918.6	-0.263281	0.208101	-1.26516	0.205813	0.286372	FALSE	#N/A	1067581	Cj0913c	hupB
CJJ81176_RS04375	CJJ81176_RS04375	CJJ81176_0921	2332.45	0.615164	0.168827	3.64376	0.000268689	0.00081489	FALSE	#N/A	1067580	Cj0914c	ciaB
CJJ81176_RS04380	CJJ81176_RS04380	CJJ81176_0922	927.184	0.45645	0.178208	2.56134	0.010427	0.0220367	FALSE	#N/A	1068678	Cj0915	Cj0915
CJJ81176_RS04385	CJJ81176_RS04385	CJJ81176_0923	26.7459	0.860045	0.314341	2.73603	0.00621856	0.0139231	FALSE	#N/A	1067579	Cj0916c	Cj0916c
CJJ81176_RS04390	CJJ81176_RS04390	CJJ81176_0924	5217.88	1.17337	0.190359	6.16401	7.09264e-10	6.64576e-09	TRUE	Up-regulated in Milk	1067578	Cj0917c	cstA
CJJ81176_RS04395	CJJ81176_RS04395	CJJ81176_0925	7930.51	-0.257881	0.0805965	-3.19965	0.00137594	0.00362665	FALSE	#N/A	1067577	Cj0918c	prsA
CJJ81176_RS04400	CJJ81176_RS04400	CJJ81176_0926	1193.75	-0.180179	0.173268	-1.03989	0.298391	0.391653	FALSE	#N/A	1067576	Cj0919c	Cj0919c
CJJ81176_RS04405	CJJ81176_RS04405	CJJ81176_0927	8062.52	-0.170354	0.210104	-0.810808	0.417476	0.515406	FALSE	#N/A	1067575	Cj0920c	Cj0920c
CJJ81176_RS04410	CJJ81176_RS04410	CJJ81176_0928	74961.1	-0.0417485	0.223122	-0.187111	0.851574	0.895202	FALSE	#N/A	1067574	Cj0921c	peb1A
CJJ81176_RS04415	CJJ81176_RS04415	CJJ81176_0929	12524.3	0.462497	0.205458	2.25106	0.0243819	0.0459115	FALSE	#N/A	1067573	Cj0922c	pebC
CJJ81176_RS04420	CJJ81176_RS04420	CJJ81176_0930	479.057	-0.308656	0.127115	-2.42817	0.0151754	0.0301461	FALSE	#N/A	1067572	Cj0923c	cheR
CJJ81176_RS04425	CJJ81176_RS04425	CJJ81176_0931	4367.71	-0.769501	0.118899	-6.47187	9.68001e-11	1.08216e-09	FALSE	#N/A	1067571	Cj0924c	cheB'
rpiB	CJJ81176_RS04430	CJJ81176_0932	938.379	-0.183494	0.160512	-1.14318	0.252964	0.340294	FALSE	#N/A	1067570	Cj0925	rpiB
CJJ81176_RS04435	CJJ81176_RS04435	CJJ81176_1732	535.829	0.0465033	0.159912	0.290805	0.7712	0.826796	FALSE	#N/A	1067569	Cj0926	Cj0926
apt	CJJ81176_RS04440	CJJ81176_0934	1103.38	0.12555	0.1719	0.730368	0.465165	0.56062	FALSE	#N/A	1067568	Cj0927	apt
CJJ81176_RS04445	CJJ81176_RS04445	CJJ81176_0935	1118.74	0.421221	0.12994	3.24166	0.00118836	0.00317353	FALSE	#N/A	1067567	Cj0928	Cj0928
CJJ81176_RS04450	CJJ81176_RS04450	CJJ81176_0936	4204.98	0.914312	0.122102	7.4881	6.98764e-14	1.15581e-12	FALSE	#N/A	1067566	Cj0929	pepA
ychF	CJJ81176_RS04455	CJJ81176_0937	2546.64	0.654927	0.0935137	7.00354	2.49571e-12	3.37129e-11	FALSE	#N/A	1067565	Cj0930	Cj0930
argH	CJJ81176_RS04460	CJJ81176_0938	5993.12	0.265868	0.0960389	2.76834	0.00563434	0.0128096	FALSE	#N/A	1067564	Cj0931c	argH
pckA	CJJ81176_RS04465	CJJ81176_0939	12970.7	0.360467	0.160651	2.24379	0.024846	0.0463468	FALSE	#N/A	1067563	Cj0932c	pckA
CJJ81176_RS04470	CJJ81176_RS04470	CJJ81176_0940	13327.9	-0.141533	0.191872	-0.737643	0.460731	0.556517	FALSE	#N/A	1067562	Cj0933c	pycB
CJJ81176_RS04475	CJJ81176_RS04475	CJJ81176_0941	364.791	0.184905	0.119792	1.54355	0.122697	0.186578	FALSE	#N/A	1067560	Cj0934c	Cj0934c
CJJ81176_RS04480	CJJ81176_RS04480	CJJ81176_0942	2492.66	-0.43302	0.0885785	-4.88854	1.01586e-06	5.39904e-06	FALSE	#N/A	1067559	Cj0935c	Cj0935c
CJJ81176_RS04485	CJJ81176_RS04485	CJJ81176_0943	5237.58	0.612368	0.0998023	6.13581	8.47285e-10	7.80369e-09	FALSE	#N/A	592096	Cj0936	atpE
CJJ81176_RS04495	CJJ81176_RS04495	#N/A	6.72087	-0.10102	0.572045	-0.176595	0.859827	0.900374	FALSE	#N/A	#N/A	#N/A	#N/A
CJJ81176_RS04500	CJJ81176_RS04500	CJJ81176_0946	810.569	-0.939702	0.202278	-4.6456	3.39094e-06	1.63107e-05	FALSE	#N/A	1069156	#N/A	#N/A
CJJ81176_RS04505	CJJ81176_RS04505	CJJ81176_0947	1339.62	-0.711987	0.11263	-6.32148	2.59071e-10	2.62471e-09	FALSE	#N/A	1069157	#N/A	#N/A
CJJ81176_RS04510	CJJ81176_RS04510	CJJ81176_0949	19.0688	-0.476126	0.427882	-1.11275	0.265815	0.354347	FALSE	#N/A	1069218	#N/A	#N/A
CJJ81176_RS04515	CJJ81176_RS04515	CJJ81176_0950	6.09373	0.999094	0.560513	1.78246	0.0746739	0.121533	FALSE	#N/A	1069219	#N/A	#N/A
CJJ81176_RS04520	CJJ81176_RS04520	CJJ81176_0952	125.764	0.651794	0.20658	3.15517	0.00160407	0.00414045	FALSE	#N/A	1069219	#N/A	#N/A
CJJ81176_RS04525	CJJ81176_RS04525	CJJ81176_0953	17.2795	0.303782	0.35393	0.85831	0.390721	0.486833	FALSE	#N/A	1069221	#N/A	#N/A
CJJ81176_RS04530	CJJ81176_RS04530	CJJ81176_0954	129.562	0.215125	0.18785	1.14519	0.252129	0.339453	FALSE	#N/A	1067557	Cj0937	Cj0937
CJJ81176_RS04535	CJJ81176_RS04535	CJJ81176_0955	1611.65	0.153456	0.0853896	1.79713	0.0723157	0.11805	FALSE	#N/A	1067556	Cj0938c	aas
CJJ81176_RS04540	CJJ81176_RS04540	CJJ81176_0956	48.4427	-0.715639	0.371155	-1.92814	0.0538376	0.0910018	FALSE	#N/A	1067233	Cj0939c	Cj0939c
CJJ81176_RS04580	CJJ81176_RS04580	CJJ81176_0964	49.312	-0.0405953	0.223727	-0.18145	0.856014	0.897715	FALSE	#N/A	1067234	Cj0940c	glnP
CJJ81176_RS04585	CJJ81176_RS04585	CJJ81176_0965	423.526	0.501076	0.123609	4.05372	5.04086e-05	0.000182912	FALSE	#N/A	1067235	Cj0941c	Cj0941c
CJJ81176_RS04590	CJJ81176_RS04590	CJJ81176_0966	8643.79	0.0948255	0.166394	0.569886	0.568755	0.648805	FALSE	#N/A	1067236	Cj0942c	secA
CJJ81176_RS04595	CJJ81176_RS04595	CJJ81176_0967	754.846	-0.219802	0.178347	-1.23244	0.217784	0.299939	FALSE	#N/A	1067237	Cj0943	lolA
CJJ81176_RS04600	CJJ81176_RS04600	CJJ81176_0968	625.079	-0.735599	0.0757892	-9.70586	2.84675e-22	1.31845e-20	FALSE	#N/A	1067238	Cj0944c	Cj0944c
CJJ81176_RS04605	CJJ81176_RS04605	CJJ81176_0969	681.476	-0.945291	0.161286	-5.86097	4.60183e-09	3.51866e-08	FALSE	#N/A	1067239	Cj0945c	Cj0945c
CJJ81176_RS04610	CJJ81176_RS04610	CJJ81176_0970	384.505	0.966018	0.176358	5.47759	4.31148e-08	2.93652e-07	FALSE	#N/A	1067241	Cj0946	Cj0946
CJJ81176_RS04615	CJJ81176_RS04615	CJJ81176_0971	675.443	0.437612	0.159863	2.73743	0.00619218	0.0139209	FALSE	#N/A	1067243	Cj0947c	Cj0947c
CJJ81176_RS04620	CJJ81176_RS04620	CJJ81176_0972	153.753	-0.245774	0.188939	-1.30081	0.193322	0.2725	FALSE	#N/A	1067244	Cj0948c	Cj0948c
CJJ81176_RS04625	CJJ81176_RS04625	CJJ81176_0973	464.443	-0.23959	0.18937	-1.26519	0.205803	0.286372	FALSE	#N/A	1067246	Cj0949c	Cj0949c
CJJ81176_RS04630	CJJ81176_RS04630	CJJ81176_0974	12415.3	-0.0749962	0.19246	-0.389672	0.696779	0.763916	FALSE	#N/A	1067247	Cj0950c	Cj0950c
CJJ81176_RS04635	CJJ81176_RS04635	CJJ81176_0975	3399.29	-1.23249	0.165674	-7.43926	1.01251e-13	1.64128e-12	TRUE	Down-regulated in Milk	1069223	#N/A	#N/A
CJJ81176_RS04640	CJJ81176_RS04640	CJJ81176_0976	1101.35	1.27178	0.147496	8.62246	6.55286e-18	1.83141e-16	TRUE	Up-regulated in Milk	1067250	Cj0953c	purH
CJJ81176_RS04645	CJJ81176_RS04645	CJJ81176_0977	292.492	1.06455	0.134379	7.92204	2.33652e-15	4.62855e-14	TRUE	Up-regulated in Milk	1067251	Cj0954c	Cj0954c
purL	CJJ81176_RS04650	CJJ81176_0978	1685.59	1.23799	0.155384	7.96729	1.62197e-15	3.37078e-14	TRUE	Up-regulated in Milk	1067252	Cj0955c	purL
mnmE	CJJ81176_RS04655	CJJ81176_0979	183.613	0.781439	0.270821	2.88544	0.00390866	0.00926307	FALSE	#N/A	1067253	Cj0956c	trmE
CJJ81176_RS04660	CJJ81176_RS04660	CJJ81176_0980	485.674	1.23184	0.111839	11.0144	3.25585e-28	2.77775e-26	TRUE	Up-regulated in Milk	1067254	Cj0957c	Cj0957c
yidC	CJJ81176_RS04665	CJJ81176_0981	1754.33	1.3441	0.141652	9.48876	2.338e-21	9.24366e-20	TRUE	Up-regulated in Milk	1066816	Cj0958c	Cj0958c
yidD	CJJ81176_RS04670	CJJ81176_0982	55.4712	0.500685	0.26333	1.90136	0.0572544	0.0959346	FALSE	#N/A	1066817	Cj0959c	Cj0959c
rnpA	CJJ81176_RS04675	CJJ81176_0983	283.943	0.56595	0.150034	3.77215	0.000161848	0.00052471	FALSE	#N/A	1066818	Cj0960c	rnpA
rpmH	CJJ81176_RS04680	CJJ81176_0984	452.224	0.256136	0.193612	1.32293	0.185858	0.264549	FALSE	#N/A	8887	Cj0961c	rpmH
CJJ81176_RS04685	CJJ81176_RS04685	CJJ81176_0985	162.785	-0.393479	0.231065	-1.70289	0.0885887	0.140237	FALSE	#N/A	1066819	Cj0962	Cj0962
CJJ81176_RS04700	CJJ81176_RS04700	CJJ81176_0988	1430.91	-0.793797	0.116985	-6.78547	1.15711e-11	1.45401e-10	FALSE	#N/A	1066821	Cj0965c	Cj0965c
CJJ81176_RS04720	CJJ81176_RS04720	CJJ81176_1743	0	#N/A	#N/A	#N/A	#N/A	#N/A	#N/A	#N/A	1069122	#N/A	#N/A
CJJ81176_RS04725	CJJ81176_RS04725	CJJ81176_1744	0.0467191	-0.167861	3.08458	-0.0544194	0.956601	#N/A	FALSE	#N/A	1066828	Cj0975	Cj0975
cmoB	CJJ81176_RS04730	CJJ81176_0995	649.557	-0.0856173	0.136902	-0.625392	0.531714	0.618742	FALSE	#N/A	1066829	Cj0976	Cj0976
CJJ81176_RS04735	CJJ81176_RS04735	CJJ81176_0996	18528.2	-0.641621	0.152094	-4.21859	2.45836e-05	9.55637e-05	FALSE	#N/A	1066830	Cj0977	Cj0977
CJJ81176_RS04740	CJJ81176_RS04740	CJJ81176_0997	294.635	-0.243536	0.0962003	-2.53155	0.0113558	0.0237826	FALSE	#N/A	1066831	Cj0978c	Cj0978c
CJJ81176_RS04745	CJJ81176_RS04745	CJJ81176_0998	257.397	-0.746115	0.118706	-6.2854	3.27013e-10	3.23224e-09	FALSE	#N/A	1066832	Cj0979c	Cj0979c
CJJ81176_RS04750	CJJ81176_RS04750	CJJ81176_0999	8897.95	-0.392473	0.182391	-2.15183	0.0314107	0.0566371	FALSE	#N/A	1066833	Cj0980	Cj0980
CJJ81176_RS04755	CJJ81176_RS04755	CJJ81176_1000	1209.14	-0.222552	0.151251	-1.47141	0.141181	0.209573	FALSE	#N/A	1066834	Cj0981c	cjaB
CJJ81176_RS04760	CJJ81176_RS04760	CJJ81176_1001	38444.3	0.453513	0.288858	1.57002	0.11641	0.177517	FALSE	#N/A	1066835	Cj0982c	cjaA
CJJ81176_RS04765	CJJ81176_RS04765	CJJ81176_1002	1365.57	0.896173	0.178948	5.00799	5.5e-07	3.07431e-06	FALSE	#N/A	1066836	Cj0983	Cj0983
yaaA	CJJ81176_RS04770	CJJ81176_1003	211.49	1.33652	0.199114	6.71231	1.91562e-11	2.33475e-10	TRUE	Up-regulated in Milk	1066837	Cj0984	Cj0984
CJJ81176_RS04775	CJJ81176_RS04775	CJJ81176_1004	1989.46	0.157807	0.20794	0.758906	0.447909	0.543458	FALSE	#N/A	1066838	Cj0985c	hipO
CJJ81176_RS04795	CJJ81176_RS04795	CJJ81176_1007	294.617	-0.833143	0.141779	-5.87635	4.19421e-09	3.28445e-08	FALSE	#N/A	1066841	Cj0989	Cj0989
CJJ81176_RS04800	CJJ81176_RS04800	CJJ81176_1008	72.948	0.156641	0.20842	0.751561	0.452315	0.547984	FALSE	#N/A	1066842	Cj0990c	Cj0990c
CJJ81176_RS04805	CJJ81176_RS04805	CJJ81176_1009	1002.89	0.175544	0.12301	1.42708	0.153558	0.225673	FALSE	#N/A	1066843	Cj0991c	Cj0991c
hemN	CJJ81176_RS04810	CJJ81176_1010	2620.17	0.0866077	0.166192	0.52113	0.602276	0.680341	FALSE	#N/A	1066844	Cj0992c	hemN
CJJ81176_RS04815	CJJ81176_RS04815	CJJ81176_1011	1511.17	0.0314396	0.145655	0.21585	0.829105	0.876699	FALSE	#N/A	1066845	Cj0993c	Cj0993c
argF	CJJ81176_RS04820	CJJ81176_1012	5836.46	-0.0246704	0.15849	-0.155659	0.876302	0.911736	FALSE	#N/A	1066846	Cj0994c	argF
CJJ81176_RS04825	CJJ81176_RS04825	CJJ81176_1013	9366.52	-0.000211474	0.147118	-0.00143744	0.998853	0.998853	FALSE	#N/A	1066847	Cj0995c	hemB
ribA	CJJ81176_RS04830	CJJ81176_1014	844.116	-0.288272	0.15483	-1.86187	0.0626221	0.10422	FALSE	#N/A	1066848	Cj0996	ribA
CJJ81176_RS04835	CJJ81176_RS04835	CJJ81176_1015	138.605	-0.21512	0.214503	-1.00288	0.315921	0.409358	FALSE	#N/A	1066849	Cj0997	Cj0997
CJJ81176_RS04840	CJJ81176_RS04840	CJJ81176_1016	21008	0.0716225	0.156329	0.458151	0.646844	0.720733	FALSE	#N/A	1066850	Cj0998c	Cj0998c
CJJ81176_RS04845	CJJ81176_RS04845	CJJ81176_1017	114.882	-0.033362	0.176629	-0.188882	0.850186	0.894903	FALSE	#N/A	1066851	Cj0999c	Cj0999c
CJJ81176_RS04850	CJJ81176_RS04850	CJJ81176_1018	140.795	0.535609	0.17996	2.97627	0.00291779	0.00710492	FALSE	#N/A	1066852	Cj1000	Cj1000
rpoD	CJJ81176_RS04855	CJJ81176_1019	11571.9	-0.29319	0.118355	-2.47721	0.0132415	0.0270673	FALSE	#N/A	1066854	Cj1001	rpoD
CJJ81176_RS04860	CJJ81176_RS04860	CJJ81176_1020	354.796	-0.523852	0.168795	-3.10348	0.00191258	0.00482911	FALSE	#N/A	1066855	Cj1002c	Cj1002c
CJJ81176_RS04865	CJJ81176_RS04865	CJJ81176_1021	251.447	-0.470057	0.137709	-3.41342	0.000641537	0.00181489	FALSE	#N/A	1066856	Cj1003c	Cj1003c
CJJ81176_RS04870	CJJ81176_RS04870	CJJ81176_1022	286.127	-0.898279	0.371106	-2.42055	0.0154971	0.0307477	FALSE	#N/A	1068808	Cj1004	Cj1004
CJJ81176_RS04875	CJJ81176_RS04875	CJJ81176_1023	1233.33	0.293347	0.114969	2.55154	0.0107248	0.0225974	FALSE	#N/A	1066857	Cj1005c	Cj1005c
mtaB	CJJ81176_RS04880	CJJ81176_1024	827.524	0.140383	0.0946723	1.48283	0.138118	0.205404	FALSE	#N/A	1066858	Cj1006c	Cj1006c
CJJ81176_RS04885	CJJ81176_RS04885	CJJ81176_1025	933.294	-0.317115	0.135536	-2.33971	0.0192988	0.0373756	FALSE	#N/A	1066859	Cj1007c	Cj1007c
CJJ81176_RS04890	CJJ81176_RS04890	CJJ81176_1026	2166.46	-0.333086	0.0934912	-3.56275	0.000366991	0.00108287	FALSE	#N/A	1066860	Cj1008c	aroB
CJJ81176_RS04895	CJJ81176_RS04895	CJJ81176_1027	1417.12	0.0180141	0.103467	0.174105	0.861783	0.901258	FALSE	#N/A	1066861	Cj1009c	Cj1009c
CJJ81176_RS04900	CJJ81176_RS04900	CJJ81176_1028	871.121	-0.604294	0.116108	-5.20457	1.94444e-07	1.20303e-06	FALSE	#N/A	1066862	Cj1010	tgt
CJJ81176_RS04905	CJJ81176_RS04905	CJJ81176_1029	139.712	-0.730262	0.142522	-5.12385	2.99365e-07	1.78408e-06	FALSE	#N/A	1066863	Cj1011	Cj1011
CJJ81176_RS04915	CJJ81176_RS04915	CJJ81176_1031	202.604	1.0946	0.127842	8.56214	1.1079e-17	3.04391e-16	TRUE	Up-regulated in Milk	1067231	Cj1012c	Cj1012c
CJJ81176_RS04920	CJJ81176_RS04920	CJJ81176_1032	5114.33	0.954908	0.178029	5.36377	8.15008e-08	5.48186e-07	FALSE	#N/A	1067230	Cj1013c	Cj1013c
CJJ81176_RS04925	CJJ81176_RS04925	CJJ81176_1033	512.062	1.05254	0.141342	7.44679	9.56386e-14	1.56596e-12	TRUE	Up-regulated in Milk	1067229	Cj1014c	livF
CJJ81176_RS04930	CJJ81176_RS04930	CJJ81176_1034	501.383	0.804855	0.151869	5.29968	1.16005e-07	7.58245e-07	FALSE	#N/A	1067228	Cj1015c	livG
CJJ81176_RS04935	CJJ81176_RS04935	CJJ81176_1035	915.429	0.903548	0.153933	5.86977	4.36409e-09	3.36866e-08	FALSE	#N/A	1067227	Cj1016c	livM
CJJ81176_RS04940	CJJ81176_RS04940	CJJ81176_1036	1338.23	1.15812	0.166689	6.94784	3.7093e-12	4.96923e-11	TRUE	Up-regulated in Milk	1067226	Cj1017c	livH
CJJ81176_RS04945	CJJ81176_RS04945	CJJ81176_1037	2860.55	1.08037	0.207904	5.1965	2.03077e-07	1.25166e-06	TRUE	Up-regulated in Milk	1067225	Cj1018c	livK
CJJ81176_RS04950	CJJ81176_RS04950	CJJ81176_1038	4333.83	0.969748	0.223928	4.33063	1.48683e-05	6.10166e-05	FALSE	#N/A	1068553	Cj1019c	livJ
CJJ81176_RS04955	CJJ81176_RS04955	CJJ81176_1039	380.172	0.373024	0.152137	2.4519	0.0142103	0.0285438	FALSE	#N/A	1067224	Cj1020c	Cj1020c
CJJ81176_RS04960	CJJ81176_RS04960	CJJ81176_1040	228.889	-0.205418	0.151574	-1.35523	0.175346	0.25272	FALSE	#N/A	1067222	Cj1021c	Cj1021c
CJJ81176_RS04965	CJJ81176_RS04965	CJJ81176_1041	403.724	-0.312248	0.117612	-2.65491	0.00793304	0.0173308	FALSE	#N/A	1067221	Cj1022c	Cj1022c
CJJ81176_RS04970	CJJ81176_RS04970	CJJ81176_1042	2936.03	-0.414432	0.0893431	-4.63866	3.50682e-06	1.67686e-05	FALSE	#N/A	1067220	Cj1023c	asd
CJJ81176_RS04975	CJJ81176_RS04975	CJJ81176_1043	2302.16	-0.970894	0.084558	-11.482	1.62485e-30	2.02606e-28	FALSE	#N/A	1067219	Cj1024c	flgR
CJJ81176_RS04980	CJJ81176_RS04980	#N/A	273.639	0.338714	0.172452	1.96411	0.0495169	0.0844026	FALSE	#N/A	#N/A	#N/A	#N/A
CJJ81176_RS04985	CJJ81176_RS04985	CJJ81176_1045	18944.7	-0.293393	0.145836	-2.01179	0.0442416	0.0762932	FALSE	#N/A	1067217	Cj1026c	Cj1026c
gyrA	CJJ81176_RS04990	CJJ81176_1046	11515.9	0.0965908	0.0766288	1.2605	0.207489	0.288208	FALSE	#N/A	1067216	Cj1027c	gyrA
CJJ81176_RS04995	CJJ81176_RS04995	CJJ81176_1047	32.836	0.135022	0.264944	0.509627	0.610313	0.685957	FALSE	#N/A	1067215	Cj1028c	Cj1028c
CJJ81176_RS05000	CJJ81176_RS05000	CJJ81176_1048	5032.54	-0.270451	0.145541	-1.85825	0.0631339	0.104749	FALSE	#N/A	1067214	Cj1029c	mapA
lepA	CJJ81176_RS05005	CJJ81176_1049	2014.33	0.20248	0.135661	1.49254	0.135559	0.20234	FALSE	#N/A	1067213	Cj1030c	lepA
CJJ81176_RS05010	CJJ81176_RS05010	CJJ81176_1050	2184.73	-0.224098	0.193548	-1.15784	0.24693	0.333561	FALSE	#N/A	1067212	Cj1031	cmeD
CJJ81176_RS05015	CJJ81176_RS05015	CJJ81176_1051	1116.41	-0.491389	0.133613	-3.6777	0.000235345	0.000723898	FALSE	#N/A	1067211	Cj1032	cmeE
CJJ81176_RS05020	CJJ81176_RS05020	CJJ81176_1052	1356.29	0.0357208	0.15716	0.22729	0.820199	0.868414	FALSE	#N/A	1067209	Cj1033	cmeF
CJJ81176_RS05025	CJJ81176_RS05025	CJJ81176_1053	3390.97	-1.23339	0.0962074	-12.8201	1.26505e-37	4.10129e-35	TRUE	Down-regulated in Milk	1067208	Cj1034c	Cj1034c
CJJ81176_RS05030	CJJ81176_RS05030	CJJ81176_1054	259.48	-0.00752567	0.112275	-0.0670292	0.946558	0.959242	FALSE	#N/A	1067207	Cj1035c	Cj1035c
CJJ81176_RS05035	CJJ81176_RS05035	CJJ81176_1055	330.959	-0.362078	0.139775	-2.59044	0.00958526	0.0204175	FALSE	#N/A	1067206	Cj1036c	Cj1036c
CJJ81176_RS05040	CJJ81176_RS05040	CJJ81176_1056	7144.59	-0.199288	0.165044	-1.20748	0.227247	0.311121	FALSE	#N/A	1067205	Cj1037c	pycA
ftsW	CJJ81176_RS05045	CJJ81176_1057	252.087	0.06955	0.136518	0.509459	0.610431	0.685957	FALSE	#N/A	1067204	Cj1038	Cj1038
CJJ81176_RS05050	CJJ81176_RS05050	CJJ81176_1058	459.007	0.0905623	0.132513	0.68342	0.494341	0.585338	FALSE	#N/A	1067203	Cj1039	murG
CJJ81176_RS05060	CJJ81176_RS05060	CJJ81176_1062	1287.55	0.369969	0.15139	2.44381	0.0145332	0.0290128	FALSE	#N/A	1067201	Cj1041c	Cj1041c
CJJ81176_RS05065	CJJ81176_RS05065	CJJ81176_1063	113.41	0.141852	0.174916	0.810971	0.417382	0.515406	FALSE	#N/A	1067200	Cj1042c	Cj1042c
CJJ81176_RS05070	CJJ81176_RS05070	CJJ81176_1064	210.019	0.37545	0.125932	2.98136	0.0028697	0.00701626	FALSE	#N/A	1067199	Cj1043c	Cj1043c
thiH	CJJ81176_RS05075	CJJ81176_1065	1175.87	0.530478	0.109623	4.83911	1.30423e-06	6.81985e-06	FALSE	#N/A	1067198	Cj1044c	thiH
CJJ81176_RS05080	CJJ81176_RS05080	CJJ81176_1066	1260.56	0.358738	0.165713	2.16481	0.0304019	0.0550766	FALSE	#N/A	1067197	Cj1045c	thiG
thiF	CJJ81176_RS05085	CJJ81176_1067	1064.64	0.095425	0.16486	0.578823	0.562709	0.644174	FALSE	#N/A	1067196	Cj1046c	moeB
thiS	CJJ81176_RS05090	CJJ81176_1068	16.9424	0.438553	0.312667	1.40262	0.16073	0.234512	FALSE	#N/A	1067195	Cj1047c	thiS
dapE	CJJ81176_RS05095	CJJ81176_1069	1561.12	0.200872	0.0739295	2.71708	0.00658612	0.0146248	FALSE	#N/A	1067194	Cj1048c	dapE
CJJ81176_RS05100	CJJ81176_RS05100	CJJ81176_1070	126.448	-0.118723	0.150271	-0.790056	0.429495	0.526237	FALSE	#N/A	1067193	Cj1049c	Cj1049c
CJJ81176_RS05105	CJJ81176_RS05105	CJJ81176_1071	441.326	0.419583	0.0858138	4.88946	1.01113e-06	5.39158e-06	FALSE	#N/A	1067192	Cj1050c	npdA
CJJ81176_RS05110	CJJ81176_RS05110	CJJ81176_1072	1211.72	0.246175	0.119331	2.06296	0.0391162	0.0684744	FALSE	#N/A	1067190	Cj1052c	mutS
CJJ81176_RS05115	CJJ81176_RS05115	CJJ81176_1073	3.86194	-0.0447929	0.631888	-0.0708873	0.943487	#N/A	FALSE	#N/A	1067189	Cj1053c	Cj1053c
CJJ81176_RS05120	CJJ81176_RS05120	CJJ81176_1074	1942.68	0.425414	0.122138	3.48305	0.000495738	0.00143243	FALSE	#N/A	1067188	Cj1054c	murC
CJJ81176_RS05125	CJJ81176_RS05125	CJJ81176_1075	516.131	-0.149269	0.181019	-0.824603	0.409597	0.507224	FALSE	#N/A	1067187	Cj1055c	Cj1055c
CJJ81176_RS05130	CJJ81176_RS05130	CJJ81176_1076	1121.23	0.535005	0.106365	5.02989	4.90749e-07	2.78148e-06	FALSE	#N/A	1067185	Cj1056c	Cj1056c
xseB	CJJ81176_RS05135	CJJ81176_1077	13.2846	0.63514	0.332754	1.90874	0.0562959	0.0946636	FALSE	#N/A	1067184	Cj1057c	Cj1057c
CJJ81176_RS05140	CJJ81176_RS05140	CJJ81176_1078	6771.44	0.439743	0.11942	3.68231	0.000231126	0.000712274	FALSE	#N/A	1067183	Cj1058c	guaB
CJJ81176_RS05145	CJJ81176_RS05145	CJJ81176_1079	5029.5	0.144038	0.117496	1.2259	0.220237	0.302802	FALSE	#N/A	1067182	Cj1059c	gatA
CJJ81176_RS05150	CJJ81176_RS05150	#N/A	0.152	-0.428208	3.08053	-0.139005	0.889446	#N/A	FALSE	#N/A	#N/A	#N/A	#N/A
CJJ81176_RS05155	CJJ81176_RS05155	CJJ81176_1080	16833.4	0.0628221	0.10154	0.618695	0.536117	0.622526	FALSE	#N/A	1067181	Cj1061c	ileS
CJJ81176_RS05160	CJJ81176_RS05160	CJJ81176_1081	1872.78	-0.368702	0.12148	-3.03507	0.00240476	0.00595133	FALSE	#N/A	1067180	Cj1062	Cj1062
CJJ81176_RS05165	CJJ81176_RS05165	CJJ81176_1082	126.944	-0.307749	0.15708	-1.95918	0.0500916	0.085203	FALSE	#N/A	1067179	Cj1063	Cj1063
CJJ81176_RS05170	CJJ81176_RS05170	CJJ81176_1083	3082.22	0.0482702	0.169877	0.284148	0.776297	0.831161	FALSE	#N/A	1067178	Cj1064	Cj1064
CJJ81176_RS05175	CJJ81176_RS05175	CJJ81176_1084	505.958	-0.100922	0.188843	-0.534419	0.593051	0.672263	FALSE	#N/A	1067177	Cj1066	rdxA
pgsA	CJJ81176_RS05180	CJJ81176_1085	247.558	0.296335	0.110303	2.68656	0.0072192	0.0158568	FALSE	#N/A	1067176	Cj1067	pgsA
rseP	CJJ81176_RS05185	CJJ81176_1086	573.926	0.455494	0.0981735	4.63968	3.4895e-06	1.67351e-05	FALSE	#N/A	1067174	Cj1068	Cj1068
CJJ81176_RS05190	CJJ81176_RS05190	CJJ81176_1087	190.744	0.460852	0.140271	3.28545	0.0010182	0.0027417	FALSE	#N/A	1067173	Cj1069	Cj1069
CJJ81176_RS05195	CJJ81176_RS05195	CJJ81176_1088	5839.1	0.820199	0.162941	5.03373	4.81036e-07	2.736e-06	FALSE	#N/A	1067170	Cj1070	rpsF
CJJ81176_RS05200	CJJ81176_RS05200	CJJ81176_1089	3805.13	1.03748	0.14476	7.16685	7.67445e-13	1.09125e-11	TRUE	Up-regulated in Milk	1067169	Cj1071	ssb
rpsR	CJJ81176_RS05205	CJJ81176_1090	1674.25	0.948971	0.165228	5.74341	9.2789e-09	6.93138e-08	FALSE	#N/A	1067168	Cj1072	rpsR
lon	CJJ81176_RS05210	CJJ81176_1091	2749.15	0.657427	0.108835	6.04061	1.53535e-09	1.33091e-08	FALSE	#N/A	1067167	Cj1073c	lon
bamD	CJJ81176_RS05215	CJJ81176_1092	1784.24	-0.134342	0.15389	-0.872974	0.382677	0.479381	FALSE	#N/A	1067145	Cj1074c	Cj1074c
CJJ81176_RS05220	CJJ81176_RS05220	CJJ81176_1093	9891.76	-0.693149	0.173631	-3.99209	6.54946e-05	0.000231805	FALSE	#N/A	1067144	Cj1075	Cj1075
CJJ81176_RS05225	CJJ81176_RS05225	CJJ81176_1094	1641.15	-0.040706	0.138558	-0.293784	0.768923	0.825447	FALSE	#N/A	1067143	Cj1076	proC
CJJ81176_RS05230	CJJ81176_RS05230	CJJ81176_1095	3.80052	0.623269	0.646006	0.964805	0.334643	#N/A	FALSE	#N/A	1067142	Cj1077	ctsT
CJJ81176_RS05235	CJJ81176_RS05235	CJJ81176_1096	1.27279	-0.373552	1.3784	-0.271004	0.786388	#N/A	FALSE	#N/A	1067141	Cj1078	Cj1078
CJJ81176_RS05240	CJJ81176_RS05240	CJJ81176_1097	3.72369	0.898834	0.623738	1.44104	0.149572	#N/A	FALSE	#N/A	1067140	Cj1079	Cj1079
CJJ81176_RS05245	CJJ81176_RS05245	CJJ81176_1098	75.6859	0.355868	0.235069	1.51389	0.130054	0.195745	FALSE	#N/A	1067139	Cj1080c	hemD
thiE	CJJ81176_RS05250	CJJ81176_1099	224.946	0.797364	0.107243	7.43515	1.04452e-13	1.6764e-12	FALSE	#N/A	1067138	Cj1081c	thiE
thiD	CJJ81176_RS05255	CJJ81176_1100	628.105	0.600104	0.127955	4.68998	2.73235e-06	1.33408e-05	FALSE	#N/A	1067137	Cj1082c	thiD
CJJ81176_RS05260	CJJ81176_RS05260	CJJ81176_1101	146.596	0.545701	0.134837	4.04711	5.1855e-05	0.000186793	FALSE	#N/A	1067136	Cj1083c	Cj1083c
CJJ81176_RS05265	CJJ81176_RS05265	CJJ81176_1102	263.984	0.486732	0.0945878	5.14582	2.66348e-07	1.61101e-06	FALSE	#N/A	1067135	Cj1084c	Cj1084c
CJJ81176_RS05270	CJJ81176_RS05270	CJJ81176_1103	992.681	0.484641	0.111842	4.33326	1.46915e-05	6.04439e-05	FALSE	#N/A	1067134	Cj1085c	mfd
CJJ81176_RS05275	CJJ81176_RS05275	CJJ81176_1104	1212.11	0.0187198	0.127548	0.146767	0.883316	0.917856	FALSE	#N/A	1067132	Cj1086c	Cj1086c
CJJ81176_RS05280	CJJ81176_RS05280	CJJ81176_1105	2212.99	0.00357455	0.0894871	0.0399448	0.968137	0.974147	FALSE	#N/A	1067131	Cj1087c	Cj1087c
CJJ81176_RS05285	CJJ81176_RS05285	CJJ81176_1106	470.645	-0.500719	0.172354	-2.90518	0.00367046	0.00872407	FALSE	#N/A	1067130	Cj1088c	folC
CJJ81176_RS05290	CJJ81176_RS05290	CJJ81176_1107	156.841	0.173501	0.185889	0.933357	0.350636	0.444742	FALSE	#N/A	1067129	Cj1089c	Cj1089c
CJJ81176_RS05295	CJJ81176_RS05295	#N/A	130.177	0.557777	0.132528	4.20875	2.56792e-05	9.91096e-05	FALSE	#N/A	#N/A	#N/A	#N/A
CJJ81176_RS05300	CJJ81176_RS05300	CJJ81176_1109	3409.35	0.658342	0.119273	5.51961	3.39754e-08	2.3536e-07	FALSE	#N/A	1068670	Cj1091c	leuS
secF	CJJ81176_RS05305	CJJ81176_1110	2191.36	0.941867	0.0892479	10.5534	4.90031e-26	2.73911e-24	FALSE	#N/A	1068266	Cj1092c	secF
secD	CJJ81176_RS05310	CJJ81176_1111	3867.75	0.553618	0.0804084	6.88508	5.77559e-12	7.55018e-11	FALSE	#N/A	1068265	Cj1093c	secD
yajC	CJJ81176_RS05315	CJJ81176_1112	1288.95	-0.00981864	0.128945	-0.0761458	0.939303	0.954017	FALSE	#N/A	1068264	Cj1094c	yajC
CJJ81176_RS05320	CJJ81176_RS05320	CJJ81176_1113	249.821	0.167247	0.163181	1.02492	0.305402	0.398697	FALSE	#N/A	1068669	Cj1095	Cj1095
CJJ81176_RS05325	CJJ81176_RS05325	CJJ81176_1114	13898.9	0.0937664	0.161674	0.579973	0.561933	0.643741	FALSE	#N/A	1068262	Cj1096c	metK
sstT	CJJ81176_RS05330	CJJ81176_1115	3595.28	-0.453753	0.0955665	-4.74804	2.05401e-06	1.02764e-05	FALSE	#N/A	1068261	Cj1097	Cj1097
CJJ81176_RS05335	CJJ81176_RS05335	CJJ81176_1116	2346.9	-0.603235	0.119566	-5.04519	4.53064e-07	2.61633e-06	FALSE	#N/A	1068260	Cj1098	pyrB
CJJ81176_RS05340	CJJ81176_RS05340	CJJ81176_1117	2251.65	-0.405786	0.127031	-3.19439	0.00140125	0.00368737	FALSE	#N/A	1068668	Cj1099	Cj1099
CJJ81176_RS05345	CJJ81176_RS05345	CJJ81176_1118	161.528	-0.167526	0.144553	-1.15893	0.246486	0.333239	FALSE	#N/A	1067615	Cj1100	Cj1100
CJJ81176_RS05350	CJJ81176_RS05350	CJJ81176_1119	306.016	0.130449	0.203169	0.642073	0.520826	0.610014	FALSE	#N/A	1068377	Cj1101	Cj1101
truB	CJJ81176_RS05355	CJJ81176_1120	81.649	-0.144134	0.242225	-0.595042	0.551815	0.63597	FALSE	#N/A	1068603	Cj1102	truB
csrA	CJJ81176_RS05360	CJJ81176_1121	223.097	-0.66225	0.204607	-3.23669	0.00120924	0.00321867	FALSE	#N/A	1068378	Cj1103	csrA
CJJ81176_RS05365	CJJ81176_RS05365	CJJ81176_1122	196.693	0.00486402	0.187689	0.0259153	0.979325	0.982355	FALSE	#N/A	1068379	Cj1104	Cj1104
CJJ81176_RS05370	CJJ81176_RS05370	CJJ81176_1123	352.558	0.0160215	0.152477	0.105075	0.916316	0.942167	FALSE	#N/A	1068380	Cj1105	smpB
CJJ81176_RS05375	CJJ81176_RS05375	CJJ81176_1124	763.508	0.314532	0.14375	2.18805	0.0286658	0.0525648	FALSE	#N/A	1068381	Cj1106	Cj1106
CJJ81176_RS05380	CJJ81176_RS05380	CJJ81176_1125	206.87	0.278265	0.177638	1.56647	0.117239	0.178613	FALSE	#N/A	1068382	Cj1107	clpS
CJJ81176_RS05385	CJJ81176_RS05385	CJJ81176_1126	1264.18	0.443643	0.10302	4.30637	1.65958e-05	6.73195e-05	FALSE	#N/A	1068383	Cj1108	clpA
CJJ81176_RS05390	CJJ81176_RS05390	CJJ81176_1127	53.3549	0.587461	0.251922	2.33191	0.0197053	0.0380718	FALSE	#N/A	1068384	Cj1109	aat
CJJ81176_RS05395	CJJ81176_RS05395	CJJ81176_1128	12835.1	-0.706792	0.119502	-5.9145	3.32894e-09	2.68429e-08	FALSE	#N/A	1068385	Cj1110c	Cj1110c
CJJ81176_RS05400	CJJ81176_RS05400	CJJ81176_1129	422.689	-0.519921	0.106274	-4.89227	9.96777e-07	5.35025e-06	FALSE	#N/A	1068386	Cj1111c	Cj1111c
CJJ81176_RS05405	CJJ81176_RS05405	CJJ81176_1130	1355.82	-0.791684	0.139094	-5.69171	1.25772e-08	9.2252e-08	FALSE	#N/A	1068387	Cj1112c	Cj1112c
CJJ81176_RS05410	CJJ81176_RS05410	CJJ81176_1131	136.288	-0.131213	0.135297	-0.96981	0.332141	0.426963	FALSE	#N/A	1068388	Cj1113	Cj1113
pssA	CJJ81176_RS05415	CJJ81176_1132	1941.09	-0.0838742	0.138554	-0.605355	0.544943	0.630066	FALSE	#N/A	1068389	Cj1114c	pssA
CJJ81176_RS05420	CJJ81176_RS05420	CJJ81176_1133	467.416	0.706879	0.10801	6.54458	5.96631e-11	6.85914e-10	FALSE	#N/A	1068390	Cj1115c	Cj1115c
CJJ81176_RS05425	CJJ81176_RS05425	CJJ81176_1134	8845.81	1.00707	0.109368	9.20807	3.32037e-20	1.14517e-18	TRUE	Up-regulated in Milk	1068391	Cj1116c	ftsH
CJJ81176_RS05435	CJJ81176_RS05435	CJJ81176_1136	6095.26	0.0219031	0.125343	0.174745	0.86128	0.901258	FALSE	#N/A	522009	Cj1118c	cheY
CJJ81176_RS05440	CJJ81176_RS05440	CJJ81176_1137	437.968	-0.137916	0.138772	-0.993831	0.320305	0.413717	FALSE	#N/A	1068393	Cj1119c	pglG
CJJ81176_RS05445	CJJ81176_RS05445	CJJ81176_1138	2806.53	-0.138346	0.165353	-0.836671	0.402778	0.499925	FALSE	#N/A	1068394	Cj1120c	pglF
CJJ81176_RS05450	CJJ81176_RS05450	CJJ81176_1139	6477.85	-0.297111	0.224179	-1.32533	0.185062	0.264071	FALSE	#N/A	1068395	Cj1121c	pglE
CJJ81176_RS05455	CJJ81176_RS05455	CJJ81176_1140	117.609	0.491737	0.127821	3.84709	0.000119529	0.000397856	FALSE	#N/A	1068397	Cj1123c	pglD
CJJ81176_RS05460	CJJ81176_RS05460	CJJ81176_1141	178.92	0.511579	0.143603	3.56245	0.000367416	0.00108287	FALSE	#N/A	1068398	Cj1124c	pglC
CJJ81176_RS05465	CJJ81176_RS05465	CJJ81176_1142	654.526	0.267486	0.093202	2.86996	0.0041052	0.00964423	FALSE	#N/A	1068399	Cj1125c	pglA
CJJ81176_RS05470	CJJ81176_RS05470	CJJ81176_1143	1530.09	0.103101	0.10061	1.02475	0.30548	0.398697	FALSE	#N/A	1068400	Cj1126c	pglB
CJJ81176_RS05475	CJJ81176_RS05475	CJJ81176_1144	849.96	-0.337495	0.142429	-2.36956	0.0178091	0.0348568	FALSE	#N/A	1068401	Cj1127c	pglJ
CJJ81176_RS05480	CJJ81176_RS05480	CJJ81176_1145	307.682	0.279289	0.116927	2.38857	0.0169141	0.033274	FALSE	#N/A	1068402	Cj1128c	pglI
CJJ81176_RS05485	CJJ81176_RS05485	CJJ81176_1146	634.165	0.41662	0.120501	3.45741	0.000545403	0.00155926	FALSE	#N/A	1068403	Cj1129c	pglH
CJJ81176_RS05490	CJJ81176_RS05490	CJJ81176_1147	925.911	0.178542	0.136747	1.30564	0.191675	0.27065	FALSE	#N/A	1068404	Cj1130c	pglK
galE	CJJ81176_RS05495	CJJ81176_1148	7727.84	0.183295	0.263456	0.695734	0.486595	0.578278	FALSE	#N/A	1068405	Cj1131c	gne
CJJ81176_RS05500	CJJ81176_RS05500	CJJ81176_1149	933.362	-0.618336	0.164003	-3.77028	0.000163067	0.000526556	FALSE	#N/A	1068406	Cj1132c	Cj1132c
waaC	CJJ81176_RS05505	CJJ81176_1150	973.014	-1.24332	0.16127	-7.70956	1.26253e-14	2.32564e-13	TRUE	Down-regulated in Milk	1068407	Cj1133	waaC
CJJ81176_RS05510	CJJ81176_RS05510	CJJ81176_1151	484.866	-0.759166	0.118938	-6.38289	1.7378e-10	1.80575e-09	FALSE	#N/A	1068408	Cj1134	htrB
CJJ81176_RS05515	CJJ81176_RS05515	CJJ81176_1152	501.523	-0.22103	0.111931	-1.97469	0.0483034	0.0825947	FALSE	#N/A	1068409	Cj1135	Cj1135
CJJ81176_RS05525	CJJ81176_RS05525	CJJ81176_1154	274.716	-0.599985	0.108852	-5.51195	3.54881e-08	2.43755e-07	FALSE	#N/A	1069162	#N/A	#N/A
CJJ81176_RS05540	CJJ81176_RS05540	CJJ81176_1157	2524.14	-0.941543	0.101331	-9.29177	1.51737e-20	5.34709e-19	FALSE	#N/A	1069163	#N/A	#N/A
neuB	CJJ81176_RS05545	CJJ81176_1158	2378.3	-0.848271	0.11111	-7.63451	2.26673e-14	4.08264e-13	FALSE	#N/A	1068417	Cj1141	neuB1
neuC	CJJ81176_RS05550	CJJ81176_1159	771.979	-0.397617	0.12488	-3.184	0.00145254	0.00376922	FALSE	#N/A	1069164	#N/A	#N/A
CJJ81176_RS05555	CJJ81176_RS05555	CJJ81176_1160	734.181	-0.1978	0.110923	-1.78322	0.0745509	0.121454	FALSE	#N/A	1069165	#N/A	#N/A
CJJ81176_RS05560	CJJ81176_RS05560	CJJ81176_1161	472.293	-0.119669	0.101253	-1.18188	0.237254	0.321854	FALSE	#N/A	1069166	#N/A	#N/A
CJJ81176_RS05570	CJJ81176_RS05570	CJJ81176_1163	125.819	-0.0759614	0.223838	-0.339358	0.73434	0.796231	FALSE	#N/A	1068422	Cj1146c	waaV
waaF	CJJ81176_RS05575	CJJ81176_1164	945.068	-0.811361	0.108158	-7.50162	6.30351e-14	1.0534e-12	FALSE	#N/A	1068423	Cj1148	waaF
CJJ81176_RS05580	CJJ81176_RS05580	CJJ81176_1165	961.08	-0.00827831	0.0969633	-0.0853757	0.931963	0.948995	FALSE	#N/A	1069229	#N/A	#N/A
gmhA	CJJ81176_RS05585	CJJ81176_1166	1651.24	0.132003	0.0888624	1.48547	0.137418	0.20455	FALSE	#N/A	1068424	Cj1149c	gmhA
CJJ81176_RS05590	CJJ81176_RS05590	CJJ81176_1167	1351.28	-0.0693312	0.0965146	-0.718349	0.472542	0.567821	FALSE	#N/A	1068425	Cj1150c	hldE
rfaD	CJJ81176_RS05595	CJJ81176_1168	2678.36	-0.474425	0.119646	-3.96523	7.33239e-05	0.000255631	FALSE	#N/A	1068426	Cj1151c	hldD
CJJ81176_RS05600	CJJ81176_RS05600	CJJ81176_1169	1248.24	-0.627151	0.105673	-5.93485	2.94111e-09	2.40785e-08	FALSE	#N/A	1068427	Cj1152c	gmhB
CJJ81176_RS05605	CJJ81176_RS05605	CJJ81176_1170	37588.9	-0.278275	0.184337	-1.50959	0.131147	0.196842	FALSE	#N/A	1068428	Cj1153	Cj1153
ccoS	CJJ81176_RS05610	CJJ81176_1171	51.478	-0.26951	0.195536	-1.37831	0.168106	0.243739	FALSE	#N/A	1068429	Cj1154c	Cj1154c
CJJ81176_RS05615	CJJ81176_RS05615	CJJ81176_1172	852.942	-0.43695	0.110023	-3.97144	7.144e-05	0.000250117	FALSE	#N/A	1068430	Cj1155c	Cj1155c
rho	CJJ81176_RS05620	CJJ81176_1173	3091.15	0.095025	0.138079	0.688192	0.491332	0.583052	FALSE	#N/A	23	Cj1156	rho
CJJ81176_RS05625	CJJ81176_RS05625	CJJ81176_1174	957.627	0.244537	0.159284	1.53523	0.124729	0.189135	FALSE	#N/A	1068431	Cj1157	dnaX
CJJ81176_RS05630	CJJ81176_RS05630	CJJ81176_1746	273.991	0.671555	0.303845	2.21019	0.0270921	0.0500756	FALSE	#N/A	1069230	Cj1158c	Cj1158c
CJJ81176_RS05635	CJJ81176_RS05635	CJJ81176_1176	1643.79	-0.400488	0.119507	-3.35117	0.000804711	0.00222221	FALSE	#N/A	1068649	Cj1161c	Cj1161c
CJJ81176_RS05640	CJJ81176_RS05640	CJJ81176_1177	15.9013	-1.26224	0.426779	-2.9576	0.00310043	0.00751241	TRUE	Down-regulated in Milk	1068435	Cj1162c	Cj1162c
CJJ81176_RS05645	CJJ81176_RS05645	CJJ81176_1178	3383.18	-0.798508	0.12058	-6.62222	3.53846e-11	4.18674e-10	FALSE	#N/A	1068436	Cj1163c	Cj1163c
CJJ81176_RS05650	CJJ81176_RS05650	CJJ81176_1179	1236.51	-0.351144	0.233032	-1.50685	0.131849	0.19753	FALSE	#N/A	1068437	Cj1164c	Cj1164c
CJJ81176_RS05655	CJJ81176_RS05655	CJJ81176_1180	216.921	-0.873507	0.197955	-4.41266	1.0211e-05	4.43756e-05	FALSE	#N/A	1068438	Cj1165c	Cj1165c
CJJ81176_RS05660	CJJ81176_RS05660	CJJ81176_1181	588.124	-1.07701	0.168285	-6.39989	1.55491e-10	1.64739e-09	TRUE	Down-regulated in Milk	1068439	Cj1166c	Cj1166c
CJJ81176_RS05665	CJJ81176_RS05665	CJJ81176_1182	2372.43	-0.707222	0.18922	-3.73757	0.00018581	0.000592784	FALSE	#N/A	1068440	Cj1167	ldh
CJJ81176_RS05670	CJJ81176_RS05670	CJJ81176_1183	1120.35	-0.181609	0.0990125	-1.8342	0.0666242	0.109531	FALSE	#N/A	1068441	Cj1168c	Cj1168c
CJJ81176_RS05675	CJJ81176_RS05675	CJJ81176_1184	519.555	0.870134	0.200447	4.34097	1.41856e-05	5.89613e-05	FALSE	#N/A	1068442	Cj1169c	Cj1169c
CJJ81176_RS05680	CJJ81176_RS05680	CJJ81176_1185	4152.37	0.861248	0.19775	4.35523	1.32929e-05	5.58235e-05	FALSE	#N/A	1068443	Cj1170c	omp50
CJJ81176_RS05685	CJJ81176_RS05685	CJJ81176_1186	1170.47	0.72335	0.195596	3.69818	0.00021715	0.000676922	FALSE	#N/A	1068444	Cj1171c	ppi
CJJ81176_RS05690	CJJ81176_RS05690	CJJ81176_1187	1446.28	0.378893	0.187946	2.01597	0.0438028	0.075617	FALSE	#N/A	1068445	Cj1172c	Cj1172c
CJJ81176_RS05695	CJJ81176_RS05695	CJJ81176_1188	154.368	-0.435641	0.245361	-1.77551	0.0758139	0.123264	FALSE	#N/A	1068446	Cj1173	Cj1173
CJJ81176_RS05700	CJJ81176_RS05700	CJJ81176_1189	73.5097	-0.050742	0.270665	-0.187472	0.851291	0.895202	FALSE	#N/A	1068447	Cj1174	Cj1174
CJJ81176_RS05705	CJJ81176_RS05705	CJJ81176_1190	4899.54	0.0537785	0.11618	0.462888	0.643444	0.718336	FALSE	#N/A	1068448	Cj1175c	argS
tatA	CJJ81176_RS05710	CJJ81176_1191	831.302	-0.122396	0.129128	-0.947861	0.3432	0.437709	FALSE	#N/A	1068449	Cj1176c	tatA
CJJ81176_RS05715	CJJ81176_RS05715	CJJ81176_1192	3684.9	-0.330767	0.151635	-2.18134	0.0291583	0.0534075	FALSE	#N/A	1068450	Cj1177c	gmk
CJJ81176_RS05720	CJJ81176_RS05720	CJJ81176_1193	6822.99	-0.947418	0.0806871	-11.7419	7.77356e-32	1.05008e-29	FALSE	#N/A	1068451	Cj1178c	Cj1178c
fliR	CJJ81176_RS05725	CJJ81176_1194	80.9533	0.318438	0.309534	1.02877	0.303588	0.39751	FALSE	#N/A	1068452	Cj1179c	fliR
CJJ81176_RS05730	CJJ81176_RS05730	CJJ81176_1195	143.124	0.769118	0.273375	2.81342	0.0049017	0.0113347	FALSE	#N/A	1068780	Cj1180c	Cj1180c
CJJ81176_RS05735	CJJ81176_RS05735	CJJ81176_1196	10848.6	1.02459	0.153056	6.69423	2.16808e-11	2.62273e-10	TRUE	Up-regulated in Milk	1068453	Cj1181c	tsf
rpsB	CJJ81176_RS05740	CJJ81176_1197	3996.4	0.891832	0.144375	6.17718	6.5256e-10	6.14999e-09	FALSE	#N/A	1068454	Cj1182c	rpsB
CJJ81176_RS05745	CJJ81176_RS05745	CJJ81176_1198	4763.7	-0.277252	0.127184	-2.17992	0.0292633	0.0535393	FALSE	#N/A	1068455	Cj1183c	cfa
CJJ81176_RS05750	CJJ81176_RS05750	CJJ81176_1199	12426.7	0.54755	0.171511	3.1925	0.00141047	0.00370564	FALSE	#N/A	1067817	Cj1184c	petC
CJJ81176_RS05755	CJJ81176_RS05755	CJJ81176_1200	12647.3	0.385561	0.176123	2.18915	0.0285856	0.0524771	FALSE	#N/A	1067818	Cj1185c	petB
petA	CJJ81176_RS05760	CJJ81176_1201	7409.49	0.21373	0.187709	1.13862	0.254861	0.34216	FALSE	#N/A	1067819	Cj1186c	petA
CJJ81176_RS05765	CJJ81176_RS05765	CJJ81176_1202	45.4846	0.719656	0.315768	2.27907	0.022663	0.0430676	FALSE	#N/A	1067820	Cj1187c	arsB
mnmG	CJJ81176_RS05770	CJJ81176_1203	3028.4	0.155932	0.155262	1.00432	0.315224	0.408782	FALSE	#N/A	1067821	Cj1188c	gidA
CJJ81176_RS05775	CJJ81176_RS05775	CJJ81176_1204	8078.59	1.00514	0.171161	5.87246	4.29369e-09	3.33018e-08	TRUE	Up-regulated in Milk	1067822	Cj1189c	cetB
CJJ81176_RS05780	CJJ81176_RS05780	CJJ81176_1205	18664.1	1.07819	0.142682	7.55661	4.13724e-14	7.13453e-13	TRUE	Up-regulated in Milk	1067823	Cj1190c	cetA
CJJ81176_RS05785	CJJ81176_RS05785	CJJ81176_1206	867.3	-0.236726	0.18523	-1.27801	0.201247	0.281468	FALSE	#N/A	1067824	Cj1191c	Cj1191c
CJJ81176_RS05790	CJJ81176_RS05790	CJJ81176_1207	8772.26	-0.371805	0.140211	-2.65176	0.00800741	0.0174084	FALSE	#N/A	1067825	Cj1192	dctA
CJJ81176_RS05795	CJJ81176_RS05795	CJJ81176_1208	848.312	-0.448414	0.159135	-2.81782	0.00483513	0.0112289	FALSE	#N/A	1067826	Cj1193c	Cj1193c
CJJ81176_RS05800	CJJ81176_RS05800	CJJ81176_1209	8434.45	-0.356145	0.124335	-2.86439	0.00417807	0.00980122	FALSE	#N/A	1067827	Cj1194	Cj1194
CJJ81176_RS05805	CJJ81176_RS05805	CJJ81176_1210	1469.18	-0.0723945	0.111913	-0.646879	0.51771	0.606803	FALSE	#N/A	1067828	Cj1195c	pyrC2
CJJ81176_RS05810	CJJ81176_RS05810	CJJ81176_1211	1182.01	0.0570258	0.0848098	0.672396	0.501332	0.592317	FALSE	#N/A	1067829	Cj1196c	gpsA
CJJ81176_RS05815	CJJ81176_RS05815	CJJ81176_1212	9293.88	-0.239267	0.0878414	-2.72385	0.00645262	0.0144073	FALSE	#N/A	1067830	Cj1197c	gatB
CJJ81176_RS05820	CJJ81176_RS05820	CJJ81176_1213	10079.1	-0.196976	0.193951	-1.0156	0.30982	0.402741	FALSE	#N/A	44028	Cj1198	Cj1198
CJJ81176_RS05825	CJJ81176_RS05825	CJJ81176_1214	6373.59	0.85993	0.365496	2.35277	0.018634	0.0361745	FALSE	#N/A	1067832	Cj1199	Cj1199
CJJ81176_RS05830	CJJ81176_RS05830	CJJ81176_1215	2361.31	1.20954	0.323989	3.73327	0.000189008	0.00060075	TRUE	Up-regulated in Milk	1067833	Cj1200	Cj1200
metE	CJJ81176_RS05835	CJJ81176_1216	9377.19	1.40029	0.319321	4.38521	1.15875e-05	4.94298e-05	TRUE	Up-regulated in Milk	1067834	Cj1201	metE
metF	CJJ81176_RS05840	CJJ81176_1217	1058.7	0.936966	0.246682	3.79828	0.000145706	0.000477149	FALSE	#N/A	1067835	Cj1202	metF
CJJ81176_RS05845	CJJ81176_RS05845	#N/A	24.9713	0.193486	0.385683	0.501672	0.615898	0.690437	FALSE	#N/A	#N/A	#N/A	#N/A
CJJ81176_RS05850	CJJ81176_RS05850	CJJ81176_1219	2773.55	-0.0203844	0.19397	-0.10509	0.916304	0.942167	FALSE	#N/A	1067837	Cj1204c	atpB
radA	CJJ81176_RS05855	CJJ81176_1220	761.126	0.341789	0.160793	2.12565	0.0335327	0.05993	FALSE	#N/A	1067838	Cj1205c	radA
ftsY	CJJ81176_RS05860	CJJ81176_1221	1940.38	0.0485525	0.090587	0.535977	0.591975	0.671512	FALSE	#N/A	1067839	Cj1206c	ftsY
CJJ81176_RS05865	CJJ81176_RS05865	CJJ81176_1222	2685.61	-0.127894	0.149009	-0.858298	0.390728	0.486833	FALSE	#N/A	1067840	Cj1207c	Cj1207c
CJJ81176_RS05870	CJJ81176_RS05870	#N/A	758.17	-0.463129	0.122649	-3.77606	0.000159329	0.000518618	FALSE	#N/A	#N/A	#N/A	#N/A
rny	CJJ81176_RS05875	CJJ81176_1223	2844.97	0.285909	0.137531	2.07887	0.0376294	0.0661575	FALSE	#N/A	1067842	Cj1209	Cj1209
CJJ81176_RS05880	CJJ81176_RS05880	CJJ81176_1224	350.714	0.315049	0.143664	2.19295	0.0283108	0.0521499	FALSE	#N/A	1067843	Cj1210	Cj1210
CJJ81176_RS05885	CJJ81176_RS05885	#N/A	14.7121	0.332124	0.424241	0.782867	0.433705	0.530594	FALSE	#N/A	#N/A	#N/A	#N/A
CJJ81176_RS05890	CJJ81176_RS05890	CJJ81176_1225	76.4483	0.312857	0.294639	1.06183	0.288312	0.379038	FALSE	#N/A	1067845	Cj1212c	rbn
CJJ81176_RS05895	CJJ81176_RS05895	CJJ81176_1226	2012.04	-0.11139	0.0893112	-1.24721	0.212319	0.29316	FALSE	#N/A	1067846	Cj1213c	glcD
CJJ81176_RS05900	CJJ81176_RS05900	CJJ81176_1227	2937.35	-0.112219	0.123487	-0.908756	0.363479	0.458521	FALSE	#N/A	1067847	Cj1214c	Cj1214c
CJJ81176_RS05905	CJJ81176_RS05905	CJJ81176_1228	1829.72	0.428133	0.201678	2.12285	0.0337661	0.0602807	FALSE	#N/A	1067848	Cj1215	Cj1215
CJJ81176_RS05910	CJJ81176_RS05910	CJJ81176_1229	70.4881	0.424476	0.187563	2.26312	0.0236285	0.0446407	FALSE	#N/A	1067849	Cj1216c	Cj1216c
CJJ81176_RS05915	CJJ81176_RS05915	CJJ81176_1230	69.839	0.15788	0.200509	0.787394	0.431051	0.527745	FALSE	#N/A	1067850	Cj1217c	Cj1217c
CJJ81176_RS05920	CJJ81176_RS05920	CJJ81176_1231	294.622	0.403292	0.148643	2.71315	0.00666464	0.0147789	FALSE	#N/A	1067851	Cj1218c	ribA
CJJ81176_RS05925	CJJ81176_RS05925	CJJ81176_1232	3016.21	0.272443	0.203174	1.34094	0.179941	0.258356	FALSE	#N/A	1067852	Cj1219c	Cj1219c
CJJ81176_RS05930	CJJ81176_RS05930	CJJ81176_1233	25357.7	-0.246439	0.208448	-1.18226	0.237103	0.321854	FALSE	#N/A	1067853	Cj1220	groES
CJJ81176_RS05935	CJJ81176_RS05935	CJJ81176_1234	147103	-0.0693116	0.153008	-0.452994	0.650553	0.723779	FALSE	#N/A	521785	Cj1221	groEL
CJJ81176_RS05940	CJJ81176_RS05940	CJJ81176_1235	636.739	-0.791411	0.142898	-5.5383	3.05418e-08	2.14321e-07	FALSE	#N/A	1068020	Cj1222c	dccS
CJJ81176_RS05945	CJJ81176_RS05945	CJJ81176_1236	1222.81	-0.635812	0.121724	-5.22339	1.75681e-07	1.10809e-06	FALSE	#N/A	1068019	Cj1223c	dccR
CJJ81176_RS05950	CJJ81176_RS05950	CJJ81176_1237	6538.32	-1.49831	0.139552	-10.7366	6.85313e-27	5.55446e-25	TRUE	Down-regulated in Milk	1068018	Cj1224	Cj1224
CJJ81176_RS05955	CJJ81176_RS05955	CJJ81176_1238	2093	-1.31315	0.181913	-7.2186	5.25272e-13	7.74196e-12	TRUE	Down-regulated in Milk	1068017	Cj1225	Cj1225
CJJ81176_RS05965	CJJ81176_RS05965	CJJ81176_1240	815.446	0.668554	0.16348	4.08952	4.3227e-05	0.000159252	FALSE	#N/A	1068015	Cj1226c	Cj1226c
CJJ81176_RS05970	CJJ81176_RS05970	CJJ81176_1241	4758.97	0.305604	0.188912	1.61771	0.105726	0.16291	FALSE	#N/A	1068014	Cj1227c	Cj1227c
CJJ81176_RS05975	CJJ81176_RS05975	CJJ81176_1242	14352	0.223847	0.214379	1.04417	0.296408	0.389366	FALSE	#N/A	1068013	Cj1228c	htrA
CJJ81176_RS05980	CJJ81176_RS05980	CJJ81176_1243	6580.67	-0.374291	0.227944	-1.64203	0.100584	0.156025	FALSE	#N/A	1068012	Cj1229	cbpA
CJJ81176_RS05985	CJJ81176_RS05985	CJJ81176_1244	2669.3	-0.794964	0.141829	-5.60507	2.08168e-08	1.48652e-07	FALSE	#N/A	1068011	Cj1230	hspR
CJJ81176_RS05990	CJJ81176_RS05990	CJJ81176_1245	1010.92	-0.3569	0.232042	-1.53808	0.124028	0.188425	FALSE	#N/A	1068010	Cj1231	kefB
CJJ81176_RS05995	CJJ81176_RS05995	CJJ81176_1246	30.1647	-0.246373	0.349397	-0.705138	0.480724	0.57256	FALSE	#N/A	1068009	Cj1232	Cj1232
CJJ81176_RS06000	CJJ81176_RS06000	CJJ81176_1247	381.169	0.230483	0.153758	1.499	0.133873	0.200192	FALSE	#N/A	1068008	Cj1233	Cj1233
CJJ81176_RS06005	CJJ81176_RS06005	CJJ81176_1248	5049.59	-0.282815	0.0534309	-5.2931	1.20261e-07	7.82904e-07	FALSE	#N/A	1068007	Cj1234	glyS
CJJ81176_RS06010	CJJ81176_RS06010	CJJ81176_1249	330.65	0.132683	0.231599	0.5729	0.566712	0.647843	FALSE	#N/A	1068006	Cj1235	Cj1235
CJJ81176_RS06015	CJJ81176_RS06015	CJJ81176_1250	71.3167	-0.127216	0.291483	-0.436444	0.662514	0.733563	FALSE	#N/A	1068005	Cj1236	Cj1236
CJJ81176_RS06020	CJJ81176_RS06020	CJJ81176_1251	526.763	-0.507333	0.165897	-3.05811	0.00222734	0.00553761	FALSE	#N/A	1068759	Cj1237c	Cj1237c
CJJ81176_RS06025	CJJ81176_RS06025	CJJ81176_1252	2518.53	-0.84355	0.164032	-5.14259	2.7097e-07	1.63287e-06	FALSE	#N/A	1068003	Cj1238	pdxJ
CJJ81176_RS06030	CJJ81176_RS06030	CJJ81176_1253	873.692	-0.671317	0.12709	-5.28221	1.27637e-07	8.243e-07	FALSE	#N/A	1068002	Cj1239	pdxA
CJJ81176_RS06040	CJJ81176_RS06040	CJJ81176_1256	346.009	0.509024	0.187896	2.70907	0.0067472	0.0149295	FALSE	#N/A	1068000	Cj1241	Cj1241
CJJ81176_RS06045	CJJ81176_RS06045	CJJ81176_1257	15488.4	-0.886234	0.20095	-4.41023	1.03262e-05	4.44701e-05	FALSE	#N/A	1067999	Cj1242	Cj1242
CJJ81176_RS06050	CJJ81176_RS06050	CJJ81176_1258	4221.66	-0.191384	0.121693	-1.57268	0.115793	0.176742	FALSE	#N/A	1067998	Cj1243	hemE
CJJ81176_RS06055	CJJ81176_RS06055	CJJ81176_1259	769.859	-0.19927	0.108345	-1.83923	0.0658818	0.108641	FALSE	#N/A	1067997	Cj1244	Cj1244
CJJ81176_RS06060	CJJ81176_RS06060	CJJ81176_1260	368.67	0.218302	0.0970515	2.24934	0.0244907	0.0459485	FALSE	#N/A	1067996	Cj1245c	Cj1245c
uvrC	CJJ81176_RS06065	CJJ81176_1261	505.15	-0.495632	0.182205	-2.72019	0.0065244	0.0145332	FALSE	#N/A	1067995	Cj1246c	uvrC
CJJ81176_RS06070	CJJ81176_RS06070	CJJ81176_1262	358.923	-0.693351	0.292767	-2.36827	0.0178717	0.0349037	FALSE	#N/A	1067994	Cj1247c	Cj1247c
CJJ81176_RS06075	CJJ81176_RS06075	CJJ81176_1264	4465.05	0.32042	0.135326	2.36777	0.0178958	0.0349086	FALSE	#N/A	1067992	Cj1248	guaA
CJJ81176_RS06080	CJJ81176_RS06080	CJJ81176_1265	3392.94	-0.330222	0.0968776	-3.40865	0.000652849	0.00184367	FALSE	#N/A	1067991	Cj1249	Cj1249
CJJ81176_RS06085	CJJ81176_RS06085	CJJ81176_1266	15955.1	0.194548	0.0898289	2.16576	0.0303298	0.0550556	FALSE	#N/A	1067990	Cj1250	purD
CJJ81176_RS06090	CJJ81176_RS06090	CJJ81176_1267	400.069	0.439534	0.131924	3.33173	0.000863076	0.00236725	FALSE	#N/A	1067989	Cj1251	Cj1251
CJJ81176_RS06095	CJJ81176_RS06095	CJJ81176_1268	1008.55	0.481234	0.254987	1.88729	0.0591215	0.0985966	FALSE	#N/A	1067988	Cj1252	Cj1252
CJJ81176_RS06100	CJJ81176_RS06100	CJJ81176_1269	3739.97	1.03931	0.0977897	10.628	2.20679e-26	1.55531e-24	TRUE	Up-regulated in Milk	1067987	Cj1253	pnp
CJJ81176_RS06105	CJJ81176_RS06105	CJJ81176_1270	45.6295	1.1054	0.280223	3.94472	7.98947e-05	0.000274967	TRUE	Up-regulated in Milk	1067986	Cj1254	Cj1254
CJJ81176_RS06110	CJJ81176_RS06110	CJJ81176_1271	946.166	-1.13086	0.153491	-7.3676	1.73731e-13	2.70786e-12	TRUE	Down-regulated in Milk	595032	Cj1255	Cj1255
CJJ81176_RS06115	CJJ81176_RS06115	CJJ81176_1272	978.221	-0.0112764	0.12356	-0.0912625	0.927284	0.947453	FALSE	#N/A	1068753	Cj1256c	Cj1256c
CJJ81176_RS06120	CJJ81176_RS06120	CJJ81176_1273	1182.08	-0.454225	0.186242	-2.43889	0.0147323	0.029374	FALSE	#N/A	1067985	Cj1257c	Cj1257c
CJJ81176_RS06125	CJJ81176_RS06125	CJJ81176_1274	1586.51	-0.516428	0.11648	-4.43362	9.26621e-06	4.0706e-05	FALSE	#N/A	1067984	Cj1258	Cj1258
CJJ81176_RS06130	CJJ81176_RS06130	CJJ81176_1275	435756	0.18099	0.164513	1.10016	0.271264	0.359836	FALSE	#N/A	1067983	Cj1259	porA
dnaJ	CJJ81176_RS06135	CJJ81176_1276	1149.81	0.647727	0.179072	3.61713	0.000297888	0.000895873	FALSE	#N/A	1067982	Cj1260c	dnaJ
CJJ81176_RS06140	CJJ81176_RS06140	CJJ81176_1277	12373.3	-0.519053	0.0848094	-6.12023	9.3443e-10	8.55769e-09	FALSE	#N/A	1067981	Cj1261	racR
CJJ81176_RS06145	CJJ81176_RS06145	CJJ81176_1278	847.997	0.0902041	0.181409	0.497241	0.619019	0.692977	FALSE	#N/A	1067980	Cj1262	racS
recR	CJJ81176_RS06150	CJJ81176_1279	133.876	0.34755	0.149573	2.32362	0.0201459	0.0387424	FALSE	#N/A	1067979	Cj1263	recR
CJJ81176_RS06155	CJJ81176_RS06155	CJJ81176_1280	1150.87	0.236503	0.114872	2.05885	0.0395091	0.0690876	FALSE	#N/A	1067978	Cj1264c	hydD
cybH	CJJ81176_RS06160	CJJ81176_1281	9400.8	0.0562658	0.148374	0.379216	0.704527	0.770606	FALSE	#N/A	1067977	Cj1265c	hydC
CJJ81176_RS06165	CJJ81176_RS06165	CJJ81176_1282	43687.4	0.0602182	0.119671	0.503196	0.614827	0.69019	FALSE	#N/A	1067976	Cj1266c	hydB
CJJ81176_RS06170	CJJ81176_RS06170	CJJ81176_1283	23753.3	-0.416176	0.120606	-3.45072	0.000559089	0.00159277	FALSE	#N/A	1067975	Cj1267c	hydA
mnmC	CJJ81176_RS06175	CJJ81176_1284	84.3193	0.0961703	0.246984	0.389378	0.696997	0.763916	FALSE	#N/A	1067974	Cj1268c	mnmC
CJJ81176_RS06180	CJJ81176_RS06180	CJJ81176_1285	1166.63	0.254109	0.127583	1.99171	0.0464026	0.0795123	FALSE	#N/A	1067973	Cj1269c	amiA
CJJ81176_RS06185	CJJ81176_RS06185	CJJ81176_1286	3999.28	0.198112	0.112581	1.75973	0.078454	0.127174	FALSE	#N/A	1067972	Cj1270c	Cj1270c
CJJ81176_RS06190	CJJ81176_RS06190	CJJ81176_1287	5533.08	0.0128169	0.13253	0.0967095	0.922957	0.946307	FALSE	#N/A	1067971	Cj1271c	tyrS
CJJ81176_RS06195	CJJ81176_RS06195	CJJ81176_1288	1994.77	0.0625721	0.0999401	0.626096	0.531252	0.618649	FALSE	#N/A	1067970	Cj1272c	spoT
CJJ81176_RS06200	CJJ81176_RS06200	CJJ81176_1289	559.169	-0.405032	0.10894	-3.71795	0.000200848	0.000634716	FALSE	#N/A	1067969	Cj1273c	rpoZ
CJJ81176_RS06205	CJJ81176_RS06205	CJJ81176_1290	4922.81	-0.334134	0.108919	-3.06773	0.00215695	0.00537083	FALSE	#N/A	1067968	Cj1274c	pyrH
CJJ81176_RS06210	CJJ81176_RS06210	CJJ81176_1291	364.377	-0.327204	0.190037	-1.72179	0.0851075	0.13552	FALSE	#N/A	1067967	Cj1275c	Cj1275c
CJJ81176_RS06215	CJJ81176_RS06215	CJJ81176_1292	505.963	-0.533693	0.150817	-3.53868	0.000402133	0.00118304	FALSE	#N/A	1068710	Cj1276c	Cj1276c
CJJ81176_RS06220	CJJ81176_RS06220	CJJ81176_1293	1235.43	-1.02106	0.132086	-7.73022	1.07363e-14	2.02367e-13	TRUE	Down-regulated in Milk	1067966	Cj1277c	Cj1277c
trmB	CJJ81176_RS06225	CJJ81176_1294	943.33	0.758629	0.0998956	7.59422	3.09656e-14	5.51596e-13	FALSE	#N/A	1067965	Cj1278c	trmB
CJJ81176_RS06230	CJJ81176_RS06230	CJJ81176_1295	4737.68	0.439838	0.193912	2.26824	0.0233147	0.0441509	FALSE	#N/A	1067964	Cj1279c	Cj1279c
CJJ81176_RS06235	CJJ81176_RS06235	CJJ81176_1296	884.578	-0.367945	0.0847234	-4.34289	1.40619e-05	5.85973e-05	FALSE	#N/A	1067963	Cj1280c	Cj1280c
CJJ81176_RS06240	CJJ81176_RS06240	CJJ81176_1297	322.962	-0.396515	0.146584	-2.70505	0.00682947	0.015062	FALSE	#N/A	1067962	Cj1282	mrdB
CJJ81176_RS06255	CJJ81176_RS06255	CJJ81176_1300	282.46	0.0621257	0.237112	0.26201	0.793314	0.846028	FALSE	#N/A	1066776	Cj1283	ktrB
CJJ81176_RS06260	CJJ81176_RS06260	CJJ81176_1301	415.023	1.20622	0.127304	9.47513	2.6644e-21	1.02833e-19	TRUE	Up-regulated in Milk	1066777	Cj1284	ktrA
CJJ81176_RS06265	CJJ81176_RS06265	CJJ81176_1302	264.409	0.146512	0.205541	0.712812	0.475962	0.57106	FALSE	#N/A	1066778	Cj1285c	Cj1285c
upp	CJJ81176_RS06270	CJJ81176_1303	991.188	0.351373	0.0816929	4.30115	1.69915e-05	6.81763e-05	FALSE	#N/A	1066779	Cj1286c	upp
CJJ81176_RS06275	CJJ81176_RS06275	CJJ81176_1304	6748.95	-0.0388981	0.106998	-0.36354	0.716202	0.78061	FALSE	#N/A	1066780	Cj1287c	Cj1287c
CJJ81176_RS06280	CJJ81176_RS06280	CJJ81176_1305	9220.4	-0.5039	0.0966484	-5.21374	1.85068e-07	1.16191e-06	FALSE	#N/A	1066781	Cj1288c	gltX
CJJ81176_RS06285	CJJ81176_RS06285	CJJ81176_1306	5583.41	-0.536217	0.1258	-4.26245	2.02198e-05	8.01375e-05	FALSE	#N/A	1066782	Cj1289	Cj1289
CJJ81176_RS06290	CJJ81176_RS06290	CJJ81176_1307	8939.77	0.0258575	0.149854	0.172551	0.863005	0.901954	FALSE	#N/A	1066783	Cj1290c	accC
accB	CJJ81176_RS06295	CJJ81176_1308	4634.62	-0.0781141	0.168053	-0.46482	0.64206	0.717285	FALSE	#N/A	1066784	Cj1291c	accB
CJJ81176_RS06300	CJJ81176_RS06300	CJJ81176_1309	2894.04	0.0174562	0.132926	0.131323	0.89552	0.928157	FALSE	#N/A	572600	Cj1292	dcd
pseB	CJJ81176_RS06305	CJJ81176_1310	20073.9	-0.205628	0.212915	-0.965777	0.334156	0.428759	FALSE	#N/A	1066785	Cj1293	pseB
pseC	CJJ81176_RS06310	CJJ81176_1311	6072.06	-0.431775	0.158764	-2.71961	0.00653589	0.0145332	FALSE	#N/A	1066786	Cj1294	pseC
CJJ81176_RS06320	CJJ81176_RS06320	CJJ81176_1314	405.523	0.0450878	0.101262	0.445259	0.656133	0.728487	FALSE	#N/A	1069238	#N/A	#N/A
CJJ81176_RS06325	CJJ81176_RS06325	CJJ81176_1315	3787.84	-0.171133	0.150522	-1.13693	0.255567	0.342659	FALSE	#N/A	1069170	#N/A	#N/A
CJJ81176_RS06330	CJJ81176_RS06330	CJJ81176_1316	202.806	0.101614	0.153933	0.660114	0.509181	0.598971	FALSE	#N/A	1069171	#N/A	#N/A
CJJ81176_RS06335	CJJ81176_RS06335	CJJ81176_1317	825.095	0.151088	0.187504	0.805786	0.420366	0.517399	FALSE	#N/A	1069172	#N/A	#N/A
CJJ81176_RS06340	CJJ81176_RS06340	CJJ81176_1318	875.917	-0.017742	0.169531	-0.104653	0.916651	0.942167	FALSE	#N/A	1067272	Cj1302	Cj1302
CJJ81176_RS06345	CJJ81176_RS06345	CJJ81176_1319	881.799	0.279629	0.136162	2.05365	0.0400091	0.0698114	FALSE	#N/A	1067271	Cj1303	fabH2
CJJ81176_RS06350	CJJ81176_RS06350	CJJ81176_1320	433.435	0.272195	0.127189	2.14009	0.0323474	0.0580678	FALSE	#N/A	1067269	Cj1304	acpP3
CJJ81176_RS06355	CJJ81176_RS06355	#N/A	508.671	-0.33629	0.134099	-2.50778	0.0121492	0.025024	FALSE	#N/A	#N/A	#N/A	#N/A
CJJ81176_RS06360	CJJ81176_RS06360	CJJ81176_1322	4251.04	-0.340141	0.0876328	-3.88144	0.000103841	0.000351411	FALSE	#N/A	1067266	Cj1307	Cj1307
CJJ81176_RS06365	CJJ81176_RS06365	#N/A	128.057	-0.275308	0.212843	-1.29348	0.195845	0.275099	FALSE	#N/A	#N/A	#N/A	#N/A
CJJ81176_RS06375	CJJ81176_RS06375	CJJ81176_1326	1746.72	-0.324309	0.140102	-2.3148	0.0206239	0.0395169	FALSE	#N/A	1067265	Cj1308	Cj1308
CJJ81176_RS06380	CJJ81176_RS06380	CJJ81176_1327	548.319	-0.756746	0.118044	-6.41071	1.44848e-10	1.54473e-09	FALSE	#N/A	1067267	Cj1305c;Cj1306c	Cj1305c;Cj1306c
pseF	CJJ81176_RS06385	CJJ81176_1328	2016.34	-0.943421	0.108875	-8.66515	4.50899e-18	1.28229e-16	FALSE	#N/A	1067261	Cj1311	pseF
pseG	CJJ81176_RS06390	CJJ81176_1329	499.037	-0.866007	0.136847	-6.32829	2.47885e-10	2.52718e-09	FALSE	#N/A	1067260	Cj1312	pseG
pseH	CJJ81176_RS06395	CJJ81176_1330	56.5722	-0.626739	0.307204	-2.04014	0.0413363	0.0717411	FALSE	#N/A	1067259	Cj1313	pseH
CJJ81176_RS06400	CJJ81176_RS06400	CJJ81176_1331	705.876	-0.16521	0.161213	-1.02479	0.305461	0.398697	FALSE	#N/A	1067258	Cj1314c	hisF
hisH	CJJ81176_RS06405	CJJ81176_1332	2347.49	-0.191026	0.139309	-1.37124	0.170299	0.246258	FALSE	#N/A	1067257	Cj1315c	hisH
CJJ81176_RS06410	CJJ81176_RS06410	CJJ81176_1333	10607.5	-0.281165	0.185366	-1.51681	0.129314	0.194813	FALSE	#N/A	1067256	Cj1316c	pseA
pseI	CJJ81176_RS06415	CJJ81176_1334	3417.98	-0.608718	0.122485	-4.96972	6.70484e-07	3.69678e-06	FALSE	#N/A	1067255	Cj1317	pseI
CJJ81176_RS06420	CJJ81176_RS06420	CJJ81176_1335	611.21	-0.490072	0.117992	-4.15345	3.27506e-05	0.00012289	FALSE	#N/A	1067148	Cj1334	Cj1334
CJJ81176_RS06425	CJJ81176_RS06425	CJJ81176_1336	2834.39	-0.540936	0.132666	-4.07743	4.5536e-05	0.000167	FALSE	#N/A	1069177	#N/A	#N/A
CJJ81176_RS06430	CJJ81176_RS06430	CJJ81176_1337	3891.64	-0.621516	0.140022	-4.43872	9.04954e-06	3.98622e-05	FALSE	#N/A	1069178	#N/A	#N/A
CJJ81176_RS06435	CJJ81176_RS06435	CJJ81176_1338	50853.1	-0.241239	0.12321	-1.95796	0.0502349	0.0853572	FALSE	#N/A	1067613	Cj1338c;Cj1339c	flaB;flaA
CJJ81176_RS06440	CJJ81176_RS06440	CJJ81176_1339	170762	-0.311581	0.150969	-2.06387	0.03903	0.0683975	FALSE	#N/A	1067613	Cj1338c;Cj1339c	flaB;flaA
CJJ81176_RS06445	CJJ81176_RS06445	CJJ81176_1340	409.872	0.453163	0.129664	3.49491	0.000474219	0.00137515	FALSE	#N/A	1069240	#N/A	#N/A
CJJ81176_RS06450	CJJ81176_RS06450	CJJ81176_1341	655.115	0.58223	0.141754	4.10734	4.00242e-05	0.000148126	FALSE	#N/A	1067125	Cj1342c	Cj1342c
CJJ81176_RS06455	CJJ81176_RS06455	CJJ81176_1342	97.5353	0.397167	0.213375	1.86136	0.0626938	0.104232	FALSE	#N/A	1067124	Cj1343c	Cj1343c
tsaD	CJJ81176_RS06460	CJJ81176_1343	295.236	0.253786	0.20429	1.24228	0.214133	0.295342	FALSE	#N/A	1067123	Cj1344c	Cj1344c
CJJ81176_RS06465	CJJ81176_RS06465	CJJ81176_1344	5441.49	0.119755	0.11743	1.0198	0.307823	0.400788	FALSE	#N/A	1067121	Cj1345c	Cj1345c
CJJ81176_RS06470	CJJ81176_RS06470	CJJ81176_1345	2057.36	-0.0131635	0.144127	-0.0913324	0.927228	0.947453	FALSE	#N/A	1067120	Cj1346c	dxr
CJJ81176_RS06475	CJJ81176_RS06475	CJJ81176_1346	1219.79	-0.452357	0.129594	-3.49057	0.000481984	0.00139517	FALSE	#N/A	1067119	Cj1347c	cdsA
CJJ81176_RS06480	CJJ81176_RS06480	CJJ81176_1347	1671.35	-0.623934	0.180241	-3.46166	0.000536859	0.00154026	FALSE	#N/A	1067118	Cj1348c	Cj1348c
CJJ81176_RS06485	CJJ81176_RS06485	CJJ81176_1348	261.24	-0.592783	0.162793	-3.64132	0.000271243	0.000818781	FALSE	#N/A	1067117	Cj1349c	Cj1349c
CJJ81176_RS06490	CJJ81176_RS06490	CJJ81176_1349	559.735	-1.0042	0.155347	-6.46423	1.01814e-10	1.13042e-09	TRUE	Down-regulated in Milk	1067116	Cj1350	mobA
CJJ81176_RS06495	CJJ81176_RS06495	CJJ81176_1350	509.834	-0.877425	0.144946	-6.05347	1.41762e-09	1.25571e-08	FALSE	#N/A	1067115	Cj1351	pldA
CJJ81176_RS06500	CJJ81176_RS06500	CJJ81176_1351	110.617	0.267539	0.262309	1.01994	0.307759	0.400788	FALSE	#N/A	1067114	Cj1352	ceuB
CJJ81176_RS06505	CJJ81176_RS06505	CJJ81176_1352	38.1729	0.883211	0.324737	2.71978	0.00653261	0.0145332	FALSE	#N/A	1067113	Cj1353	ceuC
CJJ81176_RS06510	CJJ81176_RS06510	CJJ81176_1353	66.6938	0.192572	0.303877	0.633719	0.526264	0.615494	FALSE	#N/A	1067112	Cj1354	ceuD
CJJ81176_RS06515	CJJ81176_RS06515	CJJ81176_1354	1404.47	0.47022	0.112643	4.17443	2.98728e-05	0.00011314	FALSE	#N/A	1067111	Cj1355	ceuE
CJJ81176_RS06520	CJJ81176_RS06520	CJJ81176_1355	28.1666	-0.26696	0.394028	-0.677514	0.49808	0.589334	FALSE	#N/A	1069179	#N/A	#N/A
CJJ81176_RS06525	CJJ81176_RS06525	CJJ81176_1356	3.70388	0.43832	0.669071	0.655116	0.512393	#N/A	FALSE	#N/A	1069180	#N/A	#N/A
CJJ81176_RS06535	CJJ81176_RS06535	CJJ81176_1358	2463.23	-1.16	0.360509	-3.21769	0.00129228	0.00341728	TRUE	Down-regulated in Milk	1067110	Cj1356c	Cj1356c
CJJ81176_RS06540	CJJ81176_RS06540	CJJ81176_1359	11670.2	-2.10403	0.238399	-8.82567	1.08808e-18	3.39189e-17	TRUE	Down-regulated in Milk	1067109	Cj1357c	nrfA
nrfH	CJJ81176_RS06545	CJJ81176_1360	6841.22	-2.76091	0.249543	-11.0638	1.87879e-28	1.69195e-26	TRUE	Down-regulated in Milk	1067108	Cj1358c	nrfH
CJJ81176_RS06550	CJJ81176_RS06550	CJJ81176_1361	8241.73	-0.780791	0.116183	-6.72033	1.81313e-11	2.24357e-10	FALSE	#N/A	1067107	Cj1359	ppk
CJJ81176_RS06555	CJJ81176_RS06555	CJJ81176_1363	1055.69	-0.337244	0.145234	-2.32207	0.020229	0.0388522	FALSE	#N/A	1067106	Cj1361c	Cj1361c
ruvB	CJJ81176_RS06560	CJJ81176_1364	927.808	-0.0947191	0.17403	-0.54427	0.586256	0.666424	FALSE	#N/A	1067105	Cj1362	ruvB
CJJ81176_RS06565	CJJ81176_RS06565	CJJ81176_1365	528.149	0.202719	0.124623	1.62666	0.10381	0.160405	FALSE	#N/A	1068765	Cj1363	amaA
fumC	CJJ81176_RS06570	CJJ81176_1366	17902.2	0.169493	0.192005	0.882753	0.37737	0.473098	FALSE	#N/A	524631	Cj1364c	fumC
CJJ81176_RS06575	CJJ81176_RS06575	CJJ81176_1367	3069.25	0.391512	0.159278	2.45804	0.0139697	0.0281654	FALSE	#N/A	1067102	Cj1365c	Cj1365c
glmS	CJJ81176_RS06580	CJJ81176_1368	6211.86	0.317899	0.219015	1.4515	0.146641	0.216293	FALSE	#N/A	1067101	Cj1366c	glmS
CJJ81176_RS06585	CJJ81176_RS06585	CJJ81176_1369	1410.38	-0.454045	0.111551	-4.0703	4.69527e-05	0.000171807	FALSE	#N/A	1067100	Cj1367c	Cj1367c
mqnE	CJJ81176_RS06590	CJJ81176_1370	5859.69	-0.59501	0.130481	-4.56014	5.11197e-06	2.36757e-05	FALSE	#N/A	1067099	Cj1368	Cj1368
CJJ81176_RS06595	CJJ81176_RS06595	CJJ81176_1371	6935.78	0.107763	0.0903599	1.19259	0.233029	0.318231	FALSE	#N/A	1069181	#N/A	#N/A
CJJ81176_RS06600	CJJ81176_RS06600	CJJ81176_1372	1945.99	0.165432	0.0762226	2.17038	0.0299779	0.054539	FALSE	#N/A	1067098	Cj1369	Cj1369
CJJ81176_RS06605	CJJ81176_RS06605	CJJ81176_1373	301.089	-0.0494633	0.133974	-0.3692	0.711979	0.777393	FALSE	#N/A	1067097	Cj1370	Cj1370
CJJ81176_RS06610	CJJ81176_RS06610	CJJ81176_1374	441.501	0.14165	0.167956	0.843374	0.399019	0.49602	FALSE	#N/A	1067096	Cj1371	Cj1371
CJJ81176_RS06615	CJJ81176_RS06615	CJJ81176_1375	269.293	0.480972	0.171045	2.81196	0.00492412	0.0113704	FALSE	#N/A	1068705	Cj1372	Cj1372
CJJ81176_RS06620	CJJ81176_RS06620	CJJ81176_1376	223.499	0.591948	0.208399	2.84046	0.0045049	0.0105223	FALSE	#N/A	1067095	Cj1373	Cj1373
CJJ81176_RS06625	CJJ81176_RS06625	CJJ81176_1377	384.846	-0.176796	0.20429	-0.865416	0.38681	0.483811	FALSE	#N/A	1067094	Cj1374c	Cj1374c
CJJ81176_RS06630	CJJ81176_RS06630	CJJ81176_1378	1270.43	0.341444	0.144117	2.36921	0.0178262	0.0348568	FALSE	#N/A	1067093	Cj1375	Cj1375
CJJ81176_RS06635	CJJ81176_RS06635	CJJ81176_1379	4297.33	-0.572918	0.106007	-5.40452	6.49823e-08	4.38901e-07	FALSE	#N/A	1067091	Cj1377c	Cj1377c
CJJ81176_RS06640	CJJ81176_RS06640	CJJ81176_1380	1863.57	-0.911497	0.217567	-4.18949	2.79579e-05	0.000106635	FALSE	#N/A	1067090	Cj1378	selA
selB	CJJ81176_RS06645	CJJ81176_1381	726.18	-0.948204	0.224725	-4.2194	2.44949e-05	9.54476e-05	FALSE	#N/A	1067089	Cj1379	selB
CJJ81176_RS06650	CJJ81176_RS06650	CJJ81176_1382	9944.6	0.0341212	0.20549	0.166048	0.868119	0.905548	FALSE	#N/A	1067088	Cj1380	Cj1380
CJJ81176_RS06655	CJJ81176_RS06655	CJJ81176_1383	121.468	0.217615	0.230726	0.943174	0.345592	0.439721	FALSE	#N/A	1068867	Cj1381	Cj1381
fldA	CJJ81176_RS06660	CJJ81176_1384	11051.7	0.139918	0.129774	1.07817	0.280957	0.370872	FALSE	#N/A	1067085	Cj1382c	fldA
CJJ81176_RS06665	CJJ81176_RS06665	CJJ81176_1385	126.481	0.660094	0.347184	1.90128	0.0572654	0.0959346	FALSE	#N/A	1067084	Cj1383c	Cj1383c
CJJ81176_RS06670	CJJ81176_RS06670	CJJ81176_1386	418.48	0.0932268	0.335574	0.277813	0.781156	0.83526	FALSE	#N/A	1067083	Cj1384c	Cj1384c
CJJ81176_RS06675	CJJ81176_RS06675	CJJ81176_1387	6422.1	0.449054	0.198119	2.26658	0.0234158	0.0442905	FALSE	#N/A	1067082	Cj1385	katA
CJJ81176_RS06680	CJJ81176_RS06680	CJJ81176_1388	337.117	-0.354582	0.316342	-1.12088	0.262337	0.349999	FALSE	#N/A	1067081	Cj1386	Cj1386
CJJ81176_RS06685	CJJ81176_RS06685	CJJ81176_1389	1289.21	-0.42283	0.130919	-3.22971	0.00123915	0.00329289	FALSE	#N/A	1067080	Cj1387c	Cj1387c
CJJ81176_RS06690	CJJ81176_RS06690	CJJ81176_1390	9179.04	-1.04276	0.222179	-4.69332	2.68806e-06	1.32041e-05	TRUE	Down-regulated in Milk	1067079	Cj1388	Cj1388
CJJ81176_RS06695	CJJ81176_RS06695	CJJ81176_1391	9852.13	-0.695561	0.194328	-3.57932	0.000344494	0.00102463	FALSE	#N/A	1067078	Cj1389	Cj1389
CJJ81176_RS06700	CJJ81176_RS06700	CJJ81176_1392	10744.2	0.111642	0.261184	0.427445	0.669055	0.738614	FALSE	#N/A	1067077	#N/A	#N/A
CJJ81176_RS06705	CJJ81176_RS06705	CJJ81176_1393	8984.88	0.361544	0.249173	1.45097	0.146787	0.216311	FALSE	#N/A	1067075	Cj1394	Cj1394
CJJ81176_RS06710	CJJ81176_RS06710	CJJ81176_1394	3118	0.0242482	0.220496	0.109971	0.912432	0.940385	FALSE	#N/A	1067074	Cj1395	Cj1395
CJJ81176_RS06725	CJJ81176_RS06725	CJJ81176_1398	2980.96	-0.00673742	0.0736726	-0.0914508	0.927134	0.947453	FALSE	#N/A	1067071	Cj1399c	hydA2
fabI	CJJ81176_RS06730	CJJ81176_1399	3849.47	0.349125	0.121535	2.87263	0.0040707	0.009591	FALSE	#N/A	1067070	Cj1400c	fabI
CJJ81176_RS06735	CJJ81176_RS06735	CJJ81176_1400	1537.78	0.239991	0.111497	2.15245	0.0313619	0.056612	FALSE	#N/A	1067069	Cj1401c	tpiA
pgk	CJJ81176_RS06740	CJJ81176_1401	6219.81	-0.0649276	0.118796	-0.546546	0.584691	0.665111	FALSE	#N/A	1067068	Cj1402c	pgk
gap	CJJ81176_RS06745	CJJ81176_1402	14081.9	-0.300901	0.114191	-2.63507	0.00841195	0.0181086	FALSE	#N/A	1067067	Cj1403c	gapA
CJJ81176_RS06750	CJJ81176_RS06750	CJJ81176_1403	612.386	-0.397508	0.16121	-2.46578	0.0136715	0.0277712	FALSE	#N/A	1067066	Cj1404	nadD
rsfS	CJJ81176_RS06755	CJJ81176_1404	1141.16	-0.93008	0.164907	-5.64003	1.70024e-08	1.2304e-07	FALSE	#N/A	1067065	Cj1405	Cj1405
CJJ81176_RS06760	CJJ81176_RS06760	CJJ81176_1405	931.438	-0.222113	0.169967	-1.3068	0.191281	0.270328	FALSE	#N/A	1067064	Cj1406c	Cj1406c
CJJ81176_RS06765	CJJ81176_RS06765	CJJ81176_1406	2757.73	0.0181854	0.153339	0.118596	0.905595	0.936205	FALSE	#N/A	1067063	Cj1407c	Cj1407c
fliL	CJJ81176_RS06770	CJJ81176_1407	9272.34	-0.573654	0.0700701	-8.18685	2.68147e-16	6.12206e-15	FALSE	#N/A	1067062	Cj1408	fliL
CJJ81176_RS06775	CJJ81176_RS06775	CJJ81176_1408	530.871	-0.228619	0.200415	-1.14073	0.253983	0.341382	FALSE	#N/A	1067061	Cj1409	acpS
CJJ81176_RS06780	CJJ81176_RS06780	CJJ81176_1409	309.594	-0.316817	0.102354	-3.09531	0.00196606	0.00493341	FALSE	#N/A	1067060	Cj1410c	Cj1410c
CJJ81176_RS06785	CJJ81176_RS06785	CJJ81176_1410	2411.09	-0.624952	0.0994679	-6.28295	3.32202e-10	3.26363e-09	FALSE	#N/A	1067059	Cj1411c	Cj1411c
CJJ81176_RS06790	CJJ81176_RS06790	CJJ81176_1411	666.396	-1.03786	0.245438	-4.22859	2.35156e-05	9.20744e-05	TRUE	Down-regulated in Milk	1067058	Cj1412c	Cj1412c
CJJ81176_RS06795	CJJ81176_RS06795	CJJ81176_1412	513.916	-0.361244	0.143779	-2.5125	0.0119879	0.0247862	FALSE	#N/A	1067057	Cj1413c	kpsS
CJJ81176_RS06800	CJJ81176_RS06800	CJJ81176_1413	231.19	-0.00925579	0.176269	-0.0525094	0.958123	0.96647	FALSE	#N/A	1067056	Cj1414c	kpsC
CJJ81176_RS06805	CJJ81176_RS06805	CJJ81176_1414	461.863	-0.249673	0.102039	-2.44683	0.0144117	0.0288769	FALSE	#N/A	1067055	Cj1415c	cysC
CJJ81176_RS06810	CJJ81176_RS06810	CJJ81176_1415	1223.03	-0.360985	0.116052	-3.11056	0.00186734	0.00473703	FALSE	#N/A	1067054	Cj1416c	Cj1416c
CJJ81176_RS06815	CJJ81176_RS06815	CJJ81176_1416	274.94	0.0261565	0.157009	0.166592	0.867691	0.905548	FALSE	#N/A	1067053	Cj1417c	Cj1417c
CJJ81176_RS06820	CJJ81176_RS06820	CJJ81176_1417	2986.72	0.128184	0.10916	1.17428	0.240284	0.325669	FALSE	#N/A	1067052	Cj1418c	Cj1418c
CJJ81176_RS06825	CJJ81176_RS06825	CJJ81176_1418	5815.28	0.220181	0.104389	2.10924	0.0349236	0.0619379	FALSE	#N/A	1067050	Cj1419c	Cj1419c
CJJ81176_RS06830	CJJ81176_RS06830	CJJ81176_1419	24326	-0.113619	0.150034	-0.757288	0.448877	0.544226	FALSE	#N/A	1067049	Cj1420c	Cj1420c
CJJ81176_RS06845	CJJ81176_RS06845	CJJ81176_1422	1353.7	-0.520827	0.16275	-3.20016	0.00137352	0.00362617	FALSE	#N/A	1067047	Cj1423c	hddC
CJJ81176_RS06850	CJJ81176_RS06850	CJJ81176_1423	1570.81	-0.472399	0.165982	-2.84609	0.00442593	0.0103527	FALSE	#N/A	1067046	Cj1424c	gmhA2
CJJ81176_RS06855	CJJ81176_RS06855	CJJ81176_1424	2315.75	-0.409868	0.167614	-2.44531	0.0144729	0.0289636	FALSE	#N/A	1067045	Cj1425c	hddA
CJJ81176_RS06860	CJJ81176_RS06860	CJJ81176_1425	406.559	0.728401	0.123339	5.90568	3.51198e-09	2.77703e-08	FALSE	#N/A	1067043	Cj1427c	Cj1427c
CJJ81176_RS06865	CJJ81176_RS06865	CJJ81176_1426	1586.6	0.739894	0.114086	6.48543	8.84798e-11	1.00298e-09	FALSE	#N/A	484467	#N/A	#N/A
CJJ81176_RS06870	CJJ81176_RS06870	CJJ81176_1427	2254.38	0.576588	0.134367	4.29115	1.77749e-05	7.11436e-05	FALSE	#N/A	1069246	#N/A	#N/A
CJJ81176_RS06885	CJJ81176_RS06885	CJJ81176_1430	1317.72	0.380836	0.0996414	3.82206	0.00013234	0.000436911	FALSE	#N/A	1067040	Cj1430c	rfbC
CJJ81176_RS06890	CJJ81176_RS06890	CJJ81176_1431	946.7	0.00776235	0.0981749	0.0790666	0.93698	0.952253	FALSE	#N/A	1069247	#N/A	#N/A
CJJ81176_RS06895	CJJ81176_RS06895	CJJ81176_1432	608.67	-0.448512	0.191935	-2.33679	0.0194502	0.0376239	FALSE	#N/A	1069249	#N/A	#N/A
CJJ81176_RS06900	CJJ81176_RS06900	CJJ81176_1433	1432.21	-0.604485	0.146478	-4.12679	3.67869e-05	0.000136769	FALSE	#N/A	1069250	#N/A	#N/A
CJJ81176_RS06905	CJJ81176_RS06905	CJJ81176_1434	11391.9	-0.356003	0.139845	-2.54569	0.0109062	0.0229003	FALSE	#N/A	1069251	#N/A	#N/A
CJJ81176_RS06910	CJJ81176_RS06910	CJJ81176_1435	610.677	0.452181	0.141991	3.18458	0.00144966	0.00376922	FALSE	#N/A	1069252	#N/A	#N/A
CJJ81176_RS06915	CJJ81176_RS06915	CJJ81176_1436	339.769	0.176594	0.203875	0.866186	0.386388	0.483657	FALSE	#N/A	1069253	#N/A	#N/A
CJJ81176_RS06920	CJJ81176_RS06920	CJJ81176_1437	967.338	0.179191	0.0988569	1.81263	0.0698882	0.114433	FALSE	#N/A	1067624	Cj1443c	kpsF
CJJ81176_RS06925	CJJ81176_RS06925	CJJ81176_1438	4082.03	-0.0745457	0.103305	-0.721607	0.470536	0.56583	FALSE	#N/A	1067625	Cj1444c	kpsD
CJJ81176_RS06930	CJJ81176_RS06930	CJJ81176_1439	2224.12	-0.0607758	0.0724122	-0.839304	0.401299	0.498472	FALSE	#N/A	1067626	Cj1445c	kpsE
CJJ81176_RS06935	CJJ81176_RS06935	CJJ81176_1440	137.063	-0.0953192	0.160268	-0.594749	0.552011	0.63597	FALSE	#N/A	1067627	Cj1447c	kpsT
CJJ81176_RS06940	CJJ81176_RS06940	CJJ81176_1441	267.45	-0.506976	0.206704	-2.45266	0.0141803	0.0285438	FALSE	#N/A	1067628	Cj1448c	kpsM
CJJ81176_RS06945	CJJ81176_RS06945	CJJ81176_1442	373.008	-1.00906	0.169884	-5.93973	2.85499e-09	2.36506e-08	TRUE	Down-regulated in Milk	1067629	Cj1449c	Cj1449c
CJJ81176_RS06950	CJJ81176_RS06950	CJJ81176_1443	14644.7	-0.658665	0.212043	-3.10628	0.00189455	0.00479105	FALSE	#N/A	1067630	Cj1450	Cj1450
CJJ81176_RS06955	CJJ81176_RS06955	CJJ81176_1444	12859.5	-0.682546	0.185993	-3.66975	0.00024279	0.00074257	FALSE	#N/A	1067631	Cj1451	dut
CJJ81176_RS06960	CJJ81176_RS06960	CJJ81176_1445	317.445	-0.704813	0.212186	-3.32167	0.000894801	0.00244063	FALSE	#N/A	1067632	Cj1452	Cj1452
CJJ81176_RS06965	CJJ81176_RS06965	CJJ81176_1446	128.941	0.513855	0.155159	3.31179	0.000927011	0.00251706	FALSE	#N/A	1068526	Cj1453c	tilS
rimO	CJJ81176_RS06970	CJJ81176_1447	896.975	0.048956	0.159409	0.30711	0.758759	0.817242	FALSE	#N/A	1067635	Cj1454c	Cj1454c
prfB	CJJ81176_RS06975	CJJ81176_1448	1777.41	-0.359117	0.193856	-1.8525	0.0639543	0.105915	FALSE	#N/A	1067636	Cj1455	prfB
CJJ81176_RS06980	CJJ81176_RS06980	#N/A	567.204	-0.1886	0.12597	-1.49718	0.134346	0.200714	FALSE	#N/A	#N/A	#N/A	#N/A
truD	CJJ81176_RS06985	CJJ81176_1450	266.023	-0.155202	0.162275	-0.956414	0.338863	0.4332	FALSE	#N/A	1067638	Cj1457c	truD
CJJ81176_RS06990	CJJ81176_RS06990	CJJ81176_1451	631.486	-1.19821	0.211518	-5.6648	1.47193e-08	1.06995e-07	TRUE	Down-regulated in Milk	1068821	Cj1458c	thiL
CJJ81176_RS06995	CJJ81176_RS06995	CJJ81176_1452	4172.28	-0.515844	0.15465	-3.33556	0.000851289	0.00234285	FALSE	#N/A	1067639	Cj1459	Cj1459
CJJ81176_RS07000	CJJ81176_RS07000	CJJ81176_1453	241.039	-0.71267	0.141263	-5.04499	4.53541e-07	2.61633e-06	FALSE	#N/A	1067640	Cj1460	Cj1460
rlmJ	CJJ81176_RS07005	CJJ81176_1454	281.653	-0.442411	0.221465	-1.99765	0.0457546	0.078568	FALSE	#N/A	1067641	Cj1461	Cj1461
CJJ81176_RS07010	CJJ81176_RS07010	CJJ81176_1455	20202.9	-0.370296	0.227703	-1.62623	0.103902	0.160405	FALSE	#N/A	1067642	Cj1462	flgI
CJJ81176_RS07015	CJJ81176_RS07015	CJJ81176_1456	1432.96	-0.628417	0.155139	-4.05066	5.10727e-05	0.000184385	FALSE	#N/A	1067643	Cj1463	flgJ
CJJ81176_RS07020	CJJ81176_RS07020	CJJ81176_1457	22252.9	-0.771729	0.274249	-2.81398	0.0048933	0.0113315	FALSE	#N/A	1067644	Cj1464	flgM
CJJ81176_RS07025	CJJ81176_RS07025	CJJ81176_1458	4005.79	-0.499724	0.205439	-2.43246	0.0149964	0.0298273	FALSE	#N/A	1067645	Cj1465	Cj1465
flgK	CJJ81176_RS07030	CJJ81176_1459	19720.2	-0.626165	0.123012	-5.09027	3.57557e-07	2.10842e-06	FALSE	#N/A	1067646	Cj1466	flgK
CJJ81176_RS07040	CJJ81176_RS07040	CJJ81176_1462	1531.89	-0.760075	0.136155	-5.58242	2.37199e-08	1.6864e-07	FALSE	#N/A	1067649	Cj1468	Cj1468
CJJ81176_RS07045	CJJ81176_RS07045	CJJ81176_1463	50.3765	0.159395	0.277108	0.575209	0.56515	0.646512	FALSE	#N/A	1067650	Cj1470c	Cj1470c
CJJ81176_RS07050	CJJ81176_RS07050	CJJ81176_1464	104.72	0.457097	0.189965	2.40622	0.0161184	0.0318246	FALSE	#N/A	1067651	Cj1471c	ctsE
CJJ81176_RS07055	CJJ81176_RS07055	CJJ81176_1465	26.0459	0.0971981	0.269354	0.360857	0.718207	0.781351	FALSE	#N/A	1067652	Cj1472c	Cj1472c
CJJ81176_RS07060	CJJ81176_RS07060	CJJ81176_1466	7.3429	-0.0594174	0.459744	-0.12924	0.897168	0.929271	FALSE	#N/A	1067653	Cj1473c	ctsP
mshL	CJJ81176_RS07065	CJJ81176_1467	242.971	-0.117604	0.273637	-0.42978	0.667356	0.737915	FALSE	#N/A	1067654	Cj1474c	ctsD
CJJ81176_RS07070	CJJ81176_RS07070	CJJ81176_1468	20.0034	-0.253342	0.348477	-0.726999	0.467226	0.562685	FALSE	#N/A	1067655	Cj1475c	Cj1475c
nifJ	CJJ81176_RS07075	CJJ81176_1469	83400.6	-0.203663	0.0863758	-2.35787	0.01838	0.03581	FALSE	#N/A	1067656	Cj1476c	Cj1476c
CJJ81176_RS07080	CJJ81176_RS07080	CJJ81176_1470	1430.45	-0.298476	0.170002	-1.75572	0.0791356	0.127935	FALSE	#N/A	1067657	Cj1477c	Cj1477c
CJJ81176_RS07085	CJJ81176_RS07085	CJJ81176_1471	19131.9	-0.574796	0.115251	-4.98732	6.12218e-07	3.38705e-06	FALSE	#N/A	1067658	Cj1478c	cadF
CJJ81176_RS07090	CJJ81176_RS07090	CJJ81176_1472	1154.17	1.69221	0.142189	11.9011	1.16772e-32	2.1032e-30	TRUE	Up-regulated in Milk	521837	Cj1479c	rpsI
CJJ81176_RS07095	CJJ81176_RS07095	CJJ81176_1473	2168.79	1.4763	0.208001	7.09757	1.26966e-12	1.75907e-11	TRUE	Up-regulated in Milk	1067659	Cj1480c	rplM
CJJ81176_RS07100	CJJ81176_RS07100	CJJ81176_1474	474.69	0.323762	0.139275	2.32462	0.0200923	0.0387273	FALSE	#N/A	1067660	Cj1481c	Cj1481c
CJJ81176_RS07105	CJJ81176_RS07105	CJJ81176_1475	319.264	0.131948	0.185647	0.710745	0.477243	0.571166	FALSE	#N/A	1067661	Cj1482c	Cj1482c
CJJ81176_RS07110	CJJ81176_RS07110	CJJ81176_1476	99.5094	-0.316549	0.182316	-1.73626	0.0825171	0.132044	FALSE	#N/A	1067663	Cj1483c	Cj1483c
CJJ81176_RS07115	CJJ81176_RS07115	CJJ81176_1477	435.624	0.405603	0.154069	2.6326	0.00847344	0.0182168	FALSE	#N/A	1067664	Cj1484c	Cj1484c
CJJ81176_RS07120	CJJ81176_RS07120	#N/A	0.308449	0.0246919	3.06259	0.00806243	0.993567	#N/A	FALSE	#N/A	#N/A	#N/A	#N/A
CJJ81176_RS07125	CJJ81176_RS07125	CJJ81176_1478	619.988	0.406586	0.139575	2.91304	0.00357927	0.00855751	FALSE	#N/A	1067665	Cj1486c	Cj1486c
CJJ81176_RS07130	CJJ81176_RS07130	CJJ81176_1479	7291.76	0.433777	0.141182	3.07246	0.00212303	0.00530267	FALSE	#N/A	1067666	Cj1487c	ccoP
CJJ81176_RS07135	CJJ81176_RS07135	CJJ81176_1480	405.336	0.485932	0.152344	3.1897	0.0014242	0.00372359	FALSE	#N/A	1067667	Cj1488c	ccoQ
ccoO	CJJ81176_RS07140	CJJ81176_1481	4673.43	0.295324	0.135939	2.17247	0.0298202	0.0543741	FALSE	#N/A	1067668	Cj1489c	ccoO
ccoN	CJJ81176_RS07145	CJJ81176_1482	19147.1	0.0757167	0.14814	0.511114	0.609271	0.685853	FALSE	#N/A	1067669	Cj1490c	ccoN
CJJ81176_RS07150	CJJ81176_RS07150	CJJ81176_1483	2031.38	0.124341	0.113117	1.09922	0.27167	0.36008	FALSE	#N/A	1067670	Cj1491c	Cj1491c
CJJ81176_RS07155	CJJ81176_RS07155	CJJ81176_1484	1388.66	-0.752545	0.145675	-5.16593	2.39242e-07	1.45794e-06	FALSE	#N/A	1067671	Cj1492c	Cj1492c
CJJ81176_RS07160	CJJ81176_RS07160	CJJ81176_1485	293.883	0.361595	0.296437	1.2198	0.222539	0.305514	FALSE	#N/A	1067672	Cj1493c	Cj1493c
CJJ81176_RS07165	CJJ81176_RS07165	CJJ81176_1486	3815.37	-0.539142	0.0903838	-5.96503	2.4459e-09	2.04371e-08	FALSE	#N/A	1067673	Cj1494c	carA
CJJ81176_RS07170	CJJ81176_RS07170	CJJ81176_1487	1895.62	-0.740807	0.138531	-5.34761	8.91246e-08	5.8728e-07	FALSE	#N/A	1067675	Cj1495c	Cj1495c
CJJ81176_RS07175	CJJ81176_RS07175	CJJ81176_1488	359.361	0.493664	0.195751	2.5219	0.0116721	0.0243036	FALSE	#N/A	1067676	Cj1496c	Cj1496c
CJJ81176_RS07180	CJJ81176_RS07180	#N/A	481.266	0.235259	0.123495	1.90501	0.0567794	0.0953776	FALSE	#N/A	#N/A	#N/A	#N/A
CJJ81176_RS07185	CJJ81176_RS07185	CJJ81176_1490	4853.87	-0.00519813	0.155112	-0.0335122	0.973266	0.9787	FALSE	#N/A	1067678	Cj1498c	purA
CJJ81176_RS07195	CJJ81176_RS07195	CJJ81176_1492	621.821	2.1613	0.224878	9.61095	7.18822e-22	2.91303e-20	TRUE	Up-regulated in Milk	1067679	Cj1500	Cj1500
yedF	CJJ81176_RS07200	CJJ81176_1493	246.686	1.33263	0.27865	4.78244	1.73182e-06	8.80023e-06	TRUE	Up-regulated in Milk	1067680	Cj1501	Cj1501
putP	CJJ81176_RS07205	CJJ81176_1494	6945.05	0.125747	0.140687	0.893805	0.371426	0.467092	FALSE	#N/A	1067681	Cj1502c	putP
CJJ81176_RS07210	CJJ81176_RS07210	CJJ81176_1495	13765.5	0.321699	0.183001	1.75791	0.0787626	0.127547	FALSE	#N/A	1067682	Cj1503c	putA
selD	CJJ81176_RS07215	CJJ81176_1496	1474.36	-0.390907	0.0867289	-4.50723	6.56806e-06	2.97397e-05	FALSE	#N/A	1067683	Cj1504c	selD
yedF	CJJ81176_RS07220	CJJ81176_1497	2261.92	-0.519771	0.114745	-4.5298	5.90399e-06	2.70349e-05	FALSE	#N/A	1067684	Cj1505c	Cj1505c
CJJ81176_RS07225	CJJ81176_RS07225	CJJ81176_1498	18877.3	-0.98892	0.16343	-6.05105	1.43907e-09	1.26779e-08	FALSE	#N/A	1067685	Cj1506c	Cj1506c
CJJ81176_RS07230	CJJ81176_RS07230	CJJ81176_1499	1658.95	0.363527	0.0844659	4.30383	1.67871e-05	6.76914e-05	FALSE	#N/A	1067686	Cj1507c	Cj1507c
fdhD	CJJ81176_RS07235	CJJ81176_1500	3894.89	0.268733	0.153635	1.74917	0.0802617	0.1292	FALSE	#N/A	1067687	Cj1508c	fdhD
CJJ81176_RS07240	CJJ81176_RS07240	CJJ81176_1501	6975.39	-0.168728	0.195372	-0.863624	0.387794	0.484295	FALSE	#N/A	1067688	Cj1509c	fdhC
CJJ81176_RS07245	CJJ81176_RS07245	CJJ81176_1502	1125.69	-0.200196	0.177692	-1.12665	0.259891	0.347307	FALSE	#N/A	1067689	Cj1510c	fdhB
CJJ81176_RS07250	CJJ81176_RS07250	CJJ81176_1503	38530	-0.255654	0.157903	-1.61906	0.105435	0.162616	FALSE	#N/A	1067690	Cj1511c	fdhA
CJJ81176_RS07260	CJJ81176_RS07260	CJJ81176_1505	322.4	-0.632935	0.129718	-4.87933	1.06445e-06	5.63878e-06	FALSE	#N/A	1067692	Cj1513c	Cj1513c
CJJ81176_RS07265	CJJ81176_RS07265	CJJ81176_1506	9160.36	-1.36573	0.127282	-10.7299	7.36786e-27	5.68729e-25	TRUE	Down-regulated in Milk	1067693	Cj1514c	Cj1514c
nspC	CJJ81176_RS07270	CJJ81176_1507	2471.34	-0.418189	0.133354	-3.13592	0.00171315	0.00439402	FALSE	#N/A	1067695	Cj1515c	Cj1515c
CJJ81176_RS07275	CJJ81176_RS07275	CJJ81176_1508	6415.77	0.139026	0.164652	0.844367	0.398465	0.495711	FALSE	#N/A	1067696	Cj1516	Cj1516
CJJ81176_RS07280	CJJ81176_RS07280	CJJ81176_1509	27.7532	-0.0152112	0.284478	-0.0534707	0.957357	0.966299	FALSE	#N/A	1067697	Cj1517	moaD
CJJ81176_RS07285	CJJ81176_RS07285	CJJ81176_1510	644.103	0.309246	0.125696	2.46027	0.0138833	0.0280609	FALSE	#N/A	1067698	Cj1518	moaE
CJJ81176_RS07290	CJJ81176_RS07290	CJJ81176_1511	2670.57	0.197679	0.166334	1.18844	0.234658	0.319917	FALSE	#N/A	1067699	Cj1519	moeA2
CJJ81176_RS07295	CJJ81176_RS07295	CJJ81176_1512	262.925	-0.154359	0.154391	-0.999793	0.317411	0.410633	FALSE	#N/A	1069260	#N/A	#N/A
CJJ81176_RS07300	CJJ81176_RS07300	CJJ81176_1513	464.687	-0.268714	0.243258	-1.10465	0.269313	0.357695	FALSE	#N/A	1069262	#N/A	#N/A
CJJ81176_RS07305	CJJ81176_RS07305	CJJ81176_1514	2547.07	0.0104669	0.120132	0.0871289	0.930569	0.948995	FALSE	#N/A	1067707	Cj1529c	purM
CJJ81176_RS07310	CJJ81176_RS07310	CJJ81176_1515	423.129	-1.44092	0.181597	-7.93468	2.11047e-15	4.27634e-14	TRUE	Down-regulated in Milk	1067708	Cj1530	coaE
CJJ81176_RS07315	CJJ81176_RS07315	CJJ81176_1516	1854.06	-0.946576	0.104898	-9.02378	1.8171e-19	6.01125e-18	FALSE	#N/A	1067709	Cj1531	dapF
CJJ81176_RS07320	CJJ81176_RS07320	CJJ81176_1517	467.781	-0.628248	0.152713	-4.11391	3.89015e-05	0.000144301	FALSE	#N/A	1067710	Cj1532	Cj1532
CJJ81176_RS07325	CJJ81176_RS07325	CJJ81176_1518	279.639	0.0963585	0.250844	0.384137	0.700877	0.767293	FALSE	#N/A	1067711	Cj1533c	Cj1533c
CJJ81176_RS07330	CJJ81176_RS07330	CJJ81176_1519	77982.7	0.0205931	0.15287	0.13471	0.892841	0.926813	FALSE	#N/A	1067712	Cj1534c	Cj1534c
CJJ81176_RS07335	CJJ81176_RS07335	CJJ81176_1520	2362.22	-0.163499	0.112202	-1.45719	0.145065	0.214361	FALSE	#N/A	1067713	Cj1535c	pgi
galU	CJJ81176_RS07340	CJJ81176_1521	6596.14	-0.148232	0.184327	-0.80418	0.421293	0.518146	FALSE	#N/A	1067714	Cj1536c	galU
CJJ81176_RS07345	CJJ81176_RS07345	CJJ81176_1522	13496	0.955509	0.245683	3.8892	0.000100575	0.000341785	FALSE	#N/A	1067715	Cj1537c	acs
CJJ81176_RS07350	CJJ81176_RS07350	CJJ81176_1523	84.9314	0.541833	0.255722	2.11883	0.0341044	0.0607508	FALSE	#N/A	1067716	Cj1538c	Cj1538c
CJJ81176_RS07355	CJJ81176_RS07355	CJJ81176_1524	395.736	0.704549	0.229062	3.0758	0.00209938	0.00525979	FALSE	#N/A	1067717	Cj1539c	Cj1539c
CJJ81176_RS07360	CJJ81176_RS07360	CJJ81176_1525	10047.3	0.663531	0.126823	5.23195	1.67728e-07	1.06206e-06	FALSE	#N/A	1067718	Cj1540	Cj1540
CJJ81176_RS07365	CJJ81176_RS07365	CJJ81176_1526	1902.39	-0.348877	0.188703	-1.84881	0.0644851	0.106555	FALSE	#N/A	1067719	Cj1541	Cj1541
pxpB	CJJ81176_RS07370	CJJ81176_1527	706.248	0.013219	0.142848	0.0925391	0.92627	0.947453	FALSE	#N/A	1067720	Cj1542	Cj1542
CJJ81176_RS07375	CJJ81176_RS07375	CJJ81176_1528	700.569	-0.0140458	0.154537	-0.0908896	0.92758	0.947453	FALSE	#N/A	1067721	Cj1543	Cj1543
CJJ81176_RS07380	CJJ81176_RS07380	CJJ81176_1529	348.416	0.0387152	0.116313	0.332852	0.739246	0.800479	FALSE	#N/A	1067722	Cj1544c	Cj1544c
CJJ81176_RS07385	CJJ81176_RS07385	CJJ81176_1530	2163.41	-0.379129	0.192515	-1.96935	0.0489129	0.0834608	FALSE	#N/A	1067723	Cj1545c	Cj1545c
CJJ81176_RS07390	CJJ81176_RS07390	CJJ81176_1531	251.049	-0.368801	0.100695	-3.66256	0.000249703	0.000760842	FALSE	#N/A	1067724	Cj1546	Cj1546
CJJ81176_RS07395	CJJ81176_RS07395	CJJ81176_1532	148.831	-0.317994	0.120339	-2.64249	0.0082299	0.0178113	FALSE	#N/A	1067725	Cj1547	Cj1547
CJJ81176_RS07400	CJJ81176_RS07400	CJJ81176_1533	6445.73	-0.176219	0.183575	-0.959928	0.337091	0.431275	FALSE	#N/A	1067726	Cj1548c	Cj1548c
CJJ81176_RS07405	CJJ81176_RS07405	CJJ81176_1534	1238.17	0.234838	0.0972954	2.41366	0.0157934	0.0312208	FALSE	#N/A	1067727	Cj1549c	hsdR
CJJ81176_RS07410	CJJ81176_RS07410	CJJ81176_1535	1326.24	0.0512967	0.0963087	0.532628	0.594291	0.672728	FALSE	#N/A	1068279	Cj1550c	rloH
CJJ81176_RS07415	CJJ81176_RS07415	CJJ81176_1536	240.523	-0.0647925	0.136227	-0.475623	0.634343	0.709152	FALSE	#N/A	1068278	Cj1551c	hsdS
CJJ81176_RS07420	CJJ81176_RS07420	CJJ81176_1538	1010.2	-0.520465	0.0907686	-5.73398	9.81028e-09	7.26419e-08	FALSE	#N/A	1068276	Cj1552c	mloB
CJJ81176_RS07425	CJJ81176_RS07425	CJJ81176_1539	2962.84	-0.452347	0.104369	-4.33412	1.46344e-05	6.03622e-05	FALSE	#N/A	1068275	Cj1553c	hsdM
CJJ81176_RS07430	CJJ81176_RS07430	CJJ81176_1541	429.449	-0.140672	0.144802	-0.971478	0.33131	0.426233	FALSE	#N/A	1068274	Cj1555c	Cj1555c
CJJ81176_RS07435	CJJ81176_RS07435	CJJ81176_1542	238.757	-0.73957	0.23687	-3.12226	0.0017947	0.00457422	FALSE	#N/A	1068273	Cj1556	Cj1556
CJJ81176_RS07455	CJJ81176_RS07455	CJJ81176_1547	934.477	-0.383839	0.148942	-2.5771	0.00996343	0.0211121	FALSE	#N/A	1068267	Cj1563c	Cj1563c
CJJ81176_RS07465	CJJ81176_RS07465	CJJ81176_1550	1710.16	-0.260393	0.127507	-2.04218	0.0411334	0.0714654	FALSE	#N/A	1067547	Cj1565c	pflA
CJJ81176_RS07470	CJJ81176_RS07470	CJJ81176_1551	1483.7	0.472859	0.108857	4.34384	1.40016e-05	5.84962e-05	FALSE	#N/A	1067546	Cj1566c	nuoN
CJJ81176_RS07475	CJJ81176_RS07475	CJJ81176_1552	2922.78	0.408719	0.105582	3.8711	0.000108346	0.000365892	FALSE	#N/A	1067545	Cj1567c	nuoM
CJJ81176_RS07480	CJJ81176_RS07480	CJJ81176_1553	4043.47	0.482451	0.08414	5.73391	9.81405e-09	7.26419e-08	FALSE	#N/A	1067544	Cj1568c	nuoL
nuoK	CJJ81176_RS07485	CJJ81176_1554	179.597	0.589559	0.132688	4.4432	8.86297e-06	3.91468e-05	FALSE	#N/A	1067543	Cj1569c	nuoK
CJJ81176_RS07490	CJJ81176_RS07490	CJJ81176_1555	898.069	0.553699	0.0936298	5.9137	3.34501e-09	2.68429e-08	FALSE	#N/A	1067542	Cj1570c	nuoJ
CJJ81176_RS07495	CJJ81176_RS07495	CJJ81176_1556	1417.56	0.609072	0.116947	5.20812	1.90767e-07	1.18936e-06	FALSE	#N/A	1067541	Cj1571c	nuoI
CJJ81176_RS07500	CJJ81176_RS07500	CJJ81176_1557	2260.16	0.357775	0.0915772	3.90682	9.35206e-05	0.000319151	FALSE	#N/A	1067540	Cj1572c	nuoH
CJJ81176_RS07505	CJJ81176_RS07505	CJJ81176_1558	10597.1	0.189323	0.11632	1.62761	0.103608	0.160257	FALSE	#N/A	1067539	Cj1573c	nuoG
CJJ81176_RS07510	CJJ81176_RS07510	CJJ81176_1559	1659.69	0.0941776	0.144236	0.65294	0.513795	0.603523	FALSE	#N/A	1067538	Cj1574c	Cj1574c
CJJ81176_RS07515	CJJ81176_RS07515	#N/A	55.6827	0.336084	0.174352	1.92762	0.0539021	0.0910159	FALSE	#N/A	#N/A	#N/A	#N/A
CJJ81176_RS07520	CJJ81176_RS07520	CJJ81176_1561	5601.58	0.0960369	0.146585	0.655163	0.512363	0.602277	FALSE	#N/A	1067536	Cj1576c	nuoD
CJJ81176_RS07525	CJJ81176_RS07525	CJJ81176_1562	3460.32	0.165138	0.135395	1.21968	0.222586	0.305514	FALSE	#N/A	1067535	Cj1577c	nuoC
CJJ81176_RS07530	CJJ81176_RS07530	CJJ81176_1563	2934.31	-0.084391	0.153792	-0.548736	0.583187	0.663866	FALSE	#N/A	521568	Cj1578c	nuoB
CJJ81176_RS07535	CJJ81176_RS07535	CJJ81176_1564	2626.31	-0.471477	0.0777838	-6.06139	1.34954e-09	1.20198e-08	FALSE	#N/A	1067534	Cj1579c	nuoA
CJJ81176_RS07540	CJJ81176_RS07540	CJJ81176_1565	23.9795	-1.2016	0.341156	-3.52214	0.000428082	0.00125031	TRUE	Down-regulated in Milk	1067533	Cj1580c	Cj1580c
CJJ81176_RS07545	CJJ81176_RS07545	CJJ81176_1566	24.1627	0.171231	0.272025	0.629467	0.529043	0.616964	FALSE	#N/A	1067532	Cj1581c	Cj1581c
CJJ81176_RS07550	CJJ81176_RS07550	CJJ81176_1567	13.8176	0.749932	0.431845	1.73658	0.082462	0.132044	FALSE	#N/A	1067531	Cj1582c	Cj1582c
CJJ81176_RS07555	CJJ81176_RS07555	CJJ81176_1568	72.2877	0.203926	0.297218	0.686115	0.49264	0.584177	FALSE	#N/A	1067530	Cj1583c	Cj1583c
CJJ81176_RS07560	CJJ81176_RS07560	CJJ81176_1569	1454.42	-1.2556	0.18694	-6.71658	1.86044e-11	2.28468e-10	TRUE	Down-regulated in Milk	1067529	Cj1584c	Cj1584c
dmsB	CJJ81176_RS07570	CJJ81176_1571	39.2115	0.204307	0.222384	0.918714	0.358245	0.453684	FALSE	#N/A	1069187	#N/A	#N/A
CJJ81176_RS07575	CJJ81176_RS07575	CJJ81176_1572	52.558	0.398094	0.177601	2.24151	0.0249929	0.0465673	FALSE	#N/A	1069188	#N/A	#N/A
CJJ81176_RS07580	CJJ81176_RS07580	CJJ81176_1573	2.81973	0.678489	0.722143	0.939548	0.347449	#N/A	FALSE	#N/A	1069189	#N/A	#N/A
CJJ81176_RS07585	CJJ81176_RS07585	CJJ81176_1574	638.597	4.18813	0.492936	8.4963	1.95722e-17	5.28775e-16	TRUE	Up-regulated in Milk	1067527	Cj1586	cgb
CJJ81176_RS07590	CJJ81176_RS07590	CJJ81176_1575	950.841	0.055388	0.154139	0.359338	0.719342	0.782061	FALSE	#N/A	1067526	Cj1587c	Cj1587c
CJJ81176_RS07595	CJJ81176_RS07595	CJJ81176_1576	233.221	-0.438844	0.12502	-3.5102	0.000447773	0.00130312	FALSE	#N/A	1067525	Cj1588c	Cj1588c
CJJ81176_RS07600	CJJ81176_RS07600	CJJ81176_1577	1553.86	-0.355398	0.182319	-1.94932	0.0512577	0.0869683	FALSE	#N/A	1067524	Cj1589	Cj1589
CJJ81176_RS07605	CJJ81176_RS07605	CJJ81176_1578	562.948	-0.0333731	0.248295	-0.134409	0.893079	0.926813	FALSE	#N/A	524380	Cj1590	infA
CJJ81176_RS07610	CJJ81176_RS07610	CJJ81176_1754	682.826	0.460822	0.347297	1.32688	0.184548	0.26357	FALSE	#N/A	8888	Cj1591	rpmJ
CJJ81176_RS07615	CJJ81176_RS07615	CJJ81176_1579	1510.05	1.47222	0.252316	5.83483	5.38463e-09	4.09788e-08	TRUE	Up-regulated in Milk	524360	Cj1592	rpsM
CJJ81176_RS07620	CJJ81176_RS07620	CJJ81176_1580	2680.65	1.95376	0.230715	8.46828	2.49042e-17	6.5718e-16	TRUE	Up-regulated in Milk	524353	Cj1593	rpsK
CJJ81176_RS07625	CJJ81176_RS07625	CJJ81176_1581	5906.97	2.07721	0.194638	10.6722	1.37369e-26	1.01216e-24	TRUE	Up-regulated in Milk	573759	Cj1594	rpsD
CJJ81176_RS07630	CJJ81176_RS07630	CJJ81176_1582	8285.27	1.65696	0.169991	9.74731	1.89424e-22	9.30475e-21	TRUE	Up-regulated in Milk	1067523	Cj1595	rpoA
rplQ	CJJ81176_RS07635	CJJ81176_1583	2604.57	1.38306	0.165449	8.35941	6.30353e-17	1.57778e-15	TRUE	Up-regulated in Milk	1067522	Cj1596	rplQ
CJJ81176_RS07640	CJJ81176_RS07640	CJJ81176_1584	5572.58	-0.173438	0.134854	-1.28612	0.198402	0.27845	FALSE	#N/A	1067521	Cj1597	hisG
hisD	CJJ81176_RS07645	CJJ81176_1585	6982.45	0.0151591	0.132307	0.114575	0.908782	0.938303	FALSE	#N/A	1067520	Cj1598	hisD
CJJ81176_RS07650	CJJ81176_RS07650	CJJ81176_1586	1687.29	0.0324008	0.107934	0.300193	0.76403	0.821624	FALSE	#N/A	1067519	Cj1599	hisB
hisH	CJJ81176_RS07655	CJJ81176_1587	184.93	0.0497059	0.120599	0.412158	0.680223	0.750097	FALSE	#N/A	1067518	Cj1600	hisH
hisA	CJJ81176_RS07660	CJJ81176_1588	819.27	0.158869	0.10247	1.5504	0.121046	0.18424	FALSE	#N/A	1067517	Cj1601	hisA
CJJ81176_RS07665	CJJ81176_RS07665	CJJ81176_1589	373.694	0.0942806	0.116421	0.809823	0.418042	0.515697	FALSE	#N/A	1067516	Cj1602	Cj1602
hisF	CJJ81176_RS07670	CJJ81176_1590	1111.16	0.218168	0.183974	1.18586	0.235676	0.321035	FALSE	#N/A	1067515	Cj1603	hisF
CJJ81176_RS07675	CJJ81176_RS07675	CJJ81176_1591	902.863	0.308862	0.0987959	3.12626	0.00177042	0.00452659	FALSE	#N/A	1067514	Cj1604	hisI
CJJ81176_RS07680	CJJ81176_RS07680	CJJ81176_1592	2400.59	0.499653	0.111367	4.48656	7.23839e-06	3.25928e-05	FALSE	#N/A	1067513	Cj1605c	dapD
CJJ81176_RS07685	CJJ81176_RS07685	CJJ81176_1593	2666.06	0.478436	0.148387	3.22425	0.00126305	0.00335091	FALSE	#N/A	1067512	Cj1606c	mrp
CJJ81176_RS07690	CJJ81176_RS07690	CJJ81176_1594	5713.22	-0.644254	0.131099	-4.91425	8.91228e-07	4.8156e-06	FALSE	#N/A	1067511	Cj1607	ispDF
CJJ81176_RS07695	CJJ81176_RS07695	CJJ81176_1595	1444.01	-0.633269	0.176238	-3.59326	0.000326563	0.000976676	FALSE	#N/A	1068762	Cj1608	Cj1608
CJJ81176_RS07700	CJJ81176_RS07700	CJJ81176_1596	2941.71	-0.460444	0.1677	-2.74564	0.00603936	0.0136348	FALSE	#N/A	1067510	Cj1609	Cj1609
CJJ81176_RS07705	CJJ81176_RS07705	CJJ81176_1597	298.652	-0.308019	0.144828	-2.1268	0.033437	0.0598249	FALSE	#N/A	1067509	Cj1610	pgpA
CJJ81176_RS07710	CJJ81176_RS07710	CJJ81176_1598	995.452	0.650049	0.232208	2.79942	0.00511941	0.0117543	FALSE	#N/A	1067508	Cj1611	rpsT
prfA	CJJ81176_RS07715	CJJ81176_1599	1157.97	1.22205	0.220925	5.53152	3.17472e-08	2.2182e-07	TRUE	Up-regulated in Milk	1067507	Cj1612	prfA
hugZ	CJJ81176_RS07720	CJJ81176_1600	4794.76	-0.0116975	0.198507	-0.0589274	0.95301	0.964313	FALSE	#N/A	1067506	Cj1613c	Cj1613c
CJJ81176_RS07725	CJJ81176_RS07725	CJJ81176_1601	2495.65	0.742414	0.349024	2.12711	0.0334107	0.0598249	FALSE	#N/A	1067505	Cj1614	chuA
CJJ81176_RS07730	CJJ81176_RS07730	CJJ81176_1602	231.735	1.10261	0.352843	3.12494	0.00177843	0.00453991	TRUE	Up-regulated in Milk	1067504	Cj1615	chuB
CJJ81176_RS07735	CJJ81176_RS07735	CJJ81176_1603	60.0862	1.43272	0.490567	2.92054	0.00349421	0.00837887	TRUE	Up-regulated in Milk	1067503	Cj1616	chuC
CJJ81176_RS07740	CJJ81176_RS07740	CJJ81176_1604	312.895	1.02753	0.328034	3.1324	0.00173386	0.00444011	TRUE	Up-regulated in Milk	1067502	Cj1617	chuD
CJJ81176_RS07745	CJJ81176_RS07745	CJJ81176_1605	367.448	-0.50542	0.111906	-4.51646	6.28832e-06	2.85528e-05	FALSE	#N/A	1067501	Cj1618c	Cj1618c
CJJ81176_RS07750	CJJ81176_RS07750	CJJ81176_1606	14194	-0.22434	0.238728	-0.93973	0.347356	0.441273	FALSE	#N/A	1067500	Cj1619	kgtP
mutY	CJJ81176_RS07755	CJJ81176_1607	330.689	-0.535636	0.24749	-2.16427	0.0304433	0.0550766	FALSE	#N/A	1067499	Cj1620c	mutY
CJJ81176_RS07760	CJJ81176_RS07760	CJJ81176_1608	3213.94	-0.445418	0.100751	-4.42096	9.8262e-06	4.28179e-05	FALSE	#N/A	1067498	Cj1621	Cj1621
ribD	CJJ81176_RS07785	CJJ81176_1613	165.139	0.733391	0.227553	3.22294	0.0012688	0.00336066	FALSE	#N/A	1067496	Cj1622	ribD
CJJ81176_RS07790	CJJ81176_RS07790	CJJ81176_1614	227.925	-0.176066	0.150151	-1.1726	0.240958	0.32631	FALSE	#N/A	1067495	Cj1623	Cj1623
CJJ81176_RS07795	CJJ81176_RS07795	CJJ81176_1615	10915.5	-0.346478	0.142326	-2.43441	0.0149162	0.0297042	FALSE	#N/A	1067494	Cj1624c	sdaA
CJJ81176_RS07800	CJJ81176_RS07800	CJJ81176_1616	17361.8	-0.46216	0.155385	-2.97429	0.00293671	0.00713704	FALSE	#N/A	1067493	Cj1625c	sdaC
CJJ81176_RS07805	CJJ81176_RS07805	CJJ81176_1617	14649.5	-1.00951	0.217023	-4.65165	3.29297e-06	1.59341e-05	TRUE	Down-regulated in Milk	1067492	Cj1626c	Cj1626c
CJJ81176_RS07810	CJJ81176_RS07810	CJJ81176_1618	1011.57	0.0272008	0.133967	0.203041	0.839103	0.886115	FALSE	#N/A	1067491	Cj1627c	Cj1627c
exbB	CJJ81176_RS07815	CJJ81176_1619	337.488	0.0245143	0.297337	0.0824459	0.934292	0.950714	FALSE	#N/A	1067490	Cj1628	exbB2
exbD	CJJ81176_RS07820	CJJ81176_1620	79.1775	0.547279	0.263092	2.08018	0.037509	0.0660175	FALSE	#N/A	1067489	Cj1629	exbD2
CJJ81176_RS07825	CJJ81176_RS07825	CJJ81176_1621	312.236	0.71056	0.498391	1.42571	0.153953	0.226048	FALSE	#N/A	1067488	Cj1630	tonB2
CJJ81176_RS07830	CJJ81176_RS07830	CJJ81176_1622	4672.51	-1.0942	0.163836	-6.67866	2.41144e-11	2.89552e-10	TRUE	Down-regulated in Milk	1067487	Cj1631c	Cj1631c
CJJ81176_RS07835	CJJ81176_RS07835	CJJ81176_1623	110.785	-0.903783	0.264685	-3.41456	0.000638846	0.00181044	FALSE	#N/A	1067486	Cj1632c	Cj1632c
CJJ81176_RS07840	CJJ81176_RS07840	CJJ81176_1624	446.603	0.281739	0.213143	1.32183	0.186225	0.264798	FALSE	#N/A	1067485	Cj1633	Cj1633
CJJ81176_RS07845	CJJ81176_RS07845	CJJ81176_1625	482.493	-0.110787	0.121618	-0.910944	0.362325	0.457421	FALSE	#N/A	1067484	Cj1634c	aroC
CJJ81176_RS07850	CJJ81176_RS07850	CJJ81176_1626	506.136	-0.39433	0.148715	-2.65158	0.0080115	0.0174084	FALSE	#N/A	1067483	Cj1635c	rnc
CJJ81176_RS07855	CJJ81176_RS07855	CJJ81176_1627	194.653	-0.867211	0.134827	-6.43203	1.25914e-10	1.36985e-09	FALSE	#N/A	1068836	Cj1636c	rnhA
CJJ81176_RS07860	CJJ81176_RS07860	CJJ81176_1628	529.494	-0.893547	0.152083	-5.87541	4.21808e-09	3.28726e-08	FALSE	#N/A	1067479	Cj1637c	Cj1637c
CJJ81176_RS07865	CJJ81176_RS07865	CJJ81176_1629	1197.33	-0.527159	0.171576	-3.07246	0.00212303	0.00530267	FALSE	#N/A	1067478	Cj1638	dnaG
CJJ81176_RS07870	CJJ81176_RS07870	CJJ81176_1630	596.083	-0.471859	0.168594	-2.79879	0.00512949	0.0117608	FALSE	#N/A	1067477	Cj1639	Cj1639
CJJ81176_RS07875	CJJ81176_RS07875	CJJ81176_1631	126.764	-0.549921	0.215589	-2.55078	0.0107481	0.0225974	FALSE	#N/A	1067476	Cj1640	Cj1640
CJJ81176_RS07880	CJJ81176_RS07880	CJJ81176_1632	1123.02	-0.373284	0.166041	-2.24814	0.0245674	0.0460391	FALSE	#N/A	1067475	Cj1641	murE
CJJ81176_RS07885	CJJ81176_RS07885	CJJ81176_1633	182.12	-0.457998	0.167364	-2.73653	0.006209	0.0139209	FALSE	#N/A	1067474	Cj1642	Cj1642
CJJ81176_RS07890	CJJ81176_RS07890	CJJ81176_1634	2293.47	-0.06238	0.0875785	-0.712275	0.476295	0.57106	FALSE	#N/A	1067473	Cj1643	Cj1643
CJJ81176_RS07895	CJJ81176_RS07895	CJJ81176_1635	511.869	0.282578	0.173001	1.63338	0.102388	0.158521	FALSE	#N/A	1067472	Cj1644	ispA
tkt	CJJ81176_RS07900	CJJ81176_1636	2277.42	0.907461	0.109896	8.25745	1.48812e-16	3.49601e-15	FALSE	#N/A	1067471	Cj1645	tkt
CJJ81176_RS07905	CJJ81176_RS07905	CJJ81176_1637	170.867	0.594156	0.24049	2.4706	0.0134886	0.0275031	FALSE	#N/A	1067469	Cj1646	iamB
CJJ81176_RS07910	CJJ81176_RS07910	CJJ81176_1638	83.8431	-0.344256	0.199384	-1.7266	0.0842399	0.134402	FALSE	#N/A	1067468	Cj1647	iamA
CJJ81176_RS07915	CJJ81176_RS07915	CJJ81176_1639	432.67	-0.163558	0.130791	-1.25053	0.211107	0.291983	FALSE	#N/A	1067467	Cj1648	Cj1648
CJJ81176_RS07920	CJJ81176_RS07920	CJJ81176_1640	301.139	-0.0632922	0.118811	-0.532715	0.594231	0.672728	FALSE	#N/A	1067466	Cj1649	Cj1649
CJJ81176_RS07925	CJJ81176_RS07925	CJJ81176_1641	3335.32	-0.064863	0.175808	-0.368942	0.712171	0.777393	FALSE	#N/A	1067465	Cj1650	Cj1650
map	CJJ81176_RS07930	CJJ81176_1642	315.405	0.191827	0.148097	1.29528	0.195225	0.274705	FALSE	#N/A	1067464	Cj1651c	map
CJJ81176_RS07935	CJJ81176_RS07935	CJJ81176_1643	135.404	0.408679	0.179183	2.2808	0.0225605	0.0429232	FALSE	#N/A	1067463	Cj1652c	murI
CJJ81176_RS07940	CJJ81176_RS07940	CJJ81176_1644	146.527	0.317548	0.16177	1.96296	0.0496508	0.084542	FALSE	#N/A	1067462	Cj1653c	Cj1653c
nhaA	CJJ81176_RS07945	CJJ81176_1645	979.812	0.0362507	0.0965852	0.375324	0.70742	0.773248	FALSE	#N/A	1067461	Cj1654c	nhaA
CJJ81176_RS07950	CJJ81176_RS07950	CJJ81176_1646	1485.65	-0.218324	0.0977452	-2.2336	0.0255092	0.0474203	FALSE	#N/A	1067460	Cj1655c	nhaA1
CJJ81176_RS07955	CJJ81176_RS07955	CJJ81176_1647	24306.9	-0.364658	0.153422	-2.37684	0.0174619	0.0343099	FALSE	#N/A	1067459	Cj1656c	Cj1656c
CJJ81176_RS07960	CJJ81176_RS07960	CJJ81176_1648	3560.14	-0.600921	0.14889	-4.036	5.43694e-05	0.000195416	FALSE	#N/A	1069190	#N/A	#N/A
CJJ81176_RS07965	CJJ81176_RS07965	CJJ81176_1649	8463.74	0.112499	0.135889	0.827879	0.407739	0.50531	FALSE	#N/A	1067458	Cj1658	Cj1658
CJJ81176_RS07970	CJJ81176_RS07970	CJJ81176_1650	6966.41	0.407226	0.239986	1.69687	0.0897203	0.141889	FALSE	#N/A	1067457	Cj1659	p19
CJJ81176_RS07975	CJJ81176_RS07975	CJJ81176_1651	552.826	0.384478	0.290644	1.32285	0.185886	0.264549	FALSE	#N/A	1067456	Cj1660	Cj1660
CJJ81176_RS07980	CJJ81176_RS07980	CJJ81176_1652	950.471	0.33393	0.3248	1.02811	0.303897	0.397593	FALSE	#N/A	1067455	Cj1661	Cj1661
CJJ81176_RS07985	CJJ81176_RS07985	CJJ81176_1653	457.745	0.481688	0.347468	1.38628	0.165662	0.240626	FALSE	#N/A	1067454	Cj1662	Cj1662
CJJ81176_RS07990	CJJ81176_RS07990	CJJ81176_1654	615.913	0.793478	0.281802	2.81573	0.00486671	0.011286	FALSE	#N/A	1067453	Cj1663	Cj1663
CJJ81176_RS07995	CJJ81176_RS07995	CJJ81176_1655	221.864	0.766507	0.303028	2.52949	0.0114228	0.0238637	FALSE	#N/A	1067452	Cj1664	Cj1664
CJJ81176_RS08000	CJJ81176_RS08000	#N/A	94.0993	0.629285	0.332949	1.89003	0.0587535	0.0980839	FALSE	#N/A	#N/A	#N/A	#N/A
CJJ81176_RS08005	CJJ81176_RS08005	CJJ81176_1657	2697.36	0.118923	0.164049	0.724922	0.4685	0.5638	FALSE	#N/A	1067450	Cj1666c	Cj1666c
CJJ81176_RS08040	CJJ81176_RS08040	CJJ81176_1665	76.052	0.368525	0.231656	1.59082	0.111649	0.1709	FALSE	#N/A	1067448	Cj1669c	Cj1669c
CJJ81176_RS08045	CJJ81176_RS08045	CJJ81176_1666	1069.77	-0.0084258	0.134498	-0.0626464	0.950048	0.961916	FALSE	#N/A	1067447	Cj1670c	cgpA
CJJ81176_RS08050	CJJ81176_RS08050	CJJ81176_1667	107.956	-0.153002	0.148344	-1.0314	0.302353	0.396211	FALSE	#N/A	1067446	Cj1671c	Cj1671c
CJJ81176_RS08055	CJJ81176_RS08055	CJJ81176_1668	13925.7	-0.0192415	0.104104	-0.18483	0.853362	0.896501	FALSE	#N/A	1067445	Cj1672c	eno
CJJ81176_RS08060	CJJ81176_RS08060	CJJ81176_1669	5040.69	-0.365087	0.0967181	-3.77475	0.000160169	0.00052031	FALSE	#N/A	520909	Cj1673c	recA
CJJ81176_RS08065	CJJ81176_RS08065	CJJ81176_1670	2514.92	-0.481213	0.125868	-3.82316	0.000131753	0.000435862	FALSE	#N/A	1067444	Cj1674	Cj1674
fliQ	CJJ81176_RS08070	CJJ81176_1671	285.842	-0.548948	0.153942	-3.56594	0.000362556	0.00107245	FALSE	#N/A	1067443	Cj1675	fliQ
CJJ81176_RS08075	CJJ81176_RS08075	CJJ81176_1672	166.265	0.0369944	0.181353	0.203991	0.838361	0.885908	FALSE	#N/A	1068512	Cj1676	murB
CJJ81176_RS08080	CJJ81176_RS08080	CJJ81176_1673	614.51	-0.337681	0.142429	-2.37088	0.0177456	0.0347831	FALSE	#N/A	1068337	Cj1680c	Cj1680c
CJJ81176_RS08085	CJJ81176_RS08085	CJJ81176_1674	1147.34	0.0152521	0.146663	0.103994	0.917174	0.942167	FALSE	#N/A	1068338	Cj1681c	cysQ
CJJ81176_RS08090	CJJ81176_RS08090	CJJ81176_1675	39129.4	-0.362734	0.21273	-1.70514	0.0881684	0.139708	FALSE	#N/A	1068339	Cj1682c	gltA
CJJ81176_RS08095	CJJ81176_RS08095	CJJ81176_1676	607.811	0.373729	0.0947324	3.9451	7.97672e-05	0.000274967	FALSE	#N/A	1068340	Cj1684c	Cj1684c
CJJ81176_RS08100	CJJ81176_RS08100	CJJ81176_1677	1811.29	0.490219	0.108265	4.52797	5.95536e-06	2.71866e-05	FALSE	#N/A	1068341	Cj1685c	bioB
CJJ81176_RS08105	CJJ81176_RS08105	CJJ81176_1678	5981.03	0.163928	0.125316	1.30812	0.190832	0.26993	FALSE	#N/A	1068342	Cj1686c	topA
CJJ81176_RS08110	CJJ81176_RS08110	CJJ81176_1679	2805.03	0.24145	0.218258	1.10626	0.268613	0.357196	FALSE	#N/A	1068343	Cj1687	Cj1687
CJJ81176_RS08115	CJJ81176_RS08115	CJJ81176_1680	530.714	0.742284	0.185794	3.9952	6.4641e-05	0.000229284	FALSE	#N/A	1069269	#N/A	#N/A
CJJ81176_RS08125	CJJ81176_RS08125	CJJ81176_1684	1988	-0.0231532	0.118192	-0.195896	0.844692	0.890856	FALSE	#N/A	1069273	#N/A	#N/A
secY	CJJ81176_RS08130	CJJ81176_1685	6392.64	1.29933	0.20168	6.44252	1.17509e-10	1.28705e-09	TRUE	Up-regulated in Milk	1068344	Cj1688c	secY
CJJ81176_RS08135	CJJ81176_RS08135	CJJ81176_1686	4125.45	1.46066	0.235636	6.19878	5.69015e-10	5.394e-09	TRUE	Up-regulated in Milk	1068345	Cj1689c	rplO
rpsE	CJJ81176_RS08140	CJJ81176_1687	2751.46	1.68064	0.238204	7.05544	1.72054e-12	2.36356e-11	TRUE	Up-regulated in Milk	524420	Cj1690c	rpsE
CJJ81176_RS08145	CJJ81176_RS08145	CJJ81176_1688	2820.18	1.89285	0.250652	7.5517	4.29598e-14	7.25394e-13	TRUE	Up-regulated in Milk	1068346	Cj1691c	rplR
CJJ81176_RS08150	CJJ81176_RS08150	CJJ81176_1689	4561.06	2.00921	0.245963	8.16873	3.1166e-16	7.01668e-15	TRUE	Up-regulated in Milk	1068347	Cj1692c	rplF
CJJ81176_RS08155	CJJ81176_RS08155	CJJ81176_1690	3366.34	1.91353	0.249204	7.67855	1.60898e-14	2.93052e-13	TRUE	Up-regulated in Milk	1068349	Cj1693c	rpsH
CJJ81176_RS08160	CJJ81176_RS08160	CJJ81176_1691	297.741	2.11685	0.210268	10.0674	7.69801e-24	4.02531e-22	TRUE	Up-regulated in Milk	524463	Cj1694c	rpsN
CJJ81176_RS08165	CJJ81176_RS08165	CJJ81176_1692	5509.57	2.0019	0.263689	7.5919	3.15255e-14	5.55465e-13	TRUE	Up-regulated in Milk	573752	Cj1695c	rplE
CJJ81176_RS08170	CJJ81176_RS08170	CJJ81176_1693	1751.85	2.10261	0.264215	7.95797	1.74881e-15	3.58838e-14	TRUE	Up-regulated in Milk	1068350	Cj1696c	rplX
CJJ81176_RS08175	CJJ81176_RS08175	CJJ81176_1694	3738.31	2.24196	0.254171	8.8207	1.13748e-18	3.47897e-17	TRUE	Up-regulated in Milk	15	Cj1697c	rplN
CJJ81176_RS08180	CJJ81176_RS08180	CJJ81176_1695	547.246	2.32413	0.285646	8.13642	4.07123e-16	8.91819e-15	TRUE	Up-regulated in Milk	1068351	Cj1698c	rpsQ
CJJ81176_RS08185	CJJ81176_RS08185	CJJ81176_1696	309.504	2.57974	0.243207	10.6072	2.7595e-26	1.86381e-24	TRUE	Up-regulated in Milk	1068621	Cj1699c	rpmC
CJJ81176_RS08190	CJJ81176_RS08190	CJJ81176_1697	2174.25	2.54345	0.240608	10.5709	4.06494e-26	2.44047e-24	TRUE	Up-regulated in Milk	1068352	Cj1700c	rplP
CJJ81176_RS08195	CJJ81176_RS08195	CJJ81176_1698	7257.77	2.67575	0.252765	10.5859	3.46329e-26	2.24013e-24	TRUE	Up-regulated in Milk	1068353	Cj1701c	rpsC
CJJ81176_RS08200	CJJ81176_RS08200	CJJ81176_1699	4572.67	2.69452	0.235727	11.4307	2.93813e-30	3.40193e-28	TRUE	Up-regulated in Milk	1068354	Cj1702c	rplV
CJJ81176_RS08205	CJJ81176_RS08205	CJJ81176_1700	1452.84	2.56801	0.213968	12.0018	3.47497e-33	7.04116e-31	TRUE	Up-regulated in Milk	524549	Cj1703c	rpsS
rplB	CJJ81176_RS08210	CJJ81176_1701	7753.34	2.59887	0.219922	11.8173	3.17841e-32	4.68382e-30	TRUE	Up-regulated in Milk	1068355	Cj1704c	rplB
CJJ81176_RS08215	CJJ81176_RS08215	CJJ81176_1702	476.358	3.04578	0.236666	12.8695	6.68216e-38	2.70794e-35	TRUE	Up-regulated in Milk	1068356	Cj1705c	rplW
CJJ81176_RS08220	CJJ81176_RS08220	CJJ81176_1703	1338.08	2.84432	0.210719	13.4982	1.6031e-41	8.66206e-39	TRUE	Up-regulated in Milk	1068357	Cj1706c	rplD
CJJ81176_RS08225	CJJ81176_RS08225	CJJ81176_0001	4053.69	2.56399	0.182735	14.0312	1.00398e-44	8.13725e-42	TRUE	Up-regulated in Milk	1068358	Cj1707c	rplC
CJJ81176_RS08230	CJJ81176_RS08230	CJJ81176_0002	3327.2	2.19416	0.194213	11.2977	1.3465e-29	1.45512e-27	TRUE	Up-regulated in Milk	524601	Cj1708c	rpsJ
CJJ81176_RS08235	CJJ81176_RS08235	CJJ81176_0003	330.455	1.89933	0.159882	11.8796	1.51129e-32	2.44981e-30	TRUE	Up-regulated in Milk	1068359	Cj1709c	Cj1709c
CJJ81176_RS08240	CJJ81176_RS08240	CJJ81176_0004	2897.68	1.64193	0.193917	8.4672	2.51358e-17	6.5718e-16	TRUE	Up-regulated in Milk	1068360	Cj1710c	Cj1710c
rsmA	CJJ81176_RS08245	CJJ81176_0005	614.029	-0.160052	0.321352	-0.49806	0.618442	0.692809	FALSE	#N/A	1068361	Cj1711c	ksgA
CJJ81176_RS08250	CJJ81176_RS08250	CJJ81176_0006	340.626	-0.814864	0.163133	-4.99508	5.88127e-07	3.26491e-06	FALSE	#N/A	1068362	Cj1712	Cj1712
rlmN	CJJ81176_RS08255	CJJ81176_0007	362.02	0.314822	0.128801	2.44425	0.0145155	0.0290128	FALSE	#N/A	1068363	Cj1713	Cj1713
CJJ81176_RS08260	CJJ81176_RS08260	#N/A	3.23385	1.0697	0.76064	1.40631	0.159631	#N/A	#N/A	#N/A	#N/A	#N/A	#N/A
CJJ81176_RS08275	CJJ81176_RS08275	CJJ81176_0010	33.7459	-0.24301	0.344355	-0.705696	0.480377	0.57256	FALSE	#N/A	1069193	#N/A	#N/A
CJJ81176_RS08290	CJJ81176_RS08290	CJJ81176_0013	572.13	-0.412515	0.113245	-3.64267	0.000269821	0.000816008	FALSE	#N/A	1068364	Cj1715	Cj1715
leuD	CJJ81176_RS08295	CJJ81176_0014	377.522	0.679267	0.215629	3.15017	0.00163178	0.0041986	FALSE	#N/A	1068365	Cj1716c	leuD
leuC	CJJ81176_RS08300	CJJ81176_0015	1474.58	1.03767	0.217313	4.77497	1.79732e-06	9.07617e-06	TRUE	Up-regulated in Milk	1068366	Cj1717c	leuC
leuB	CJJ81176_RS08305	CJJ81176_0016	776.624	1.02998	0.230225	4.4738	7.68415e-06	3.42198e-05	TRUE	Up-regulated in Milk	1068367	Cj1718c	leuB
CJJ81176_RS08310	CJJ81176_RS08310	CJJ81176_0017	2316.27	0.956217	0.202577	4.72027	2.35527e-06	1.16755e-05	FALSE	#N/A	1068368	Cj1719c	leuA
CJJ81176_RS08315	CJJ81176_RS08315	CJJ81176_0018	4579.53	-0.46526	0.125889	-3.69578	0.000219209	0.000680851	FALSE	#N/A	1068369	Cj1720	Cj1720
CJJ81176_RS08320	CJJ81176_RS08320	CJJ81176_0019	1567.62	-0.565561	0.146691	-3.85545	0.000115517	0.000386885	FALSE	#N/A	1069276	#N/A	#N/A
queF	CJJ81176_RS08325	CJJ81176_0020	438.148	-0.996301	0.198615	-5.01624	5.26923e-07	2.95551e-06	FALSE	#N/A	1068372	Cj1724c	Cj1724c
CJJ81176_RS08330	CJJ81176_RS08330	CJJ81176_0021	10928.2	-0.377635	0.149759	-2.52161	0.0116818	0.0243036	FALSE	#N/A	1068373	Cj1725	Cj1725
metA	CJJ81176_RS08335	CJJ81176_0022	1973.22	1.16963	0.291146	4.01734	5.88582e-05	0.00020969	TRUE	Up-regulated in Milk	1068374	Cj1726c	metA
CJJ81176_RS08340	CJJ81176_RS08340	CJJ81176_0023	5397.84	1.30176	0.272366	4.77944	1.75787e-06	8.90471e-06	TRUE	Up-regulated in Milk	1068375	Cj1727c	metB
flgE	CJJ81176_RS08350	CJJ81176_0025	40634	-0.140775	0.141162	-0.997258	0.318639	0.411893	FALSE	#N/A	1068627	Cj1729c	flgE
ruvC	CJJ81176_RS08355	CJJ81176_0026	301.301	-0.253448	0.201833	-1.25573	0.209213	0.290354	FALSE	#N/A	1066760	Cj1731c	ruvC
CJJ81176_RS08370	CJJ81176_RS08370	CJJ81176_pTet0001	4075.47	0.0226753	0.0840793	0.269689	0.787399	0.840826	FALSE	#N/A	1068944	#N/A	#N/A
CJJ81176_RS08375	CJJ81176_RS08375	CJJ81176_pTet0002	91.0116	-0.276867	0.138307	-2.00182	0.0453037	0.0778762	FALSE	#N/A	1068945	#N/A	#N/A
CJJ81176_RS08380	CJJ81176_RS08380	#N/A	2.05959	0.0113765	0.856833	0.0132774	0.989406	#N/A	FALSE	#N/A	#N/A	#N/A	#N/A
CJJ81176_RS08385	CJJ81176_RS08385	CJJ81176_pTet0004	7.77106	1.21846	0.606354	2.00949	0.0444855	0.0766322	FALSE	#N/A	1068817	#N/A	#N/A
CJJ81176_RS08390	CJJ81176_RS08390	CJJ81176_pTet0005	46.4085	0.764326	0.25563	2.98997	0.00279005	0.00684217	FALSE	#N/A	1068818	#N/A	#N/A
CJJ81176_RS08395	CJJ81176_RS08395	CJJ81176_pTet0006	131.004	0.0168458	0.211041	0.0798224	0.936378	0.952239	FALSE	#N/A	1068819	#N/A	#N/A
CJJ81176_RS08400	CJJ81176_RS08400	CJJ81176_pTet0007	28.5776	-0.163303	0.250353	-0.652293	0.514212	0.603576	FALSE	#N/A	1068820	#N/A	#N/A
CJJ81176_RS08405	CJJ81176_RS08405	CJJ81176_pTet0008	914.752	0.467627	0.329286	1.42012	0.155572	0.227807	FALSE	#N/A	1068550	#N/A	#N/A
CJJ81176_RS08410	CJJ81176_RS08410	CJJ81176_pTet0009	722.241	0.075354	0.186739	0.403526	0.686561	0.754008	FALSE	#N/A	1068551	#N/A	#N/A
CJJ81176_RS08415	CJJ81176_RS08415	CJJ81176_pTet0010	8130.03	-0.37153	0.077195	-4.81288	1.4877e-06	7.70467e-06	FALSE	#N/A	1068947	#N/A	#N/A
CJJ81176_RS08420	CJJ81176_RS08420	CJJ81176_pTet0011	403.843	0.125561	0.0987789	1.27113	0.203682	0.284138	FALSE	#N/A	1068957	#N/A	#N/A
CJJ81176_RS08425	CJJ81176_RS08425	CJJ81176_pTet0012	1248.06	-0.259944	0.145019	-1.79248	0.0730559	0.119138	FALSE	#N/A	1068540	#N/A	#N/A
CJJ81176_RS08430	CJJ81176_RS08430	CJJ81176_pTet0013	247.698	-1.47249	0.309403	-4.75914	1.94422e-06	9.75723e-06	TRUE	Down-regulated in Milk	1068539	#N/A	#N/A
CJJ81176_RS08435	CJJ81176_RS08435	CJJ81176_pTet0014	451.943	-0.962103	0.209835	-4.58505	4.53886e-06	2.12644e-05	FALSE	#N/A	1068538	#N/A	#N/A
CJJ81176_RS08440	CJJ81176_RS08440	CJJ81176_pTet0015	545.636	-1.30597	0.232403	-5.61941	1.91612e-08	1.37435e-07	TRUE	Down-regulated in Milk	1068948	#N/A	#N/A
CJJ81176_RS08445	CJJ81176_RS08445	CJJ81176_pTet0016	310.638	-0.754899	0.233146	-3.23788	0.00120419	0.00321052	FALSE	#N/A	1068949	#N/A	#N/A
CJJ81176_RS08450	CJJ81176_RS08450	CJJ81176_pTet0017	775.412	-0.27001	0.153801	-1.75558	0.0791603	0.127935	FALSE	#N/A	1068566	#N/A	#N/A
CJJ81176_RS08455	CJJ81176_RS08455	CJJ81176_pTet0018	4926.72	0.835261	0.188654	4.42747	9.53458e-06	4.16592e-05	FALSE	#N/A	1068567	#N/A	#N/A
CJJ81176_RS08460	CJJ81176_RS08460	CJJ81176_pTet0019	76.3927	-0.343624	0.235159	-1.46124	0.14395	0.213293	FALSE	#N/A	1068568	#N/A	#N/A
CJJ81176_RS08465	CJJ81176_RS08465	CJJ81176_pTet0020	0.377234	-0.236013	3.0654	-0.0769927	0.938629	#N/A	FALSE	#N/A	1068958	#N/A	#N/A
CJJ81176_RS08470	CJJ81176_RS08470	CJJ81176_pTet0021	509.474	-0.58682	0.22757	-2.57863	0.00991927	0.021046	FALSE	#N/A	1068569	#N/A	#N/A
CJJ81176_RS08475	CJJ81176_RS08475	CJJ81176_pTet0022	751.878	-0.299836	0.261046	-1.14859	0.250723	0.33784	FALSE	#N/A	1068570	#N/A	#N/A
CJJ81176_RS08480	CJJ81176_RS08480	CJJ81176_pTet0023	6312.37	-0.557835	0.147587	-3.77969	0.000157022	0.000512137	FALSE	#N/A	1068799	#N/A	#N/A
CJJ81176_RS08485	CJJ81176_RS08485	CJJ81176_pTet0024	318.103	-0.287984	0.230483	-1.24948	0.211489	0.292262	FALSE	#N/A	1068798	#N/A	#N/A
CJJ81176_RS08490	CJJ81176_RS08490	CJJ81176_pTet0025	651.704	-0.42992	0.189277	-2.27138	0.0231239	0.0438921	FALSE	#N/A	1068797	#N/A	#N/A
CJJ81176_RS08495	CJJ81176_RS08495	CJJ81176_pTet0026	948.401	-0.773068	0.210648	-3.66995	0.000242599	0.00074257	FALSE	#N/A	1068796	#N/A	#N/A
CJJ81176_RS08500	CJJ81176_RS08500	CJJ81176_pTet0027	261.796	-0.229362	0.173713	-1.32035	0.186718	0.265035	FALSE	#N/A	1068795	#N/A	#N/A
CJJ81176_RS08505	CJJ81176_RS08505	CJJ81176_pTet0028	405.183	0.0271974	0.247616	0.109837	0.912539	0.940385	FALSE	#N/A	1068794	#N/A	#N/A
CJJ81176_RS08510	CJJ81176_RS08510	CJJ81176_pTet0029	93.1914	0.365089	0.256724	1.42211	0.154995	0.227167	FALSE	#N/A	1068793	#N/A	#N/A
CJJ81176_RS08515	CJJ81176_RS08515	CJJ81176_pTet0030	42.9192	0.183878	0.406694	0.452128	0.651176	0.723976	FALSE	#N/A	1068950	#N/A	#N/A
ssb	CJJ81176_RS08520	CJJ81176_pTet0031	245.715	0.550151	0.201022	2.73678	0.0062044	0.0139209	FALSE	#N/A	1068791	#N/A	#N/A
CJJ81176_RS08525	CJJ81176_RS08525	CJJ81176_pTet0032	1.07454	-0.0921932	1.2274	-0.0751126	0.940125	#N/A	FALSE	#N/A	1068790	#N/A	#N/A
CJJ81176_RS08530	CJJ81176_RS08530	CJJ81176_pTet0033	299.03	0.80731	0.215044	3.75416	0.000173921	0.000559377	FALSE	#N/A	1068789	#N/A	#N/A
CJJ81176_RS08535	CJJ81176_RS08535	CJJ81176_pTet0034	157.241	0.884565	0.218246	4.05306	5.0552e-05	0.000182912	FALSE	#N/A	1068951	#N/A	#N/A
CJJ81176_RS08540	CJJ81176_RS08540	CJJ81176_pTet0035	0.0430982	0.639197	3.08319	0.207316	0.835763	#N/A	FALSE	#N/A	1068534	#N/A	#N/A
CJJ81176_RS08545	CJJ81176_RS08545	CJJ81176_pTet0036	71.3869	1.19683	0.201705	5.93355	2.96459e-09	2.41487e-08	TRUE	Up-regulated in Milk	1068533	#N/A	#N/A
virB9	CJJ81176_RS08550	CJJ81176_pTet0037	122.173	0.516881	0.176681	2.9255	0.00343904	0.00825879	FALSE	#N/A	1068532	#N/A	#N/A
CJJ81176_RS08555	CJJ81176_RS08555	CJJ81176_pTet0038	152.817	1.04854	0.22292	4.70364	2.55562e-06	1.25917e-05	TRUE	Up-regulated in Milk	1068690	#N/A	#N/A
virB11	CJJ81176_RS08560	CJJ81176_pTet0039	168.409	-0.185775	0.161203	-1.15242	0.249147	0.336275	FALSE	#N/A	1068689	#N/A	#N/A
CJJ81176_RS08565	CJJ81176_RS08565	CJJ81176_pTet0040	158.727	0.559859	0.180488	3.10192	0.00192273	0.00484719	FALSE	#N/A	1068688	#N/A	#N/A
CJJ81176_RS08570	CJJ81176_RS08570	CJJ81176_pTet0041	38.773	0.859168	0.205178	4.18744	2.82122e-05	0.000107352	FALSE	#N/A	1068952	#N/A	#N/A
CJJ81176_RS08575	CJJ81176_RS08575	CJJ81176_pTet0042	150.645	0.707797	0.148518	4.76573	1.8817e-06	9.47279e-06	FALSE	#N/A	1068953	#N/A	#N/A
CJJ81176_RS08580	CJJ81176_RS08580	CJJ81176_pTet0043	17.3123	0.215829	0.430029	0.501895	0.615742	0.690437	FALSE	#N/A	1068811	#N/A	#N/A
CJJ81176_RS08585	CJJ81176_RS08585	CJJ81176_pTet0044	670.215	0.998738	0.155412	6.42637	1.30686e-10	1.40292e-09	FALSE	#N/A	1068812	#N/A	#N/A
topB	CJJ81176_RS08590	CJJ81176_pTet0045	223.643	0.912955	0.226712	4.02694	5.65076e-05	0.000202205	FALSE	#N/A	1068814	#N/A	#N/A
CJJ81176_RS08595	CJJ81176_RS08595	CJJ81176_pTet0046	29.6865	0.410752	0.259329	1.58391	0.113215	0.172971	FALSE	#N/A	1068954	#N/A	#N/A
CJJ81176_RS08600	CJJ81176_RS08600	CJJ81176_pTet0047	86.4101	0.230978	0.173965	1.32773	0.184268	0.263402	FALSE	#N/A	1068816	#N/A	#N/A
CJJ81176_RS08605	CJJ81176_RS08605	CJJ81176_pTet0048	50294.5	-0.215848	0.123862	-1.74265	0.0813943	0.130634	FALSE	#N/A	220224	#N/A	#N/A
CJJ81176_RS08610	CJJ81176_RS08610	#N/A	2769.3	0.206273	0.0887739	2.32358	0.020148	0.0387424	FALSE	#N/A	#N/A	#N/A	#N/A
CJJ81176_RS08615	CJJ81176_RS08615	#N/A	4144.11	0.0212995	0.0933826	0.228089	0.819577	0.868323	FALSE	#N/A	#N/A	#N/A	#N/A
CJJ81176_RS08620	CJJ81176_RS08620	CJJ81176_pVir0001	1092.5	0.387869	0.240441	1.61316	0.10671	0.164271	FALSE	#N/A	1068894	#N/A	#N/A
CJJ81176_RS08625	CJJ81176_RS08625	CJJ81176_pVir0002	2330.52	0.486135	0.232436	2.09148	0.0364851	0.0644253	FALSE	#N/A	1068895	#N/A	#N/A
CJJ81176_RS08630	CJJ81176_RS08630	CJJ81176_pVir0003	1229.96	0.537971	0.303727	1.77123	0.0765221	0.124291	FALSE	#N/A	1068896	#N/A	#N/A
CJJ81176_RS08635	CJJ81176_RS08635	CJJ81176_pVir0004	10.2527	0.307009	0.402981	0.761845	0.446152	0.541733	FALSE	#N/A	1068897	#N/A	#N/A
CJJ81176_RS08640	CJJ81176_RS08640	CJJ81176_pVir0005	731.407	0.700213	0.314127	2.22907	0.025809	0.047813	FALSE	#N/A	1068898	#N/A	#N/A
mobC	CJJ81176_RS08645	CJJ81176_pVir0006	364.773	0.70053	0.281022	2.49279	0.0126743	0.0260064	FALSE	#N/A	1068899	#N/A	#N/A
CJJ81176_RS08650	CJJ81176_RS08650	CJJ81176_pVir0007	1370.62	0.671015	0.237791	2.82187	0.00477453	0.011104	FALSE	#N/A	1068900	#N/A	#N/A
CJJ81176_RS08655	CJJ81176_RS08655	CJJ81176_pVir0009	58758	0.746872	0.15138	4.93375	8.06655e-07	4.40265e-06	FALSE	#N/A	1068902	#N/A	#N/A
CJJ81176_RS08660	CJJ81176_RS08660	CJJ81176_pVir0010	98.9088	0.691708	0.280838	2.46301	0.0137777	0.027917	FALSE	#N/A	1068903	#N/A	#N/A
CJJ81176_RS08665	CJJ81176_RS08665	CJJ81176_pVir0011	1195.13	0.968548	0.247741	3.90952	9.2479e-05	0.000316263	FALSE	#N/A	1068904	#N/A	#N/A
CJJ81176_RS08670	CJJ81176_RS08670	CJJ81176_pVir0012	3238.52	0.722652	0.183108	3.94659	7.92723e-05	0.000273988	FALSE	#N/A	1068905	#N/A	#N/A
CJJ81176_RS08675	CJJ81176_RS08675	CJJ81176_pVir0013	1239.31	0.939461	0.209481	4.48471	7.30122e-06	3.26941e-05	FALSE	#N/A	1068906	#N/A	#N/A
ssb	CJJ81176_RS08680	CJJ81176_pVir0014	2463.48	0.546293	0.105176	5.19409	2.05718e-07	1.26314e-06	FALSE	#N/A	1068907	#N/A	#N/A
CJJ81176_RS08690	CJJ81176_RS08690	CJJ81176_pVir0017	300.921	0.414071	0.125411	3.30171	0.000960969	0.0026049	FALSE	#N/A	singl_CJJ81176_pVir0017	#N/A	#N/A
CJJ81176_RS08695	CJJ81176_RS08695	CJJ81176_pVir0018	83.5361	0.193081	0.170685	1.13121	0.257966	0.345019	FALSE	#N/A	1068910	#N/A	#N/A
CJJ81176_RS08700	CJJ81176_RS08700	#N/A	107.718	0.366962	0.140867	2.60503	0.0091866	0.0197146	FALSE	#N/A	#N/A	#N/A	#N/A
CJJ81176_RS08705	CJJ81176_RS08705	CJJ81176_pVir0020	221.978	0.436064	0.126945	3.43506	0.000592433	0.0016848	FALSE	#N/A	1068911	#N/A	#N/A
CJJ81176_RS08710	CJJ81176_RS08710	CJJ81176_pVir0021	327.407	0.253541	0.0978395	2.5914	0.00955861	0.0203875	FALSE	#N/A	1068912	#N/A	#N/A
CJJ81176_RS08715	CJJ81176_RS08715	CJJ81176_pVir0022	52.704	0.0268919	0.314797	0.0854262	0.931923	0.948995	FALSE	#N/A	1068913	#N/A	#N/A
CJJ81176_RS08720	CJJ81176_RS08720	CJJ81176_pVir0023	60.6467	-0.154028	0.197787	-0.778759	0.436122	0.532344	FALSE	#N/A	1068914	#N/A	#N/A
CJJ81176_RS08725	CJJ81176_RS08725	CJJ81176_pVir0024	5.41798	-0.228675	0.517265	-0.442086	0.658427	#N/A	FALSE	#N/A	1068915	#N/A	#N/A
CJJ81176_RS08730	CJJ81176_RS08730	CJJ81176_pVir0025	6894.47	0.493991	0.24185	2.04255	0.0410965	0.0714654	FALSE	#N/A	1068916	#N/A	#N/A
CJJ81176_RS08735	CJJ81176_RS08735	CJJ81176_pVir0026	3132.09	0.492502	0.186501	2.64075	0.00827239	0.0178556	FALSE	#N/A	1068917	#N/A	#N/A
CJJ81176_RS08740	CJJ81176_RS08740	CJJ81176_pVir0027	6845.38	-0.935872	0.278657	-3.35851	0.00078364	0.00217142	FALSE	#N/A	1068939	#N/A	#N/A
CJJ81176_RS08745	CJJ81176_RS08745	CJJ81176_pVir0028	1690.02	-1.04849	0.219111	-4.78518	1.70838e-06	8.73592e-06	TRUE	Down-regulated in Milk	1068918	#N/A	#N/A
CJJ81176_RS08750	CJJ81176_RS08750	CJJ81176_pVir0029	1405.29	-0.467454	0.280374	-1.66725	0.0954648	0.149515	FALSE	#N/A	1068919	#N/A	#N/A
CJJ81176_RS08755	CJJ81176_RS08755	CJJ81176_pVir0030	1327.87	0.193116	0.241058	0.801121	0.423062	0.519927	FALSE	#N/A	1068920	#N/A	#N/A
CJJ81176_RS08760	CJJ81176_RS08760	CJJ81176_pVir0031	8672.33	-0.303515	0.157812	-1.92327	0.0544466	0.0917441	FALSE	#N/A	1068921	#N/A	#N/A
CJJ81176_RS08765	CJJ81176_RS08765	CJJ81176_pVir0032	705.088	-0.202719	0.19863	-1.02059	0.30745	0.400788	FALSE	#N/A	1068922	#N/A	#N/A
CJJ81176_RS08770	CJJ81176_RS08770	CJJ81176_pVir0033	1019.94	-0.353741	0.12081	-2.92809	0.00341056	0.00820254	FALSE	#N/A	1068923	#N/A	#N/A
CJJ81176_RS08775	CJJ81176_RS08775	CJJ81176_pVir0035	366.967	0.652162	0.493696	1.32098	0.186509	0.26497	FALSE	#N/A	1068924	#N/A	#N/A
CJJ81176_RS08780	CJJ81176_RS08780	CJJ81176_pVir0036	19.4845	-0.275306	0.399313	-0.689449	0.490541	0.58254	FALSE	#N/A	1068925	#N/A	#N/A
CJJ81176_RS08785	CJJ81176_RS08785	CJJ81176_pVir0037	48.3853	-0.213516	0.19047	-1.12099	0.262291	0.349999	FALSE	#N/A	1068926	#N/A	#N/A
CJJ81176_RS08790	CJJ81176_RS08790	CJJ81176_pVir0038	32.2844	-0.521104	0.37731	-1.3811	0.167247	0.242711	FALSE	#N/A	1068927	#N/A	#N/A
CJJ81176_RS08795	CJJ81176_RS08795	CJJ81176_pVir0039	40.2757	-0.0948999	0.272057	-0.348824	0.727221	0.78904	FALSE	#N/A	1068928	#N/A	#N/A
CJJ81176_RS08800	CJJ81176_RS08800	CJJ81176_pVir0040	298.203	-0.162158	0.118675	-1.36641	0.171811	0.248223	FALSE	#N/A	1068929	#N/A	#N/A
CJJ81176_RS08805	CJJ81176_RS08805	CJJ81176_pVir0041	783.211	-0.703344	0.187216	-3.75687	0.000172054	0.000554473	FALSE	#N/A	1068930	#N/A	#N/A
CJJ81176_RS08815	CJJ81176_RS08815	CJJ81176_pVir0044	1078.27	0.781647	0.305451	2.559	0.0104974	0.0221567	FALSE	#N/A	1068932	#N/A	#N/A
CJJ81176_RS08820	CJJ81176_RS08820	CJJ81176_pVir0045	150.933	0.131958	0.214209	0.616026	0.537877	0.62323	FALSE	#N/A	1068933	#N/A	#N/A
CJJ81176_RS08825	CJJ81176_RS08825	CJJ81176_pVir0046	901.736	0.275546	0.281977	0.977193	0.328473	0.422919	FALSE	#N/A	1068934	#N/A	#N/A
CJJ81176_RS08830	CJJ81176_RS08830	CJJ81176_pVir0047	620.863	-0.610666	0.285147	-2.14158	0.0322272	0.0579161	FALSE	#N/A	1068935	#N/A	#N/A
CJJ81176_RS08835	CJJ81176_RS08835	CJJ81176_pVir0048	5738.54	0.364846	0.213963	1.70518	0.0881606	0.139708	FALSE	#N/A	1067637	Cj1456c	Cj1456c
CJJ81176_RS08840	CJJ81176_RS08840	CJJ81176_pVir0049	319.168	-0.915974	0.13325	-6.87412	6.2372e-12	8.0884e-11	FALSE	#N/A	1068941	#N/A	#N/A
CJJ81176_RS08845	CJJ81176_RS08845	CJJ81176_pVir0051	1918.26	-0.242767	0.184538	-1.31553	0.188331	0.266623	FALSE	#N/A	1068936	#N/A	#N/A
CJJ81176_RS08850	CJJ81176_RS08850	CJJ81176_pVir0052	60.0064	-0.523825	0.285932	-1.83199	0.0669527	0.10996	FALSE	#N/A	1068937	#N/A	#N/A
CJJ81176_RS08855	CJJ81176_RS08855	CJJ81176_pVir0053	2114.59	-0.156137	0.268684	-0.581117	0.561162	0.643312	FALSE	#N/A	1068938	#N/A	#N/A
CJJ81176_RS08890	CJJ81176_RS08890	CJJ81176_0086	0	#N/A	#N/A	#N/A	#N/A	#N/A	#N/A	#N/A	1069090	#N/A	#N/A
CJJ81176_RS08970	CJJ81176_RS08970	CJJ81176_1005	204.458	1.34322	0.207352	6.47796	9.29739e-11	1.0466e-09	TRUE	Up-regulated in Milk	1066840	#N/A	#N/A
CJJ81176_RS08975	CJJ81176_RS08975	CJJ81176_1006	774.72	0.88291	0.255564	3.45475	0.000550799	0.00157191	FALSE	#N/A	1069226	#N/A	#N/A
CJJ81176_RS08980	CJJ81176_RS08980	CJJ81176_1059	4.37059	1.03966	0.64297	1.61696	0.105887	#N/A	#N/A	#N/A	1067202	Cj1040c	Cj1040c
CJJ81176_RS08985	CJJ81176_RS08985	CJJ81176_1060	1.78208	-0.646693	1.15316	-0.560802	0.574932	#N/A	FALSE	#N/A	singl_CJJ81176_1060	#N/A	#N/A
CJJ81176_RS08990	CJJ81176_RS08990	CJJ81176_1061	200.001	-0.545261	0.166516	-3.27452	0.00105843	0.00284529	FALSE	#N/A	1067202	Cj1040c	Cj1040c
CJJ81176_RS08995	CJJ81176_RS08995	#N/A	3.77335	-0.253632	0.635299	-0.399233	0.689721	#N/A	FALSE	#N/A	#N/A	#N/A	#N/A
CJJ81176_RS09025	CJJ81176_RS09025	#N/A	2075.43	-0.0149687	0.0947815	-0.157928	0.874514	0.911045	FALSE	#N/A	#N/A	#N/A	#N/A
CJJ81176_RS09035	CJJ81176_RS09035	#N/A	102.626	0.560796	0.140895	3.98025	6.88429e-05	0.000241546	FALSE	#N/A	#N/A	#N/A	#N/A
CJJ81176_RS09040	CJJ81176_RS09040	#N/A	10.1265	2.11573	0.838053	2.52458	0.0115837	0.0241662	FALSE	#N/A	#N/A	#N/A	#N/A
CJJ81176_RS09045	CJJ81176_RS09045	CJJ81176_pVir0050	3.96017	0.749448	1.03323	0.725343	0.468241	#N/A	FALSE	#N/A	singl_CJJ81176_pVir0050	#N/A	#N/A
CJJ81176_RS09060	CJJ81176_RS09060	#N/A	13.2248	-0.0746381	0.319938	-0.233289	0.815537	0.865174	FALSE	#N/A	#N/A	#N/A	#N/A
CJJ81176_RS09070	CJJ81176_RS09070	CJJ81176_0884	2567.38	-0.473755	0.215006	-2.20345	0.0275628	0.0508875	FALSE	#N/A	1068463	Cj0873c	Cj0873c
CJJ81176_RS09075	CJJ81176_RS09075	CJJ81176_0885	10050.4	-0.395567	0.226976	-1.74277	0.081373	0.130634	FALSE	#N/A	1068463	Cj0873c	Cj0873c
CJJ81176_RS09080	CJJ81176_RS09080	CJJ81176_1135	671.918	0.392232	0.237164	1.65384	0.0981603	0.153145	FALSE	#N/A	1068392	Cj1117c	prmA

## Sheet: Table S2-1
Permethylated reduced mass (M+Na)	Monosaccharide Composition	Sample 44354 Amount (µg)ƚ	Sample 44354 Relative amount (w/w%)	Sample 44355 Amount (µg)ƚ	Sample 44355 Relative amount (w/w%)	Sample 44356 Amount (µg)ƚ	Sample 44356 Relative amount (w/w%)
565.282	(Pent)3	10 µg	--	10 µg	--	10 µg	--
667.353	(Hex)2 (Deoxyhexose)1	312.7	0.18	120.2	0.45	156	0.27
738.388	(Hex)2 (HexNAc)1	5.1	0	ND	ND	ND	ND
841.439	(Hex)2 (Deoxyhexose)2	214.6	0.12	9.5	0.04	172.7	0.3
854.439	(Hex)2 (NeuAc)1	25.2	0.01	14.6	0.05	5.6	0.01
871.456	(Hex)3 (Deoxyhexose)1	8.4	0	1.9	0.01	5.2	0.01
942.492	(Hex)3 (HexNAc)1	194	0.11	23.2	0.09	21	0.04
1116.58	(Hex)3 (HexNAc)1 (Deoxyhexose)1	381.3	0.21	48.7	0.18	66.4	0.11
1127.6	(Hex)1 (HexNAc)2 (Deoxyhexose)2	5.9	0	ND	ND	ND	ND
1146.59	(Hex)4 (HexNAc)1	15.1	0.01	1.9	0.01	0	0
1187.62	(Hex)3 (HexNAc)2	6.7	0	ND	ND	ND	ND
1262.65	(Hex)4 (NeuAc)1	4.8	0	ND	ND	10	0.02
1273.67	(Hex)2 (HexNAc)1 (Deoxyhexose)1 (NeuAc)1	ND	ND	1.9	0.01	ND	0
1290.67	(Hex)3 (HexNAc)1 (Deoxyhexose)2	87	0.05	2.8	0.01	67.9	0.12
1303.67	(Hex)3 (HexNAc)1 (NeuAc)1	17.1	0.01	3.4	0.01	3.7	0.01
1320.68	(Hex)4 (HexNAc)1 (Deoxyhexose)1	13.9	0.01	1.6	0.01	3.8	0.01
1361.71	(Hex)3 (HexNAc)2 (Deoxyhexose)1	6.5	0	ND	ND	ND	ND
1391.72	(Hex)4 (HexNAc)2	96	0.05	5.3	0.02	2.5	0
1464.79	(Hex)3 (HexNAc)1 (Deoxyhexose)3	ND	ND	ND	ND	4.7	0.01
1494.77	(Hex)4 (HexNAc)1 (Deoxyhexose)2	9.5	0.01	ND	ND	ND	ND
1565.81	(Hex)4 (HexNAc)2 (Deoxyhexose)1	178.4	0.1	14	0.05	10.8	0.02
1595.82	(Hex)5 (HexNAc)2	6.1	0	ND	ND	ND	ND
1664.86	(Hex)3 (HexNAc)1 (NeuAc)2	ND	ND	1.5	0.01	4.8	0.01
1711.87	(Hex)5 (HexNAc)1 (NeuAc)1	4.8	0	ND	ND	6.4	0.01
1739.89	(Hex)4 (HexNAc)2 (Deoxyhexose)2	100.1	0.06	10.7	0.04	22.8	0.04
1752.91	(Hex)4 (HexNAc)2 (NeuAc)1	10	0.01	1.3	0	ND	ND
1769.9	(Hex)5 (HexNAc)2 (Deoxyhexose)1	4.8	0	ND	ND	ND	ND
1840.94	(Hex)5 (HexNAc)3	4.9	0	ND	ND	ND	ND
1885.97	(Hex)5 (HexNAc)1 (Deoxyhexose)1 (NeuAc)1	ND	ND	ND	ND	2.4	0
1913.97	(Hex)4 (HexNAc)2 (Deoxyhexose)3	18.7	0.01	1.4	0.01	6.7	0.01
1926.97	(Hex)4 (HexNAc)2 (Deoxyhexose)1 (NeuAc)1	7.8	0	1.6	0.01	2.1	0
2015.02	(Hex)5 (HexNAc)3 (Deoxyhexose)1	12.3	0.01	ND	ND	ND	ND
2189.1	(Hex)5 (HexNAc)3 (Deoxyhexose)2	14.7	0.01	1	0	1.7	0
2363.18	(Hex)5 (HexNAc)3 (Deoxyhexose)3	7.2	0	0.8	0	1.5	0
2539.25	(Hex)7 (HexNAc)2 (Deoxyhexose)1 (NeuAc)1	ND	ND	ND	ND	0.9	0
2638.3	(Hex)6 (HexNAc)4 (Deoxyhexose)2	2.5	0	ND	ND	ND	ND
2814.38	(Hex)8 (HexNAc)3 (NeuAc)1	1.8	0	ND	ND	ND	ND
2928.4	(Hex)6 (HexNAc)3 (Deoxyhexose)3 (NeuAc)1	ND	ND	1.3	0	ND	ND
3087.4	(Hex)7 (HexNAc)5 (Deoxyhexose)2	ND	ND	0.7	0	ND	ND
3115.44	(Hex)6 (HexNAc)3 (Deoxyhexose)2 (NeuAc)2	ND	ND	0.6	0	ND	ND
ƚ amount estimated for starting sample volume (50µL); ND indicates that this mass was not present. Percentages or amounts of 0.0 indicate a value that was detected but was less than 0.0

## Sheet: Table S2-2
Permethylated reduced mass z=1	Monosaccharide composition	Sample 27595 Peak Area	Sample 27595 Amount (µg)	Sample 27595 Relative amount (w/w %)	Sample 24705 Peak Area	Sample 24705 Amount (µg)	Sample 24705 Relative amount (w/w %)
565.283	(Xyl)3	5491.91	10		7163.68	10
667.351	(Hex)2 (Deoxyhexose)1	16522.7	30.09	27.96	30750	42.92	46.04
738.389	(Hex)2 (HexNAc)1	114.53	0.21	0.19	115.83	0.16	0.17
841.441	(Hex)2 (Deoxyhexose)2	11697.1	21.3	19.79	12500.5	17.45	18.72
854.436	(Hex)2 (NeuAc)1	2489.73	4.53	4.21	1474.01	2.06	2.21
912.478	(Hex)2 (HexNAc)1 (Deoxyhexose)1	124.19	0.23	0.21	200.56	0.28	0.3
942.488	(Hex)3 (HexNAc)1	2380.09	4.33	4.03	2086.3	2.91	3.12
1028.53	(Hex)2 (Deoxyhexose)1 (NeuAc)1	64.89	0.12	0.11	115.4	0.16	0.17
1116.58	(Hex)3 (HexNAc)1 (Deoxyhexose)1	6573.59	11.97	11.12	6842.22	9.55	10.24
1146.59	(Hex)4 (HexNAc)1	343.71	0.63	0.58	335.12	0.47	0.5
1290.67	(Hex)3 (HexNAc)1 (Deoxyhexose)2	6939.71	12.64	11.74	5486.04	7.66	8.21
1303.66	(Hex)3 (HexNAc)1 (NeuAc)1	657.5	1.2	1.11	181.09	0.25	0.27
1320.68	(Hex)4 (HexNAc)1 (Deoxyhexose)1	457.19	0.83	0.77	359.01	0.5	0.54
1361.7	(Hex)3 (HexNAc)2 (Deoxyhexose)1	159.95	0.29	0.27	64.84	0.09	0.1
1391.71	(Hex)4 (HexNAc)2	498.92	0.91	0.84	66.84	0.09	0.1
1477.75	(Hex)3 (HexNAc)1 (Deoxyhexose)1 (NeuAc)1	80.68	0.15	0.14	47.86	0.07	0.07
1535.79	(Hex)3 (HexNAc)2 (Deoxyhexose)2	91.73	0.17	0.16	78.8	0.11	0.12
1565.8	(Hex)4 (HexNAc)2 (Deoxyhexose)1	2137.4	3.89	3.62	1005.67	1.4	1.51
1595.81	(Hex)5 (HexNAc)2	95.59	0.17	0.16	25.14	0.04	0.04
1664.84	(Hex)3 (HexNAc)1 (NeuAc)2	229.21	0.42	0.39	407.76	0.57	0.61
1739.89	(Hex)4 (HexNAc)2 (Deoxyhexose)2	2905.01	5.29	4.92	3072.66	4.29	4.6
1752.89	(Hex)4 (HexNAc)2 (NeuAc)1	279.17	0.51	0.47	61.14	0.09	0.09
1769.9	(Hex)5 (HexNAc)2 (Deoxyhexose)1	152.81	0.28	0.26	126.55	0.18	0.19
1840.94	(Hex)5 (HexNAc)3	57.55	0.1	0.1	ND	0	ND
1913.98	(Hex)4 (HexNAc)2 (Deoxyhexose)3	1557.8	2.84	2.64	784.15	1.09	1.17
1926.98	(Hex)4 (HexNAc)2 (Deoxyhexose)1 (NeuAc)1	992.7	1.81	1.68	167.38	0.23	0.25
1943.99	(Hex)5 (HexNAc)2 (Deoxyhexose)2	128.12	0.23	0.22	59.42	0.08	0.09
1956.99	(Hex)5 (HexNAc)2 (NeuAc)1	38.74	0.07	0.07	ND	0	ND
2015.03	(Hex)5 (HexNAc)3 (Deoxyhexose)1	121.36	0.22	0.21	25.3	0.04	0.04
2101.07	(Hex)4 (HexNAc)2 (Deoxyhexose)2 (NeuAc)1	132.93	0.24	0.22	ND	0	ND
2114.06	(Hex)4 (HexNAc)2 (NeuAc)2	48.89	0.09	0.08	ND	0	ND
2189.12	(Hex)5 (HexNAc)3 (Deoxyhexose)2	277.82	0.51	0.47	86.77	0.12	0.13
2219.13	(Hex)6 (HexNAc)3 (Deoxyhexose)1	31.65	0.06	0.05	ND	0	ND
2288.15	(Hex)4 (HexNAc)2 (Deoxyhexose)1 (NeuAc)2	45.31	0.08	0.08	32.35	0.05	0.05
2363.21	(Hex)5 (HexNAc)3 (Deoxyhexose)3	166.31	0.3	0.28	69.34	0.1	0.1
2376.2	(Hex)5 (HexNAc)3 (Deoxyhexose)1 (NeuAc)1	33.31	0.06	0.06	ND	0	ND
2464.26	(Hex)6 (HexNAc)4 (Deoxyhexose)1	63.11	0.11	0.11	ND	0	ND
2537.3	(Hex)5 (HexNAc)3 (Deoxyhexose)4	89.03	0.16	0.15	60.6	0.08	0.09
2550.29	(Hex)5 (HexNAc)3 (Deoxyhexose)2 (NeuAc)1	36.27	0.07	0.06	ND	0	ND
2638.35	(Hex)6 (HexNAc)4 (Deoxyhexose)2	58	0.11	0.1	20.96	0.03	0.03
2737.38	(Hex)5 (HexNAc)3 (Deoxyhexose)1 (NeuAc)2	22	0.04	0.04	ND	0	ND
2812.43	(Hex)6 (HexNAc)4 (Deoxyhexose)3	37.23	0.07	0.06	11.12	0.02	0.02
2986.52	(Hex)6 (HexNAc)4 (Deoxyhexose)4	37.8	0.07	0.06	ND	0	ND
3012.51	(Hex)6 (HexNAc)4 (NeuAc)2	24.9	0.05	0.04	ND	0	ND

## Sheet: Table S3-PG
							Normalised abundance
							81-176 WT				81-176 acpP				81-176 E				81-176 porA
ID	Adduct	Acc m/z	ppm	Compound	m/z	Retention time (min)	2024_04_16_N_8H76-WT_01	2024_04_16_N_8H76-WT_02	2024_04_16_N_8H76-WT_03	2024_04_16_N_8H76-WT_04	2024_04_16_N_8H76-acpP_01	2024_04_16_N_8H76-acpP_02	2024_04_16_N_8H76-acpP_03	2024_04_16_N_8H76-acpP_04	2024_04_16_N_8H76-E_01	2024_04_16_N_8H76-E_02	2024_04_16_N_8H76-E_03	2024_04_16_N_8H76-E_04	2024_04_16_N_8H76-_porA_01	2024_04_16_N_8H76-porA_02	2024_04_16_N_8H76-porA_03	2024_04_16_N_8H76-porA_04
PG 30:0	[M-H]-1	693.471	-0.72101	1.91_693.4707m/z	693.471	1.9131	1009.08	1042.27	649.008	816.621	728.103	661.22	734.095	718.301	534.992	513.156	378.026	530.305	858.707	734.948	1068.92	622.391
PG 32:1	[M-H]-1	719.487	1.25089	1.86_719.4877m/z	719.488	1.85952	1221.62	1324	910.2	1111.49	1122.31	1176.57	1331.13	1204.27	1288.21	1281.1	709.069	1269.1	1146.01	1097.83	1505.87	988.563
PG 32:0	[M-H]-1	721.503	-1.9404	1.86_721.5011m/z	721.501	1.85952	756.816	831.954	576.444	729.896	392.777	419.896	481.643	459.13	305.794	321.245	204.12	334.556	704.191	490.532	725.807	440.758
PG 33:1	[M-H]-1	733.503	0.681661	1.86_733.5030m/z	733.503	1.85952	1333.27	1513.74	730.415	1171.55	806.215	1192.74	985.217	1224.16	1368.35	1270.91	526.147	1408.5	1821.51	1608.94	2233.95	1346.36
PG 34:2	[M-H]-1	745.503	1.87793	1.83_745.5039m/z	745.504	1.8257	3338.29	3743.73	3026.08	3480.39	4835.5	4893.47	5475.49	4675.09	6405.77	6297.49	3921.49	6402.66	2547.43	3001.74	3454.14	2937.38
PG 34:1	[M-H]-1	747.518	1.20398	1.86_747.5190m/z	747.519	1.85952	26514.1	28316.7	25280.4	27807.2	24916.1	23365.1	27577.7	21213.7	26448.7	29731	22820.4	28572.7	18229.9	18451.1	21173.6	18725.4
PG 35:2	[M-H]-1	759.518	1.71161	1.83_759.5194m/z	759.519	1.8257	2686.67	2720.05	1251.91	1944.1	1667.16	3019.4	2284.87	3006.25	2391.94	2159.29	884.346	2280.06	3067	2445.62	3546.2	1782.85
PG 35:1	[M-H]-1	761.534	0.131314	1.86_761.5339m/z	761.534	1.85952	10843.1	11111.1	5039.37	8137.02	3842.18	7142.87	5302.52	7045.61	4228.69	4024.78	1884.51	4291.18	11712.5	7207.21	11268	5440.08
PG 36:2	[M-H]-1	773.534	1.6806	1.83_773.5351m/z	773.535	1.8257	10250.2	11409.3	9234.29	10770.6	11891	12308.5	14158.9	11140.5	16075.5	16901.8	12079.7	17034.9	7637.33	7695.03	9103.34	7488.01
PG 37:2	[M-H]-1	787.549	1.01581	1.83_787.5502m/z	787.55	1.8257	2893.03	3075.37	1239.99	2062.91	1348.23	2640.9	1880.38	2576.47	1800.45	1624.43	721.228	1784.64	3324.64	1941.27	3197.51	1381.19
					PG 30:0	PG 32:1	PG 32:0	PG 33:1	PG 34:2	PG 34:1	PG 35:2	PG 35:1	PG 36:2	PG 37:2
				81-176 WT	1009.08	1221.62	756.816	1333.27	3338.29	26514.1	2686.67	10843.1	10250.2	2893.03
					1042.27	1324	831.954	1513.74	3743.73	28316.7	2720.05	11111.1	11409.3	3075.37
					649.008	910.2	576.444	730.415	3026.08	25280.4	1251.91	5039.37	9234.29	1239.99
					816.621	1111.49	729.896	1171.55	3480.39	27807.2	1944.1	8137.02	10770.6	2062.91
				81-176 acpP	728.103	1122.31	392.777	806.215	4835.5	24916.1	1667.16	3842.18	11891	1348.23
					661.22	1176.57	419.896	1192.74	4893.47	23365.1	3019.4	7142.87	12308.5	2640.9
					734.095	1331.13	481.643	985.217	5475.49	27577.7	2284.87	5302.52	14158.9	1880.38
					718.301	1204.27	459.13	1224.16	4675.09	21213.7	3006.25	7045.61	11140.5	2576.47
				81-176 E	534.992	1288.21	305.794	1368.35	6405.77	26448.7	2391.94	4228.69	16075.5	1800.45
					513.156	1281.1	321.245	1270.91	6297.49	29731	2159.29	4024.78	16901.8	1624.43
					378.026	709.069	204.12	526.147	3921.49	22820.4	884.346	1884.51	12079.7	721.228
					530.305	1269.1	334.556	1408.5	6402.66	28572.7	2280.06	4291.18	17034.9	1784.64
				81-176 porA	858.707	1146.01	704.191	1821.51	2547.43	18229.9	3067	11712.5	7637.33	3324.64
					734.948	1097.83	490.532	1608.94	3001.74	18451.1	2445.62	7207.21	7695.03	1941.27
					1068.92	1505.87	725.807	2233.95	3454.14	21173.6	3546.2	11268	9103.34	3197.51
					622.391	988.563	440.758	1346.36	2937.38	18725.4	1782.85	5440.08	7488.01	1381.19
			AVG		PG 30:0	PG 32:1	PG 32:0	PG 33:1	PG 34:2	PG 34:1	PG 35:2	PG 35:1	PG 36:2	PG 37:2
				81-176 WT	879.243	1141.83	723.777	1187.24	3397.12	26979.6	2150.68	8782.65	10416.1	2317.82
				81-176 acpP	710.43	1208.57	438.361	1052.08	4969.89	24268.2	2494.42	5833.3	12374.7	2111.5
				81-176 E	489.12	1136.87	291.429	1143.48	5756.85	26893.2	1928.91	3607.29	15523	1482.69
				81-176 porA	821.241	1184.57	590.322	1752.69	2985.17	19145	2710.42	8906.95	7980.93	2461.15
			STD DEV
				81-176 WT	158.401	153.399	92.9223	290.2	258.942	1180.76	604.553	2454.39	796.293	729.973
				81-176 acpP	28.9655	76.6544	34.3641	169.054	302.672	2319.37	562.548	1362.99	1111.87	532.086
				81-176 E	64.6532	247.085	51.4248	359.911	1060.55	2629.62	608.665	999.514	2021.68	444.988
				81-176 porA	165.631	194.078	126.144	324.852	321.757	1184.28	662.607	2662.43	652.414	825.292
			T-TEST		PG 30:0	PG 32:1	PG 32:0	PG 33:1	PG 34:2	PG 34:1	PG 35:2	PG 35:1	PG 36:2	PG 37:2
				acpP vs WT	0.119314	0.525318	0.00247736	0.511864	0.000480356	0.121202	0.498046	0.118686	0.0477682	0.70607
				E vs WT	0.00754183	0.977411	0.00040708	0.875149	0.00957878	0.960277	0.670041	0.014812	0.00656949	0.141596
				acpP vs E	0.00164721	0.648187	0.00625319	0.704334	0.262683	0.242367	0.281994	0.0627025	0.0560256	0.167426
				porA vs WT	0.67647	0.77484	0.190565	0.0655871	0.1348	0.000188042	0.321276	0.954518	0.00637695	0.829212

## Sheet: Table S3-PE
							Normalised abundance
							81-176 WT				81-176 acpP				81-176 E				81-176 porA
ID	Adduct	Acc m/z	ppm	Compound	m/z	Retention time (min)	2024_04_16_N_8H76-WT_01	2024_04_16_N_8H76-WT_02	2024_04_16_N_8H76-WT_03	2024_04_16_N_8H76-WT_04	2024_04_16_N_8H76-acpP_01	2024_04_16_N_8H76-acpP_02	2024_04_16_N_8H76-acpP_03	2024_04_16_N_8H76-acpP_04	2024_04_16_N_8H76-E_01	2024_04_16_N_8H76-E_02	2024_04_16_N_8H76-E_03	2024_04_16_N_8H76-E_04	2024_04_16_N_8H76-_porA_01	2024_04_16_N_8H76-porA_02	2024_04_16_N_8H76-porA_03	2024_04_16_N_8H76-porA_04
PE 30:0	[M-H]-1	662.477	0.150949	3.25_662.4767m/z	662.477	3.25473	2253.78	2381.2	1664.42	2017.44	985.216	1522.14	1696.37	1500.19	1374.23	1324.27	610.85	1305.1	1757.43	1596.47	2062.62	1326.14
PE 32:1	[M-H]-1	688.492	0.726225	3.22_688.4928m/z	688.493	3.22092	981.221	1051.01	695.657	838.564	483.471	884.707	952.955	865.059	1005.78	909.535	330.079	959.364	880.418	845.624	1096.69	677.858
PE 32:0	[M-H]-1	690.508	-2.31713	3.22_690.5063m/z	690.506	3.22092	527.75	587.139	447.313	538.836	149.018	285.79	320.749	279.993	234.678	241.451	105.793	235.379	398.406	322.615	439.511	296.079
PE 33:1	[M-H]-1	702.508	0.711736	3.22_702.5084m/z	702.508	3.22092	391.167	415.156	173.03	286.771	91.7151	316.678	236.612	321.171	362.566	308.258	66.3909	332.407	457.78	339.697	508.005	271.032
PE 34:2	[M-H]-1	714.508	0.979695	3.19_714.5086m/z	714.509	3.1871	397.966	446.208	395.208	418.877	435.418	696.976	913.73	593.445	1093.97	1057.84	450.981	1148.54	261.298	319.318	317.365	320.931
PE 34:1	[M-H]-1	716.524	0	3.19_716.5242m/z	716.524	3.1871	4466.62	4994.27	4656.46	4943.21	2930.96	4109.08	5542.12	3536.78	5842.09	6392.32	3059.67	6412.68	2597.19	2665.64	2811.75	2852.51
PE 35:2	[M-H]-1	728.524	0.411792	3.19_728.5239m/z	728.524	3.1871	1153.25	1201.52	616.466	843.157	528.818	1492.91	1127.46	1498.88	1756.37	1483.74	343.005	1509.04	1173.52	1050.14	1444.9	836.502
PE 35:1	[M-H]-1	730.539	0.136885	3.19_730.5393m/z	730.539	3.1871	5324.98	5501.35	2937.34	4047.34	1366.63	3667.21	2917.15	3618.5	3566.41	3208.25	1005.52	3350.4	4845.7	3558	5155.73	2842.47
PE 36:2	[M-H]-1	742.539	0.404019	3.15_742.5395m/z	742.539	3.1533	1462.24	1669.11	1233.59	1498.91	888.214	1747.83	1943.1	1569.57	3005.71	2865.22	1042.78	3116.61	1046.39	990.973	1100.21	969.011
PE 37:2	[M-H]-1	756.555	0.793069	3.15_756.5555m/z	756.555	3.1533	1344.51	1479.54	592.597	934.246	328.055	1278.91	799.442	1234.32	1365.71	1135.8	224.824	1225.07	1426.3	982.941	1503.15	725.481
					PE 30:0	PE 32:1	PE 32:0	PE 33:1	PE 34:2	PE 34:1	PE 35:2	PE 35:1	PE 36:2	PE 37:2
				81-176 WT	2253.78	981.221	527.75	391.167	397.966	4466.62	1153.25	5324.98	1462.24	1344.51
					2381.2	1051.01	587.139	415.156	446.208	4994.27	1201.52	5501.35	1669.11	1479.54
					1664.42	695.657	447.313	173.03	395.208	4656.46	616.466	2937.34	1233.59	592.597
					2017.44	838.564	538.836	286.771	418.877	4943.21	843.157	4047.34	1498.91	934.246
				81-176 acpP	985.216	483.471	149.018	91.7151	435.418	2930.96	528.818	1366.63	888.214	328.055
					1522.14	884.707	285.79	316.678	696.976	4109.08	1492.91	3667.21	1747.83	1278.91
					1696.37	952.955	320.749	236.612	913.73	5542.12	1127.46	2917.15	1943.1	799.442
					1500.19	865.059	279.993	321.171	593.445	3536.78	1498.88	3618.5	1569.57	1234.32
				81-176 E	1374.23	1005.78	234.678	362.566	1093.97	5842.09	1756.37	3566.41	3005.71	1365.71
					1324.27	909.535	241.451	308.258	1057.84	6392.32	1483.74	3208.25	2865.22	1135.8
					610.85	330.079	105.793	66.3909	450.981	3059.67	343.005	1005.52	1042.78	224.824
					1305.1	959.364	235.379	332.407	1148.54	6412.68	1509.04	3350.4	3116.61	1225.07
				81-176 porA	1757.43	880.418	398.406	457.78	261.298	2597.19	1173.52	4845.7	1046.39	1426.3
					1596.47	845.624	322.615	339.697	319.318	2665.64	1050.14	3558	990.973	982.941
					2062.62	1096.69	439.511	508.005	317.365	2811.75	1444.9	5155.73	1100.21	1503.15
					1326.14	677.858	296.079	271.032	320.931	2852.51	836.502	2842.47	969.011	725.481
			AVG		PE 30:0	PE 32:1	PE 32:0	PE 33:1	PE 34:2	PE 34:1	PE 35:2	PE 35:1	PE 36:2	PE 37:2
				81-176 WT	2079.21	891.612	525.26	316.531	414.565	4765.14	953.6	4452.75	1465.96	1087.72
				81-176 acpP	1425.98	796.548	258.887	241.544	659.892	4029.74	1162.02	2892.37	1537.18	910.183
				81-176 E	1153.61	801.188	204.325	267.405	937.831	5426.69	1273.04	2782.64	2507.58	987.85
				81-176 porA	1685.67	875.148	364.153	394.128	304.728	2731.77	1126.27	4100.48	1026.64	1159.47
			STD DEV
				81-176 WT	272.736	136.61	50.2375	95.8848	20.4333	215.139	238.319	1039.37	155.216	349.344
				81-176 acpP	265.582	183.675	65.3209	92.8151	173.647	967.458	395.315	929.534	397.288	384.762
				81-176 E	314.378	274.116	56.9486	117.64	282.931	1385.63	547.418	1033.92	850.379	448.093
				81-176 porA	266.674	149.085	57.4709	93.7214	25.1059	104.234	219.956	941.509	50.9786	319.698
			T-TEST		PE 30:0	PE 32:1	PE 32:0	PE 33:1	PE 34:2	PE 34:1	PE 35:2	PE 35:1	PE 36:2	PE 37:2
				acpP vs WT	0.0248889	0.498995	0.0013824	0.368007	0.0511438	0.246098	0.463922	0.100688	0.782165	0.575645
				E vs WT	0.00844028	0.627358	0.00033198	0.595334	0.0187175	0.44507	0.389832	0.0959312	0.0819281	0.771063
				acpP vs E	0.295321	0.981357	0.317328	0.775077	0.197203	0.20218	0.785381	0.895741	0.123529	0.827392
				porA vs WT	0.124169	0.892468	0.0106347	0.354847	0.00107487	6.14593e-06	0.392016	0.678716	0.00347627	0.801776

## Sheet: Table S3-LPE
							Normalised abundance
							81-176 WT				81-176 acpP				81-176 E				81-176 porA
ID	Adduct	Acc m/z	ppm	Compound	m/z	Retention time (min)	2024_04_16_N_8H76-WT_01	2024_04_16_N_8H76-WT_02	2024_04_16_N_8H76-WT_03	2024_04_16_N_8H76-WT_04	2024_04_16_N_8H76-acpP_01	2024_04_16_N_8H76-acpP_02	2024_04_16_N_8H76-acpP_03	2024_04_16_N_8H76-acpP_04	2024_04_16_N_8H76-E_01	2024_04_16_N_8H76-E_02	2024_04_16_N_8H76-E_03	2024_04_16_N_8H76-E_04	2024_04_16_N_8H76-_porA_01	2024_04_16_N_8H76-porA_02	2024_04_16_N_8H76-porA_03	2024_04_16_N_8H76-porA_04
LPE 14:0	[M-H]-1	424.247	-0.353568	4.15_424.2468m/z	424.247	4.15107	157.216	183.858	112.138	163.595	155.941	188.522	187.811	189.422	200.924	177.114	101.546	178.338	107.24	96.3327	131.584	87.573
LPE 16:1	[M-H]-1	450.263	0.222093	4.08_450.2627m/z	450.263	4.08345	179.779	217.336	149.737	208.577	277.05	330.467	313.055	331.293	448.645	408.28	265.99	409.761	117.786	120.523	150.611	110.598
LPE 16:0	[M-H]-1	452.278	-0.442206	4.08_452.2779m/z	452.278	4.08345	603.526	658.22	676.453	800.033	759.339	654.154	781.478	586.367	992.141	973.548	834.924	988.747	215.477	280.68	293.256	328.828
LPE 18:1	[M-H]-1	478.294	-0.418153	3.87_478.2937m/z	478.294	3.87483	620.772	710.922	774.775	913.964	1274.31	992.459	1386.21	805.501	1724.74	1759.1	1488.76	1832.82	150.549	245.681	237.711	313.775
					LPE 14:0	LPE 16:1	LPE 16:0	LPE 18:1
				81-176 WT	157.216	179.779	603.526	620.772
					183.858	217.336	658.22	710.922
					112.138	149.737	676.453	774.775
					163.595	208.577	800.033	913.964
				81-176 acpP	155.941	277.05	759.339	1274.31
					188.522	330.467	654.154	992.459
					187.811	313.055	781.478	1386.21
					189.422	331.293	586.367	805.501
				81-176 E	200.924	448.645	992.141	1724.74
					177.114	408.28	973.548	1759.1
					101.546	265.99	834.924	1488.76
					178.338	409.761	988.747	1832.82
				81-176 porA	107.24	117.786	215.477	150.549
					96.3327	120.523	280.68	245.681
					131.584	150.611	293.256	237.711
					87.573	110.598	328.828	313.775
			AVG		LPE 14:0	LPE 16:1	LPE 16:0	LPE 18:1
				81-176 WT	154.202	188.857	684.558	755.108
				81-176 acpP	180.424	312.966	695.334	1114.62
				81-176 E	164.48	383.169	947.34	1701.35
				81-176 porA	105.683	124.88	279.56	236.929
			STD DEV
				81-176 WT	26.2018	26.5176	71.868	106.795
				81-176 acpP	14.1468	21.9781	79.1944	228.986
				81-176 E	37.5517	69.5623	65.2798	128.806
				81-176 porA	16.4978	15.2918	40.9964	57.9741
			T-TEST		LPE 14:0	LPE 16:1	LPE 16:0	LPE 18:1
				acpP vs WT	0.178033	0.000783432	0.867188	0.0488213
				E vs WT	0.710844	0.00401384	0.00336805	6.51634e-05
				acpP vs E	0.51705	0.146607	0.00536265	0.00828418
				porA vs WT	0.0349143	0.0110965	0.000147228	0.00031604

## Sheet: Table S3-FA
							Normalised abundance
							81-176 WT				81-176 acpP				81-176 E				81-176 porA
ID	Adduct	Acc m/z	ppm	Compound	m/z	Retention time (min)	2024_04_16_N_8H76-WT_01	2024_04_16_N_8H76-WT_02	2024_04_16_N_8H76-WT_03	2024_04_16_N_8H76-WT_04	2024_04_16_N_8H76-acpP_01	2024_04_16_N_8H76-acpP_02	2024_04_16_N_8H76-acpP_03	2024_04_16_N_8H76-acpP_04	2024_04_16_N_8H76-E_01	2024_04_16_N_8H76-E_02	2024_04_16_N_8H76-E_03	2024_04_16_N_8H76-E_04	2024_04_16_N_8H76-_porA_01	2024_04_16_N_8H76-porA_02	2024_04_16_N_8H76-porA_03	2024_04_16_N_8H76-porA_04
FA 14:0	[M-H]-1	227.202	-3.96124	0.77_227.2007m/z	227.201	0.774217	278.879	264.705	276.912	270.656	563.761	410.176	457.714	363.938	270.94	423.362	513.213	373.379	245.277	393.323	280.675	299.387
FA 15:0	[M-H]-1	241.217	-5.8039	0.74_241.2159m/z	241.216	0.740417	462.365	480.258	512.842	502.263	1024.58	758.941	934.081	703.462	509.724	819.736	935.159	719.199	455.738	819.463	553.914	592.581
FA 16:1	[M-H]-1	253.217	-0.394918	0.74_253.2171m/z	253.217	0.740417	2264.16	2090.63	2414.48	2197.71	4384.16	3555.41	3748.34	3050.46	2495.85	3754.48	4234.87	2912.55	2116.14	2949.44	2362.45	2580.37
FA 16:0	[M-H]-1	255.233	-0.783598	0.74_255.2327m/z	255.233	0.740417	11792.1	10098.5	12342.3	11612.9	21874	15798.3	17099.9	14441.2	12070.3	17898.1	20728.2	13558.2	10618.9	11835.3	11126.2	12788
FA 17:1	[M-H]-1	267.233	-2.61944	0.71_267.2322m/z	267.232	0.7066	944.986	816.634	965.149	900.723	1747.3	1365.44	1408.99	1177.66	972.983	1486.82	1689.02	1113.93	911.154	1049.89	948.275	1066.29
FA 17:0	[M-H]-1	269.249	-3.34264	0.71_269.2477m/z	269.248	0.7066	870.455	805.882	963.69	953.969	1771.64	1341.57	1652.97	1176.48	992.767	1497.09	1756.71	1268.42	843.321	1264.67	954.742	1072.49
FA 18:1	[M-H]-1	281.249	-2.13334	0.71_281.2480m/z	281.248	0.7066	8785.05	8501.38	8756.63	9297.33	15166.9	12185.9	12761.9	10963.3	11510.7	15188.6	15167.2	12572.2	7829.68	7056.24	7682.34	7591.04
FA 18:0	[M-H]-1	283.264	-0.353027	0.71_283.2641m/z	283.264	0.7066	23141.8	19434	24804.8	22256.8	44171.3	31371.2	33737.6	28823.5	23817.5	35955.9	43377.8	25866.3	20974.5	23448.2	22147.1	26384.3
FA 19:1	[M-H]-1	295.264	-3.3868	0.71_295.2632m/z	295.263	0.7066	2215.13	2419.28	1161.45	2147.62	2315.59	3740.53	2667.25	3896.25	2268.96	2512.69	1243.17	2425.86	3124.88	1300.73	2536.16	1038.89
					FA 14:0	FA 15:0	FA 16:1	FA 16:0	FA 17:1	FA 17:0	FA 18:1	FA 18:0	FA 19:1
				81-176 WT	278.879	462.365	2264.16	11792.1	944.986	870.455	8785.05	23141.8	2215.13
					264.705	480.258	2090.63	10098.5	816.634	805.882	8501.38	19434	2419.28
					276.912	512.842	2414.48	12342.3	965.149	963.69	8756.63	24804.8	1161.45
					270.656	502.263	2197.71	11612.9	900.723	953.969	9297.33	22256.8	2147.62
				81-176 acpP	563.761	1024.58	4384.16	21874	1747.3	1771.64	15166.9	44171.3	2315.59
					410.176	758.941	3555.41	15798.3	1365.44	1341.57	12185.9	31371.2	3740.53
					457.714	934.081	3748.34	17099.9	1408.99	1652.97	12761.9	33737.6	2667.25
					363.938	703.462	3050.46	14441.2	1177.66	1176.48	10963.3	28823.5	3896.25
				81-176 E	270.94	509.724	2495.85	12070.3	972.983	992.767	11510.7	23817.5	2268.96
					423.362	819.736	3754.48	17898.1	1486.82	1497.09	15188.6	35955.9	2512.69
					513.213	935.159	4234.87	20728.2	1689.02	1756.71	15167.2	43377.8	1243.17
					373.379	719.199	2912.55	13558.2	1113.93	1268.42	12572.2	25866.3	2425.86
				81-176 porA	245.277	455.738	2116.14	10618.9	911.154	843.321	7829.68	20974.5	3124.88
					393.323	819.463	2949.44	11835.3	1049.89	1264.67	7056.24	23448.2	1300.73
					280.675	553.914	2362.45	11126.2	948.275	954.742	7682.34	22147.1	2536.16
					299.387	592.581	2580.37	12788	1066.29	1072.49	7591.04	26384.3	1038.89
			AVG		FA 14:0	FA 15:0	FA 16:1	FA 16:0	FA 17:1	FA 17:0	FA 18:1	FA 18:0	FA 19:1
				81-176 WT	272.788	489.432	2241.75	11461.5	906.873	898.499	8835.1	22409.4	1985.87
				81-176 acpP	448.897	855.267	3684.59	17303.4	1424.85	1485.66	12769.5	34525.9	3154.9
				81-176 E	395.224	745.954	3349.44	16063.7	1315.69	1378.75	13609.7	32254.4	2112.67
				81-176 porA	304.665	605.424	2502.1	11592.1	993.902	1033.81	7539.83	23238.5	2000.17
			STD DEV
				81-176 WT	5.56729	19.5538	117.382	831.536	57.0738	64.5973	288.828	1946.2	486.373
				81-176 acpP	74.143	129.618	477.563	2801.3	205.463	237.766	1528.93	5833.64	677.276
				81-176 E	87.5168	156.335	683.289	3440.47	285.838	281.964	1612.53	7896.51	509.546
				81-176 porA	54.7505	133.264	306.067	814.484	65.7708	155.99	291.892	2015.98	861.037
			T-TEST		FA 14:0	FA 15:0	FA 16:1	FA 16:0	FA 17:1	FA 17:0	FA 18:1	FA 18:0	FA 19:1
				acpP vs WT	0.00633933	0.00289884	0.00226166	0.0134226	0.00564051	0.00616301	0.00466989	0.014273	0.0512763
				E vs WT	0.0519874	0.0303517	0.0325375	0.0652555	0.0512125	0.0282204	0.00233793	0.0808458	0.765755
				acpP vs E	0.448597	0.38715	0.512266	0.645569	0.610525	0.6335	0.536842	0.702484	0.077219
				porA vs WT	0.354458	0.186403	0.218078	0.852291	0.13417	0.214459	0.00156755	0.626601	0.980836

## Sheet: Table S4-PG
							Normalised abundance
							11168 WT				11168 acpP				11168 E
ID	Adduct	Acc m/z	ppm	Compound	m/z	Retention time (min)	2024_05_02_N_HILIC_11168_WT_1	2024_05_02_N_HILIC_11168_WT_2	2024_05_02_N_HILIC_11168_WT_3	2024_05_02_N_HILIC_11168_WT_4	2024_05_02_N_HILIC_11168_acpP_1	2024_05_02_N_HILIC_11168_acpP_2	2024_05_02_N_HILIC_11168_acpP_3	2024_05_02_N_HILIC_11168_acpP_4	2024_05_02_N_HILIC_11168_E_1	2024_05_02_N_HILIC_11168_E_2	2024_05_02_N_HILIC_11168_E_3	2024_05_02_N_HILIC_11168_E_4
PG 28:0	[M-H]-1	665.44	-3.90719	1.91_665.4373m/z	665.437	1.91298	2032.93	5353.33	5640.03	5501.04	11688.9	14284.2	13748.5	13128.5	1991.88	1086.1	1329.8	1636.72
PG 30:0	[M-H]-1	693.471	0.865213	1.86_693.4718m/z	693.472	1.8594	12064.7	22150.1	23429	22506.8	31693.9	35601.3	34847.4	32257	11519.5	7702.23	11143.5	11485.6
PG 28:1	[M-H]-1	663.424	-0.602933	1.91_663.4237m/z	663.424	1.91298	559.692	1648.21	1789.55	1716.39	5011.61	5642.54	5630.6	5567.49	676.331	356.48	343.535	440.305
PG 31:1	[M-H]-1	705.471	0.992245	1.86_705.4719m/z	705.472	1.8594	3744.57	9792.32	10013	9203.14	20255.9	29160.5	25002.2	24223	2982.32	1267.58	2115.39	2395.93
PG 32:1	[M-H]-1	719.487	1.66786	1.86_719.4880m/z	719.488	1.8594	18795.9	26371.6	32080.3	29240.1	24029.4	27014.4	26439.4	25011.1	15474.3	11911.2	16753.5	16748.5
PG 33:1	[M-H]-1	733.503	0.817993	1.83_733.5031m/z	733.503	1.8256	17799.3	26275	30389.2	28239.5	21351.9	27185.5	23877.9	23015.2	12246.9	7617.61	12347.2	12476.6
PG 34:1	[M-H]-1	747.518	0.401328	1.83_747.5184m/z	747.518	1.8256	109842	102120	121521	114496	53317.2	66186.9	64335.2	62893.7	109626	103752	137965	134737
PG 35:1	[M-H]-1	761.534	1.18183	1.83_761.5347m/z	761.535	1.8256	62772.2	77943.4	86649.5	84080.9	39280.7	44163.9	41642.9	38556.3	53220.4	41261.9	58234.8	55091.2
PG 31:2	[M-H]-1	703.456	1.70586	1.86_703.4567m/z	703.457	1.8594	183.938	637.678	725.43	617.276	1858.39	2442.28	2158.87	2116.65	183.666	54.8438	83.9465	126.044
PG 32:2	[M-H]-1	717.471	1.81192	1.83_717.4725m/z	717.473	1.8256	1119.16	2566.69	3324.02	2897.82	3509.33	3851.31	3953.1	3635.72	1136.81	753.001	1051.79	1098.68
PG 33:2	[M-H]-1	731.488	1.50379	1.83_731.4879m/z	731.488	1.8256	1267.58	2753.43	3267.1	2848.96	2790.15	3680.38	3266.11	3111.52	924.937	504.414	788.18	839.251
PG 36:2	[M-H]-1	773.534	1.16349	1.79_773.5347m/z	773.535	1.79178	54715.6	55880.4	67507.1	63737.7	28269.4	38505.4	34813.4	34199.4	53501.8	46748.9	64924.8	61699.6
PG 37:2	[M-H]-1	787.549	1.90464	1.79_787.5509m/z	787.551	1.79178	18436.1	22421	26778.5	25370.1	6931.19	8441.03	7638.14	7267.89	13865.6	9431.94	14215.7	13486.6
PG 38:2	[M-H]-1	801.565	0.748536	1.79_801.5657m/z	801.566	1.79178	1990.99	2520.87	3013.62	2754.46	294.871	490.036	413.296	389.616	934.2	421.733	714.829	736.781
					PG 28:0	PG 30:0	PG 28:1	PG 31:1	PG 32:1	PG 33:1	PG 34:1	PG 35:1	PG 31:2	PG 32:2	PG 33:2	PG 36:2	PG 37:2	PG 38:2
				11168 WT	2032.93	12064.7	559.692	3744.57	18795.9	17799.3	109842	62772.2	183.938	1119.16	1267.58	54715.6	18436.1	1990.99
					5353.33	22150.1	1648.21	9792.32	26371.6	26275	102120	77943.4	637.678	2566.69	2753.43	55880.4	22421	2520.87
					5640.03	23429	1789.55	10013	32080.3	30389.2	121521	86649.5	725.43	3324.02	3267.1	67507.1	26778.5	3013.62
					5501.04	22506.8	1716.39	9203.14	29240.1	28239.5	114496	84080.9	617.276	2897.82	2848.96	63737.7	25370.1	2754.46
				11168 acpP	11688.9	31693.9	5011.61	20255.9	24029.4	21351.9	53317.2	39280.7	1858.39	3509.33	2790.15	28269.4	6931.19	294.871
					14284.2	35601.3	5642.54	29160.5	27014.4	27185.5	66186.9	44163.9	2442.28	3851.31	3680.38	38505.4	8441.03	490.036
					13748.5	34847.4	5630.6	25002.2	26439.4	23877.9	64335.2	41642.9	2158.87	3953.1	3266.11	34813.4	7638.14	413.296
					13128.5	32257	5567.49	24223	25011.1	23015.2	62893.7	38556.3	2116.65	3635.72	3111.52	34199.4	7267.89	389.616
				11168 E	1991.88	11519.5	676.331	2982.32	15474.3	12246.9	109626	53220.4	183.666	1136.81	924.937	53501.8	13865.6	934.2
					1086.1	7702.23	356.48	1267.58	11911.2	7617.61	103752	41261.9	54.8438	753.001	504.414	46748.9	9431.94	421.733
					1329.8	11143.5	343.535	2115.39	16753.5	12347.2	137965	58234.8	83.9465	1051.79	788.18	64924.8	14215.7	714.829
					1636.72	11485.6	440.305	2395.93	16748.5	12476.6	134737	55091.2	126.044	1098.68	839.251	61699.6	13486.6	736.781
			AVG		PG 28:0	PG 30:0	PG 28:1	PG 31:1	PG 32:1	PG 33:1	PG 34:1	PG 35:1	PG 31:2	PG 32:2	PG 33:2	PG 36:2	PG 37:2	PG 38:2
				11168 WT	4631.83	20037.6	1428.46	8188.27	26622	25675.7	111995	77861.5	541.08	2476.92	2534.27	60460.2	23251.4	2569.99
				11168 acpP	13212.5	33599.9	5463.06	24660.4	25623.6	23857.6	61683.3	40910.9	2144.05	3737.37	3212.04	33946.9	7569.57	396.955
				11168 E	1511.12	10462.7	454.163	2190.31	15221.9	11172.1	121520	51952.1	112.125	1010.07	764.196	56718.8	12750	701.886
			STD DEV	11168 WT	1503.9	4626.78	504.067	2582.6	4948.69	4774.6	7056.07	9268.3	210.162	828.599	756.406	5347.32	3194	376.991
				11168 acpP	970.058	1658.17	262.198	3160.65	1174.38	2125.06	4969.18	2197.71	207.069	174.54	320.297	3668.41	561.846	69.6531
				11168 E	339.273	1600.53	133.539	617.777	1981.19	2053.79	15019.1	6426.83	48.4434	151.444	157.744	7104.46	1932.93	182.921
				acpP vs WT	0.000165261	0.00306466	1.76075e-05	0.000426769	0.745437	0.568858	5.48074e-05	0.000528447	8.18162e-05	0.0418721
			T-TEST	E vs WT	0.0127327	0.0147218	0.0177717	0.0078721	0.0100378	0.00290072	0.358493	0.00729217	0.0137183	0.0235104
				acpP vs E	1.10205e-06	2.31871e-06	1.00904e-07	1.94938e-05	0.000230376	0.000304848	0.000605225	0.0305324	3.1039e-06	8.91032e-07

## Sheet: Table S4-PE
							Normalised abundance
							11168 WT				11168 acpP				11168 E
ID	Adduct	Acc m/z	ppm	Compound	m/z	Retention time (min)	2024_05_02_N_HILIC_11168_WT_1	2024_05_02_N_HILIC_11168_WT_2	2024_05_02_N_HILIC_11168_WT_3	2024_05_02_N_HILIC_11168_WT_4	2024_05_02_N_HILIC_11168_acpP_1	2024_05_02_N_HILIC_11168_acpP_2	2024_05_02_N_HILIC_11168_acpP_3	2024_05_02_N_HILIC_11168_acpP_4	2024_05_02_N_HILIC_11168_E_1	2024_05_02_N_HILIC_11168_E_2	2024_05_02_N_HILIC_11168_E_3	2024_05_02_N_HILIC_11168_E_4
PE 28:0	[M-H]-1	634.445	-0.315236	3.22_634.4451m/z	634.445	3.22082	1864.31	3719.98	3487.71	3810.97	8350.39	6853.22	8184.72	7271.36	1793.87	1160.99	1562.99	1524.49
PE 30:0	[M-H]-1	662.477	0.150949	3.19_662.4767m/z	662.477	3.187	9989.81	12792.4	13342.7	15673.3	14450.6	11484.6	13752.9	13364.9	8924.01	8773.87	9230.1	9333.59
PE 28:1	[M-H]-1	632.43	1.10684	3.22_632.4304m/z	632.43	3.22082	476.163	1262.84	1325.39	1180.92	4426.4	4171.04	4402.74	3602.69	588.521	320.714	534.71	471.594
PE 31:1	[M-H]-1	674.477	0.593052	3.19_674.4770m/z	674.477	3.187	3339.49	7940.55	7860.95	7302.74	17865.1	20867.7	18719.2	16631.3	4417.76	1763.1	3360.41	3349.51
PE 32:1	[M-H]-1	688.492	1.3072	3.15_688.4932m/z	688.493	3.15318	9067.72	10546.7	11769.2	11404.5	8174.23	8774.6	8837.9	8206.9	9099.58	7414.55	10947.6	9792.31
PE 33:1	[M-H]-1	702.508	1.42347	3.15_702.5089m/z	702.509	3.15318	4369.39	5858.44	6418.58	6187.72	4767.31	5595.18	5144.52	4752.06	4415.42	2597.12	4391.32	3937.48
PE 34:1	[M-H]-1	716.524	0.279125	3.15_716.5238m/z	716.524	3.15318	10823.1	5166.85	5539.91	5507.02	1995.44	2431.67	2713.91	2849.43	12096.1	13205.9	18747.9	16915.6
PE 35:1	[M-H]-1	730.539	0.684426	3.15_730.5397m/z	730.54	3.15318	15729	14671.5	14702.2	15195	5938.51	5863.96	6367.34	5827.72	19018.3	15867.2	22178.5	18805.6
PE 34:2	[M-H]-1	714.508	1.25961	3.15_714.5088m/z	714.509	3.15318	1976.33	1619.59	1911.68	1730.62	1811.37	2091.61	2193.77	2077.65	2552.78	2790.76	4236.44	3543.71
PE 35:2	[M-H]-1	728.524	1.78443	3.10_728.5249m/z	728.525	3.0996	6416.75	9310.35	10162.1	9641.22	9361.29	10609.7	10180.3	9327.61	9712.84	6683.25	10751.8	9168.85
PE 36:2	[M-H]-1	742.539	1.4814	3.10_742.5403m/z	742.54	3.0996	6090.62	4505.07	4802.79	4615.55	2418.03	3207	2985.15	2844.39	8006.39	7144.13	11426	9934.85
PE 37:2	[M-H]-1	756.555	0.925247	3.10_756.5556m/z	756.556	3.0996	4569.74	4508.66	4558.62	4654.31	1378.49	1640.07	1608.15	1515.84	5967.22	4055.69	6793.46	5794.57
					PE 28:0	PE 30:0	PE 28:1	PE 31:1	PE 32:1	PE 33:1	PE 34:1	PE 35:1	PE 34:2	PE 35:2	PE 36:2	PE 37:2
				11168 WT	1864.31	9989.81	476.163	3339.49	9067.72	4369.39	10823.1	15729	1976.33	6416.75	6090.62	4569.74
					3719.98	12792.4	1262.84	7940.55	10546.7	5858.44	5166.85	14671.5	1619.59	9310.35	4505.07	4508.66
					3487.71	13342.7	1325.39	7860.95	11769.2	6418.58	5539.91	14702.2	1911.68	10162.1	4802.79	4558.62
					3810.97	15673.3	1180.92	7302.74	11404.5	6187.72	5507.02	15195	1730.62	9641.22	4615.55	4654.31
				11168 acpP	8350.39	14450.6	4426.4	17865.1	8174.23	4767.31	1995.44	5938.51	1811.37	9361.29	2418.03	1378.49
					6853.22	11484.6	4171.04	20867.7	8774.6	5595.18	2431.67	5863.96	2091.61	10609.7	3207	1640.07
					8184.72	13752.9	4402.74	18719.2	8837.9	5144.52	2713.91	6367.34	2193.77	10180.3	2985.15	1608.15
					7271.36	13364.9	3602.69	16631.3	8206.9	4752.06	2849.43	5827.72	2077.65	9327.61	2844.39	1515.84
				11168 E	1793.87	8924.01	588.521	4417.76	9099.58	4415.42	12096.1	19018.3	2552.78	9712.84	8006.39	5967.22
					1160.99	8773.87	320.714	1763.1	7414.55	2597.12	13205.9	15867.2	2790.76	6683.25	7144.13	4055.69
					1562.99	9230.1	534.71	3360.41	10947.6	4391.32	18747.9	22178.5	4236.44	10751.8	11426	6793.46
					1524.49	9333.59	471.594	3349.51	9792.31	3937.48	16915.6	18805.6	3543.71	9168.85	9934.85	5794.57
			AVG		PE 28:0	PE 30:0	PE 28:1	PE 31:1	PE 32:1	PE 33:1	PE 34:1	PE 35:1	PE 34:2	PE 35:2	PE 36:2	PE 37:2
				11168 WT	3220.74	12949.6	1061.33	6610.93	10697.1	5708.53	6759.23	15074.4	1809.55	8882.61	5003.51	4572.83
				11168 acpP	7664.92	13263.2	4150.72	18520.8	8498.41	5064.77	2497.61	5999.38	2043.6	9869.72	2863.64	1535.64
				11168 E	1510.58	9065.39	478.884	3222.7	9313.51	3835.33	15241.4	18967.4	3280.92	9079.2	9127.85	5652.74
			STD DEV	11168 WT	791.96	2022.27	341.709	1904.69	1040.12	798.368	2350.83	431.228	141.916	1455.69	636.602	52.3653
				11168 acpP	623.259	1098.12	331.761	1544.94	308.87	344.226	326.759	216.164	141.375	546.898	287.923	101.549
				11168 E	226.608	225.85	100.259	947.843	1279.78	739.801	2698.85	2233.31	661.916	1495.65	1667.76	996.346
				acpP vs WT	0.000262836	0.821223	2.97055e-05	0.000153897	0.0126747	0.246981	0.0208494	5.55549e-08	0.0894405	0.313709
			T-TEST	E vs WT	0.0114227	0.0162814	0.0298447	0.0329213	0.196416	0.0246095	0.00632339	0.0251374	0.0093477	0.875763
				acpP vs E	3.68507e-06	0.00063882	1.68778e-06	6.43031e-06	0.324781	0.0401352	0.000187401	5.75706e-05	0.0194092	0.42292

[truncated: 2 more sheets: Table S4-LPE, Table S4-FA]
